# Supplementary material for: Niche formation of Rozellomycota in wastewater treatment model reactors
Source: Sci Rep. 2025 Oct 15;15:36105. doi: 10.1038/s41598-025-23542-6 (PMC12528753; doi:10.1038/s41598-025-23542-6)
Supplement: Supplementary file 1 — Supplementary Material 1 [file 41598_2025_23542_MOESM1_ESM.xlsx]

## Sheet: Supplementary Table 7
Supplementary Table 7: Water parameters and qPCR results over the whole experient.
	sampling detail			Concentration in mg/L						pH	T in °C	DNA concentration			cDNA concentration
	day	reactor	height in cm	BODtotal	CODtotal	CODsoluble	NH4+-N	NO3-	T-N			5.8S	16S	5.8S/16S	5.8S	16S	5.8S/16S
	6	1	12	38	124	32.3	25.1		28.7	7.84	16.9	372270	3.29683e+09	0.0112918	-	-	-		day	date
	6	1	30									8786.07	217061	4.04775	-	-	-		6	2021-02-11
	6	1	49									2750.56	9.61166e+07	0.00286169	-	-	-		17	2021-02-22
	6	1	70									1669.34	8.40853e+07	0.00198529	-	-	-		20	2021-02-25
	6	1	87									291.756	2.61552e+07	0.00111548	-	-	-		38	2021-03-22
	6	1	106									31.0178	6.86314e+06	0.000451947	-	-	-		52	2021-03-29
	6	1	123									39.4601	3.66958e+06	0.00107533	-	-	-
	6	1	140									947.653	4.05617e+07	0.00233632	-	-	-
	6	1	157	6.3	37	30.2	18.9		20	8.49	14.9	816.434	3.49879e+07	0.00233348	-	-	-
	6	2	12	34	118	33.1	25.2		28.9	7.85	16.9	2682.59	2.76434e+08	0.000970427	-	-	-
	6	2	30									1086.45	2.96742e+07	0.00366125	-	-	-		Removal efficiency during the Experiment
	6	2	49									1367.01	1.62145e+08	0.000843079	-	-	-				Concentration in mg/L
	6	2	70									674.894	7.94491e+07	0.000849468	-	-	-		Date		BODtotal	CODtotal	CODgelöst	NH4+-N	NO3-	T-N
	6	2	87									69.203	3.84243e+06	0.00180102	-	-	-		2021-02-11	R1	83.4211	70.1613	6.50155	24.7012		30.3136
	6	2	106									111.825	7.54534e+06	0.00148204					6	R2	79.1176	70.0847	-4.22961	24.2063		29.4118
	6	2	123									398.324	3.50386e+07	0.00113681	-	-	-			R3	80.6452	68.5577	16.7123	23.0159		26.7606
	6	2	140									208.832	5.67294e+07	0.000368119	-	-	-			R4	82.6667	71.4159	-10.559	22.179		22.8571
	6	2	157	7.1	35.3	34.5	19.1		20.4	8.52	14.9	3379.93	1.88283e+07	0.0179514	-	-	-			R5	90.4348	85.2133	8.61111	22.5296		23.7037
	6	3	12	31	104	36.5	25.2		28.4	7.81	17	5304.96	4.14869e+08	0.00127871	-	-	-
	6	3	30									357.041	1.21041e+07	0.00294975	-	-	-		2021-02-22	R1	-42.1053	-91.1704	6.31313	14.0127		-15.1515
	6	3	49									0	1.33769e+06	0	-	-	-		17	R2	-3.7037	-57.4179	-106.166	16.4557		-49.6
	6	3	70									99.5154	3.16864e+06	0.00314063	-	-	-			R3	30.4348	56.6102	-5.93824	75.9336		18.0556
	6	3	87									233.456	1.29192e+07	0.00180705	-	-	-			R4	50	57.7236	-12.7706	78.8382		17.4216
	6	3	106									20351.2	3.8255e+07	0.0531987	-	-	-			R5	38.8889	38.4167	-20.7101	89.0945		-18.1185
	6	3	123									181.779	1.65653e+06	0.0109735	-	-	-
	6	3	140									923.831	4.29527e+07	0.00215081	-	-	-		2021-02-25	R1	83.3333	76.6667	26.4368	99.7445		12.6812
	6	3	157	6	32.7	30.4	19.4		20.8	8.51	14.6	615.417	6.87091e+07	0.000895684	-	-	-		20	R2	81.8182	74.6552	14.7303	99.9103		12.7148
	6	4	12	30	113	32.2	25.7		28	7.81	16.8	43.4468	1.06293e+06	0.00408745	-	-	-			R3	87.1622	75.8046	37.9377	26.5385		31.8043
	6	4	30									24.7577	2.96635e+06	0.00083462	-	-	-			R4	85.1351	72.4022	3.25203	99.9083		13.6054
	6	4	49									57	8.56424e+06	0.000665558	-	-	-			R5	81.4815	73.5882	13.7931	99.9409		14.4295
	6	4	70									58.403	1.85067e+07	0.000315578	-	-	-
	6	4	87									113.739	9.907e+06	0.00114807	-	-	-		2021-03-22	R1	88.2759	75.9434	44.1687	99.7992	-7038.64	17.8694
	6	4	106									189.515	2.54165e+07	0.00074564					38	R2	90.7843	80.1307	54.8134	99.8455	-7181.55	14.6429
	6	4	123									274.231	5.07683e+07	0.000540162	-	-	-			R3	82.7027	76.8571	42.7015	99.8669	-6456.89	20.9059
	6	4	140									445.89	9.3384e+06	0.00477481	-	-	-			R4	92.1277	79.1724	35.3425	99.7489	-4827.88	19.2029
	6	4	157	5.2	32.3	35.6	20		21.6	8.55	14.9	2585.88	1.36932e+07	0.0188844	-	-	-			R5	83.7931	73.0275	52.8421	99.7895	-7530.66	20
	6	5	12	46	211	36	25.3		27	7.89	16.8	282.823	1.18839e+07	0.00237988	-	-	-
	6	5	30									917.9	2.76275e+07	0.00332241	-	-	-		2021-03-29	R1	64.375	60.2679	32.5967	99.8445		9.49555
	6	5	49									11.4098	1.1497e+06	0.000992412	-	-	-		52	R2	82.9032	71.76	40.1937	99.8662		7.27273
	6	5	70									89.9907	1.36628e+07	0.000658653	-	-	-			R3	73.2143	48.2301	22.865	99.7372		-0.588235
	6	5	87									192.008	2.26576e+07	0.000847434	-	-	-			R4	69	53.0693	36.1878	99.8208		1.25392
	6	5	106									449.892	1.45501e+07	0.00309201	-	-	-			R5	85.7143	76.875	42.1053	99.8036		8.10811
	6	5	123									14.9175	6.00495e+07	2.4842e-05	-	-	-
	6	5	140									0	4.25573e+07	0	-	-	-		6	Ø	83.7989	70.6318	3.82128	23.3202		26.6667
	6	5	157	4.4	31.2	32.9	19.6		20.6	8.52	15.3	27.9131	1.29009e+08	2.16366e-05	-	-	-		17	Ø	22.069	39.862	-31.0195	55.0155		-8.11616
	6	Ø	12	35.8	114.75	34.02	25.3		28.2	7.84	16.88	76116.7	8.00215e+08	0.00951203					20	Ø	83.9939	74.5794	19.3129	99.8807		17.4293
	6	Ø	30									2234.44	1.45178e+07	0.015391					38	Ø	88.1347	77.3507	46.7209	99.8111	-6487.54	18.5342
	6	Ø	49									837.196	5.38627e+07	0.00155431					52	Ø	76.1207	62.4156	35	99.814		5.12357
	6	Ø	70									518.429	3.97745e+07	0.00130342
	6	Ø	87									180.032	1.50963e+07	0.00119256					6	stdv	2.93668	4.85067	8.64127	0.90189		2.66314
	6	Ø	106									4226.68	1.8526e+07	0.0228148					17	stdv	16.3043	60.1013	31.3246	31.7062		21.7737
	6	Ø	123									181.742	3.02365e+07	0.000601069					20	stdv	1.89007	1.30252	10.3658	23.468		5.9029
	6	Ø	140									505.241	3.84279e+07	0.00131478					38	stdv	3.43106	2.10026	6.28328	0.0369785	771.792	1.81447
	6	Ø	157	5.8	33.7	32.72	19.4		20.68	8.518	14.92	1485.11	5.30454e+07	0.0027997					52	stdv	7.41392	9.82164	5.64708	0.0352559		3.82046
	6	stdv	12	4.96	6.25	1.784	0.16		0.56	0.024	0.064	118461	9.98644e+08	0.00295037
	6	stdv	30									2620.65	1.13064e+07	1.29442
	6	stdv	49									977.271	6.02146e+07	0.000715656
	6	stdv	70									522.951	3.35941e+07	0.00093843
	6	stdv	87									70.8491	7.44809e+06	0.000368181
	6	stdv	106									6449.79	1.06478e+07	0.0165618
	6	stdv	123									123.643	2.20588e+07	0.00328935
	6	stdv	140									344.401	1.16358e+07	0.00139356
	6	stdv	157	0.8	1.96	1.936	0.32		0.416	0.0144	0.152	1198.23	3.66508e+07	0.00832046
	17	1	12	19	48.7	39.6	25.12		23.1	8	17.5	167817	5.72804e+09	0.00292974	-	-	-
	17	1	30									94711.2	3.968e+08	0.0238687	-	-	-
	17	1	49									47674.7	6.6246e+07	0.0719662	-	-	-
	17	1	70									65678	1.3688e+08	0.0479821	-	-	-
	17	1	87									28517.9	1.01641e+06	2.80577	-	-	-
	17	1	106									35279.1	1.5606e+08	0.0226061
	17	1	123									48472.2	1.72558e+08	0.0280903	-	-	-
	17	1	140									24448.4	9.04352e+07	0.0270341	-	-	-
	17	1	157	27	93.1	37.1	21.6		26.6	7.63	17.6	27807.4	8.61245e+07	0.0322874	-	-	-
	17	2	12	27	88.3	51.9	23.7		25	8.07	19.9	646888	1.78608e+09	0.0362183	-	-	-
	17	2	30									78308.2	1.13674e+08	0.0688883	-	-	-
	17	2	49									14062.3	1.8536e+07	0.0758651	-	-	-
	17	2	70									305585	6.20885e+09	0.00492177	-	-	-
	17	2	87									21679.4	1.86227e+08	0.0116414	-	-	-
	17	2	106									11401.9	9.78386e+07	0.0116538	-	-	-
	17	2	123									15578.1	1.59287e+08	0.0097799	-	-	-
	17	2	140									3500.76	8.69867e+07	0.00402447	-	-	-
	17	2	157	28	139	107	19.8		37.4	8.1	17.8	38154.5	3.50355e+07	0.108903	-	-	-
	17	3	12	23	118	42.1	24.1		28.8	7.92	18.1	46112	1.54163e+08	0.0299112	-	-	-
	17	3	30									429084	3.85337e+08	0.111353	-	-	-
	17	3	49									114396	3.85693e+08	0.0296599	-	-	-
	17	3	70									9688.63	1.05794e+08	0.00915797	-	-	-
	17	3	87									16961.2	6.04801e+07	0.0280443	-	-	-
	17	3	106									118347	1.25403e+08	0.0943732	-	-	-
	17	3	123									31461.6	9.96071e+07	0.0315857	-	-	-
	17	3	140									100.737	502295	0.0200554	-	-	-
	17	3	157	16	51.2	44.6	5.8		23.6	8.2	17.8	0	180873	0	-	-	-
	17	4	12	40	123	46.2	24.1		28.7	8	17.8	28670.2	1.70318e+08	0.0168334	-	-	-
	17	4	30									393189	4.26492e+09	0.00921913	-	-	-
	17	4	49									9284.63	1.63542e+07	0.056772	-	-	-
	17	4	70									6323.39	8.58028e+06	0.0736968	-	-	-
	17	4	87									28462.2	4.78956e+07	0.0594256	-	-	-
	17	4	106									20183.6	1.71814e+08	0.0117474	-	-	-
	17	4	123									12787.6	2.09729e+07	0.0609717	-	-	-
	17	4	140									6596.49	4.29447e+07	0.0153604	-	-	-
	17	4	157	20	52	52.1	5.1		23.7	8.3	17.7	17532.1	2.78627e+08	0.00629232	-	-	-
	17	5	12	36	120	50.7	25.4		28.7	8.1	17.8	397699	4.85625e+09	0.00818943	-	-	-
	17	5	30									18868.4	1.84479e+08	0.0102279	-	-	-
	17	5	49									24696.9	5.06616e+08	0.00487486	-	-	-
	17	5	70									120506	3.5386e+08	0.0340546	-	-	-
	17	5	87									62401.7	1.55563e+08	0.0401134	-	-	-
	17	5	106									41895.5	2.25444e+07	0.185835	-	-	-
	17	5	123									9933.86	2.0971e+09	0.000473695	-	-	-
	17	5	140									2352.22	4.66672e+08	0.000504042	-	-	-
	17	5	157	22	73.9	61.2	2.77		33.9	8.24	17.4	144.696	2.11679e+08	6.83566e-05	-	-	-
	17	Ø	12	29	112.325	46.1	24.484		26.86	8.018	18.22	257437	2.53897e+09	0.0101394
	17	Ø	30									202832	1.06904e+09	0.0189732
	17	Ø	49									42022.9	1.98689e+08	0.0211501
	17	Ø	70									101556	1.36279e+09	0.00745207
	17	Ø	87									31604.5	9.02365e+07	0.0350241
	17	Ø	106									45421.4	1.14732e+08	0.0395892
	17	Ø	123									23646.7	5.09905e+08	0.00463746
	17	Ø	140									7399.72	1.37508e+08	0.00538129
	17	Ø	157	22.6	67.55	60.4	11.014		29.04	8.094	17.66	16727.7	1.22329e+08	0.0136744
	17	stdv	12	7.2	26.8625	4.2	0.6208		2.248	0.0536	0.672	211885	2.20254e+09	0.0113987
	17	stdv	30									166643	1.27835e+09	0.0363274
	17	stdv	49									31209.9	1.97972e+08	0.0244482
	17	stdv	70									89191.4	1.93842e+09	0.0215382
	17	stdv	87									12318.9	6.4527e+07	0.886707
	17	stdv	106									29170.2	4.36323e+07	0.0598889
	17	stdv	123									13056.2	6.34878e+08	0.0168428
	17	stdv	140									6819.46	1.31666e+08	0.00890516
	17	stdv	157	3.92	15.95	18.96	5.71625		5.288	0.1856	0.128	13324.3	9.82588e+07	0.0328679
	20	1	12	60	159	43.5	22.7		27.6	7.95	19.5				171279	2.44949e+09	0.00699246
	20	1	30												67053.5	2.38329e+08	0.0281349
	20	1	49												74214.1	1.12549e+08	0.0659391
	20	1	70												6610.66	6.31069e+07	0.0104753
	20	1	87												33169.9	1.5727e+08	0.0210911
	20	1	106												41155.9	1.04863e+08	0.0392474
	20	1	123												61387.2	1.212e+08	0.0506494
	20	1	140												102511	4.29786e+08	0.0238515
	20	1	157	10	37.1	32	0.058		24.1	8.3	19.1				62310.1	3.73715e+08	0.0166732
	20	2	12	74	174	51.4	26		32.7	8.02	19.9				2123.49	3.90488e+07	0.00543805
	20	2	30												6326.36	9.904e+07	0.00638768
	20	2	49												34152.3	1.19707e+08	0.02853
	20	2	70												13809.3	1.81243e+08	0.00761922
	20	2	87												735.18	2.71489e+07	0.00270795
	20	2	106												18787.9	1.00512e+08	0.0186921
	20	2	123												391.891	2.60758e+07	0.00150289
	20	2	140												222.325	1.11499e+07	0.00199397
	20	2	157	9.5	42.1	31.9	19.1		22.3	8.4	19.1				57.71	3.42697e+06	0.00168399
	20	3	12	66	174	48.2	23.4		29.1	7.85	19.5				274891	3.49436e+08	0.0786669
	20	3	30												135020	2.33865e+08	0.0577341
	20	3	49												112584	3.37647e+08	0.0333437
	20	3	70												10767.9	2.71544e+07	0.0396542
	20	3	87												55330.2	1.28761e+08	0.0429712
	20	3	106												229135	1.47857e+08	0.154971
	20	3	123												153433	8.88752e+07	0.172639
	20	3	140												82094.5	1.48556e+08	0.0552618
	20	3	157	12	44.1	41.1	0.021		25.4	8.36	19.5				34939.9	1.92874e+08	0.0181154
	20	4	12	74	179	49.2	24		29.4	7.9	19.1				666260	4.47735e+08	0.148807
	20	4	30												69593.7	3.30313e+08	0.021069
	20	4	49												154917	3.48883e+08	0.0444037
	20	4	70												5557.16	2.05281e+07	0.0270711
	20	4	87												50701.6	3.80889e+08	0.0133114
	20	4	106												126786	2.20468e+08	0.0575076
	20	4	123												257336	1.08063e+08	0.238134
	20	4	140												86320.7	1.96113e+08	0.0440159
	20	4	157	11	49.4	47.6	0.022		25.4	8.25	19.3				34745.6	3.03912e+08	0.0114328
	20	5	12	54	170	46.4	25.4		29.8	7.9	19.5				232236	2.58379e+09	0.0089882
	20	5	30												292222	9.36089e+08	0.0312174
	20	5	49												156275	3.25468e+08	0.0480155
	20	5	70												29621.8	1.33503e+08	0.0221881
	20	5	87												83882.2	2.79704e+08	0.0299896
	20	5	106												39157.8	1.22908e+08	0.0318595
	20	5	123												13922.3	2.21599e+10	6.28266e-05
	20	5	140												140102	1.37717e+11	0.000101732
	20	5	157	10	44.9	40	0.015		25.5	8.34	19.5				94677.8	7.13894e+10	0.000132622
	20	Ø	12	65.6	171.2	47.74	24.3		29.72	7.924	19.5				269358	1.1739e+09	0.0497785
	20	Ø	30												114043	3.67527e+08	0.0289086
	20	Ø	49												106429	2.48851e+08	0.0440464
	20	Ø	70												13273.3	8.5107e+07	0.0214016
	20	Ø	87												44763.8	1.94755e+08	0.0220142
	20	Ø	106												91004.5	1.39322e+08	0.0604555
	20	Ø	123												97294	4.50081e+09	0.0925976
	20	Ø	140												82250.1	2.77004e+10	0.025045
	20	Ø	157	10.5	43.52	38.52	0.029		24.54	8.33	19.3				45346.2	1.44527e+10	0.00960759
	20	stdv	12	6.88	5.36	2.232	1.12		1.224	0.0488	0.16				160974	1.07419e+09	0.0511667
	20	stdv	30												79662.3	2.27425e+08	0.0124537
	20	stdv	49												41796.2	1.06178e+08	0.0104877
	20	stdv	70												6753.75	5.78127e+07	0.00988345
	20	stdv	87												22249	1.08434e+08	0.0115729
	20	stdv	106												69564.7	3.58728e+07	0.0378061
	20	stdv	123												86472.3	7.06362e+09	0.0902311
	20	stdv	140												32873.3	4.40065e+10	0.0196751
	20	stdv	157	0.8	3.136	5.256	0.0145		1.072	0.044	0.16				26518.2	2.27747e+10	0.00695943
	38	1		29	106	40.3	25.9	0.339	29.1
	38	1		-	41.2	28.7	15	6.35	22.9
	38	1		-	71.4	32.8	7.27	14.4	24.6
	38	1		-	31.3	24.7	0.089	22.8	23.2
	38	1		-	43	45.3	0.187	25.3	23.2
	38	1		3.4	25.5	22.5	0.052	24.2	23.9
	38	2		51	153	50.9	24.6	0.309	28
	38	2		-	39.4	30.3	9.55	10.8	22.6
	38	2		-	62.6	39	11.2	5.41	23.6
	38	2		-	57.9	31.9	8.36	12.5	24.2
	38	2		-	39.1	36.4	0.443	21.2	24.2
	38	2		4.7	30.4	23	0.038	22.5	23.9
	38	3		37	140	45.9	24.8	0.334	28.7
	38	3		-	79.6	36.4	0.352	20.9	25.6
	38	3		-	53.6	32.3	8.45	11.2	24.1
	38	3		-	29.8	26.3	0.06	21.8	22.5
	38	3		-	28.2	22.9	0.417	20.4	22.5
	38	3		6.4	32.4	26.3	0.033	21.9	22.7
	38	4		47	145	36.5	22.3	0.416	27.6
	38	4		-	63.6	31.6	0.175	21.9	25
	38	4		-	52.2	31.5	4.94	14.8	23.6
	38	4		-	32.3	27.8	0.075	21.6	22.6
	38	4		-	50.7	29.3	0.152	22.7	22.6
	38	4		3.7	30.2	23.6	0.056	20.5	22.3
	38	5		29	109	47.5	24.7	0.287	28.5
	38	5		-	68.7	29.5	9.25	11.5	22.8
	38	5		-	38.6	26.7	11.7	8.44	21.5
	38	5		-	39.1	30.5	0.067	21.7	24.7
	38	5		-	30	23.2	0.666	20.5	24.7
	38	5		4.7	29.4	22.4	0.052	21.9	22.8
	38	Ø		38.6	130.6	44.22	24.46	0.337	28.38
	38	Ø			58.5	31.3	6.8654	14.29	23.78
	38	Ø			55.68	32.46	8.712	10.85	23.48
	38	Ø			38.08	28.24	1.7302	20.08	23.44
	38	Ø			38.2	31.42	0.373	22.02	23.44
	38	Ø		4.58	29.58	23.56	0.0462	22.2	23.12
	52	1	12	16	112	36.2	28.3		33.7	8.12	17.7	128077	4.99884e+09	0.00256213	-	-	-
	52	1	30									42672.9	6.99092e+08	0.00610405	-	-	-
	52	1	49									140182	1.31353e+09	0.0106722	-	-	-
	52	1	70									21337.4	2.06329e+08	0.0103415	-	-	-
	52	1	87									63327.2	1.76824e+08	0.0358137	-	-	-
	52	1	106									24634.2	7.7012e+07	0.0319875	-	-	-
	52	1	123									812.251	2.64752e+06	0.0306797	-	-	-
	52	1	140									11021.3	2.28166e+07	0.0483038	-	-	-
	52	1	157	5.7	44.5	24.4	0.044		30.5	8.39	17.3	2362.2	1.89779e+07	0.0124471	-	-	-
	52	2	12	31	125	41.3	28.4		33	8	17.5	95953.2	5.96206e+09	0.0016094	-	-	-
	52	2	30									469629	8.15977e+08	0.0575542	-	-	-
	52	2	49									26022.9	1.29357e+08	0.0201171	-	-	-
	52	2	70									29374.2	9.92259e+07	0.0296033	-	-	-
	52	2	87									4980.43	3.01154e+07	0.0165378	-	-	-
	52	2	106									13748	3.26476e+07	0.0421104	-	-	-
	52	2	123									2721.88	2.16039e+07	0.0125991	-	-	-
	52	2	140	5.3	35.3	24.7	0.038		30.6	8.3	17.9	1243.98	5.67265e+06	0.0219294	-	-	-
	52	2	157	28	113	36.3	29.3		34	8.13	17.8	21711.7	7.86044e+07	0.0276215	-	-	-
	52	3	12									121293	2.03971e+09	0.00594657	-	-	-
	52	3	30									855907	2.82112e+09	0.0303393	-	-	-
	52	3	49									349536	1.17101e+09	0.029849	-	-	-
	52	3	70									554067	7.0642e+08	0.0784331	-	-	-
	52	3	87									515828	5.64966e+08	0.0913025	-	-	-
	52	3	106									212894	3.25575e+08	0.0653902	-	-	-
	52	3	123									168745	1.51494e+08	0.111387	-	-	-
	52	3	140									44870.2	2.7494e+07	0.1632
	52	3	157	7.5	58.5	28	0.077		34.2	8.3	16.8	41946.6	9.53696e+07	0.0439832
	52	4	12	20	101	36.2	27.9		31.9	8	17.9	495727	4.06383e+09	0.0121985
	52	4	30									699040	1.48737e+09	0.0469984
	52	4	49									114799	5.83562e+08	0.0196722
	52	4	70									126493	8.82102e+07	0.1434
	52	4	87									52706.2	8.14155e+07	0.0647373
	52	4	106									27113.6	593393	4.56925
	52	4	123									37598.9	9.93564e+07	0.0378425
	52	4	140									27946.9	3.80181e+07	0.0735096
	52	4	157	6.2	47.4	23.1	0.05		31.5	8.2	16.9	966929	1.46227e+08	0.661253
	52	5	12	21	112	38	28		33.3	8.05	17.7	1000000	3.56984e+09	0.0280124
	52	5	30									521967	3.1835e+08	0.16396
	52	5	49									191972	8.34248e+08	0.0230113
	52	5	70									64068.8	5.54116e+07	0.115623
	52	5	87		#NAME?							49801.9	4.8782e+07	0.102091
	52	5	106									189954	1.38309e+08	0.137341
	52	5	123									335.249	1.46186e+07	0.00229331
	52	5	140									6093.28	2.64885e+08	0.00230035
	52	5	157	3	25.9	22	0.055		30.6	8.4	17.3	1515.59	4.85896e+07	0.00311916
	52	Ø	12	23.2	112.6	37.6	28.38		33.18	8.06	17.72	368210	4.12686e+09	0.00892228
	52	Ø	30									517843	1.22838e+09	0.0421565
	52	Ø	49									164502	8.06343e+08	0.0204011
	52	Ø	70									159068	2.31119e+08	0.0688251
	52	Ø	87									137329	1.80421e+08	0.0761159
	52	Ø	106									93668.9	1.14827e+08	0.0815736
	52	Ø	123									42042.7	5.79441e+07	0.0725573
	52	Ø	140									18235.1	7.17774e+07	0.0254051
	52	Ø	157	5.54	42.32	24.44	0.0528		31.48	8.318	17.24	206893	7.75537e+07	0.266774
	52	stdv	12	5.04	5.12	1.64	0.376		0.584	0.052	0.104	303723	1.08288e+09	0.00803173
	52	stdv	30									209354	7.40691e+08	0.0411876
	52	stdv	49									85001.1	3.59906e+08	0.00461265
	52	stdv	70									158000	1.9012e+08	0.0444063
	52	stdv	87									151400	1.53818e+08	0.0287365
	52	stdv	106									86204.3	9.36917e+07	1.44001
	52	stdv	123									50680.9	5.39849e+07	0.0289707
	52	stdv	140									14538.7	7.72432e+07	0.045205
	52	stdv	157	1.112	9.376	1.528	0.01056		1.096	0.0616	0.312	304015	3.50159e+07	0.204627

## Sheet: Supplementary Table 8
Supplementary Table 8: 18S cDNA sequencing ASVs and taxa.
	Kingdom	Phylum	Class	Order	Family	Genus	R1D3	R1D10	R1D17	R1D24	R1D38	R3D3	R3D10	R3D17	R3D24	R3D38	R4D3	R4D10	R4D17	R4D24	R4D38	R5D3	R5D10	R5D17	R5D24	R5D38	R1D6	R1D13	R1D20	R1D27	R1D52	R3D6	R3D13	R3D20	R3D27	R3D52	R4D6	R4D13	R4D20	R4D27	R4D52	R5D6	R5D13	R5D20	R5D27	R5D52
ASV1	Eukaryota	Ciliophora	Intramacronucleata	Conthreep	Oligohymenophorea	Zoothamnium	12725	498	4072	11640	1445	0	610	11895	2103	21	7047	1557	3934	221	59	33884	6098	9522	1200	1090	1306	3847	4614	1643	1348	2757	9891	2179	620	0	2988	4720	1069	374	20	3640	4710	913	561	8
ASV2	Eukaryota	Ciliophora	Intramacronucleata	Conthreep	Phyllopharyngea	Discophrya	0	0	0	0	60	0	60	1281	114	15218	0	0	0	450	29188	0	0	0	224	10299	1448	0	0	0	29	162	2853	104	0	65760	26	0	71	3491	7110	14	0	0	453	14296
ASV3	Eukaryota	Ciliophora	Intramacronucleata	Conthreep	Oligohymenophorea	Zoothamnium	29053	301	2035	3862	208	0	164	6730	1531	290	23011	3497	3524	19	32	26509	2819	4422	1498	442	1864	3321	3768	686	1803	3796	7547	4945	370	39	2173	2499	2392	163	10	3132	2422	477	117	0
ASV4	Eukaryota	NA	NA	NA	NA	NA	0	0	0	0	60	0	0	37	10	1313	12	12	451	1317	77	0	1338	3277	5887	741	0	0	14	0	0	0	24	4363	24061	193	0	0	4342	1433	94	0	0	18178	904	50
ASV5	Eukaryota	Cryptomycota	NA	NA	NA	NA	0	654	2539	2013	2190	0	95	7669	734	659	0	8	686	686	84	0	1156	2496	480	1840	145	2809	1037	558	51	67	13907	931	452	70	199	592	673	1006	0	98	992	4605	770	40
ASV6	Eukaryota	Ciliophora	Intramacronucleata	Conthreep	Phyllopharyngea	Discophrya	0	0	0	0	0	0	0	4387	20494	707	0	0	0	0	685	0	0	0	0	0	0	0	0	0	0	0	79	0	9783	4247	0	0	0	0	0	0	0	0	0	0
ASV7	Eukaryota	Ciliophora	Intramacronucleata	Spirotrichea	Hypotrichia	Sterkiella	0	0	1486	2773	74	21	0	379	629	0	0	0	400	63	0	0	8253	3974	78	52	0	485	5278	6387	378	0	2012	34	194	11	0	110	75	65	0	67	47	2038	1421	26
ASV8	Eukaryota	Nematoda	Chromadorea	Diplogasterida	NA	NA	0	0	0	659	38	0	0	15	25464	6	0	0	0	1788	8	0	3	0	40	29	4	465	1211	3786	0	0	19	607	420	0	0	0	195	668	19	0	0	3	16	29
ASV9	Eukaryota	Ciliophora	Intramacronucleata	Spirotrichea	Hypotrichia	Sterkiella	0	0	1778	4808	349	0	0	0	130	0	0	0	0	60	0	68	738	320	0	0	32	2816	3963	14715	151	0	68	0	0	7	24	168	0	59	0	0	18	316	226	7
ASV10	Eukaryota	Ciliophora	Intramacronucleata	Litostomatea	Haptoria	NA	0	220	5	34	10	0	24	0	0	132	0	4091	13	0	0	0	0	4	48	37	15542	13	7	0	0	4366	26	9	0	11	66	35	8	0	5	5099	39	11	30	16
ASV11	Eukaryota	NA	NA	NA	NA	NA	0	0	0	0	23	0	0	0	0	636	0	0	177	500	0	0	547	1308	2549	384	0	0	0	4	14	0	0	1907	9822	68	0	0	1830	560	0	0	0	7371	324	28
ASV12	Eukaryota	Ciliophora	Intramacronucleata	Spirotrichea	Hypotrichia	Stylonychia	0	18	385	406	74	0	0	46	399	13	0	0	239	1378	0	0	6522	2940	54	116	106	424	126	918	366	0	0	141	323	17	0	149	225	1483	26	0	0	3052	2445	12
ASV13	Eukaryota	Ciliophora	Intramacronucleata	Conthreep	Oligohymenophorea	Zoothamnium	1812	118	192	1978	48	0	70	949	121	0	1341	179	68	0	0	5255	741	1108	0	162	261	424	311	291	0	439	1000	0	45	0	322	1062	0	31	0	715	1016	96	59	0
ASV14	Eukaryota	Cryptomycota	NA	NA	NA	NA	0	342	1213	282	785	0	64	2056	206	262	0	0	410	350	0	0	258	477	92	524	38	1360	274	198	36	27	4291	453	97	314	88	362	336	514	46	41	320	1035	268	23
ASV15	Eukaryota	Ciliophora	Intramacronucleata	Conthreep	Oligohymenophorea	Zoothamnium	0	0	0	0	0	0	15	32	0	41	88	14	371	119	11	22	0	0	8	0	0	0	0	0	0	0	106	6722	0	0	22	5	4531	15	2	0	0	9	0	0
ASV16	Eukaryota	Ciliophora	Intramacronucleata	Conthreep	Oligohymenophorea	Zoothamnium	555	0	16	343	33	0	0	1637	186	0	3135	401	552	15	0	1502	524	866	97	0	104	28	77	0	73	624	417	0	0	0	184	8	0	0	0	196	23	83	0	0
ASV17	Eukaryota	Ciliophora	Intramacronucleata	Litostomatea	Haptoria	Hemiophrys	0	0	0	0	7	0	0	0	0	1489	3	0	0	0	481	0	0	0	0	3893	0	0	0	0	0	0	0	0	0	5298	0	0	0	0	225	0	0	0	0	31
ASV18	Eukaryota	Cryptomycota	NA	NA	NA	NA	0	0	0	41	0	0	0	3820	271	341	0	0	670	777	14	0	0	0	0	0	0	0	0	0	0	0	342	614	370	0	0	0	489	1512	0	0	0	0	0	0
ASV19	Eukaryota	Ochrophyta	Chrysophyceae	Chromulinales	Chromulinales_fa	Pedospumella	2014	0	0	0	0	0	0	0	0	0	2051	43	0	0	0	4631	0	0	0	0	14	3	0	0	0	16	44	0	0	0	50	53	0	0	0	78	251	0	0	0
ASV20	Eukaryota	Ciliophora	Intramacronucleata	Conthreep	Oligohymenophorea	Zoothamnium	635	0	27	56	248	0	0	242	32	0	2049	367	66	34	0	1484	72	87	0	7	102	308	95	0	0	121	1009	731	0	8	147	62	406	0	8	41	24	60	0	9
ASV21	Eukaryota	NA	NA	NA	NA	NA	0	22	164	40	41	0	192	0	0	45	0	0	116	233	29	0	80	149	515	51	0	489	15	275	42	0	247	43	201	100	192	196	47	788	0	0	366	75	2878	0
ASV22	Eukaryota	Ciliophora	Intramacronucleata	Spirotrichea	Hypotrichia	Sterkiella	0	0	53	423	0	0	0	0	0	0	0	0	0	0	0	0	0	0	0	0	26	0	0	2496	4491	0	0	0	0	0	0	0	0	0	5	0	0	0	0	0
ASV23	Eukaryota	NA	NA	NA	NA	NA	0	0	0	0	0	0	3853	0	0	0	0	2966	0	0	0	0	0	0	0	0	73	0	9	0	0	98	27	0	0	0	258	42	0	0	0	0	0	0	0	0
ASV24	Eukaryota	NA	NA	NA	NA	NA	382	0	0	0	0	0	0	0	0	0	1613	97	23	0	0	3537	0	0	0	0	522	24	0	0	0	124	90	3	0	0	0	77	4	0	0	238	123	0	0	0
ASV25	Eukaryota	Ciliophora	Intramacronucleata	Conthreep	Oligohymenophorea	NA	0	0	96	81	26	0	0	37	7	7	0	0	5	6	0	0	0	2	3752	7	0	2	424	39	1644	0	18	0	0	0	0	19	0	0	21	29	38	6	34	4
ASV26	Eukaryota	Ciliophora	Intramacronucleata	Conthreep	Phyllopharyngea	NA	0	0	0	0	0	0	555	0	0	14	0	1407	1185	169	0	0	0	0	0	0	6	0	5	0	0	0	0	1088	0	0	0	188	1436	64	0	94	0	0	0	0
ASV27	Eukaryota	Ochrophyta	Chrysophyceae	Chromulinales	Chromulinales_fa	Spumella	1451	0	0	0	0	0	0	0	0	0	2738	27	2	0	0	1616	0	0	0	0	34	0	0	0	0	0	6	0	0	0	0	0	0	0	0	0	0	0	0	0
ASV28	Eukaryota	Ciliophora	Intramacronucleata	Conthreep	Oligohymenophorea	Pseudocohnilembus	281	0	2	0	0	0	0	0	0	0	279	0	19	0	0	5055	7	13	0	0	11	0	5	0	0	18	16	7	0	0	0	0	10	0	0	45	21	0	0	0
ASV29	Eukaryota	NA	NA	NA	NA	NA	0	0	0	0	0	0	0	0	0	81	0	0	0	79	0	0	101	257	451	47	0	0	0	0	0	0	0	348	1828	0	0	0	336	107	0	0	0	1354	62	0
ASV30	Eukaryota	Ciliophora	Intramacronucleata	Conthreep	Oligohymenophorea	NA	0	0	0	0	0	0	0	0	0	0	0	0	0	0	0	0	0	6	1714	11	0	0	0	0	0	0	0	0	0	0	0	0	0	0	0	0	0	82	2887	61
ASV31	Eukaryota	NA	NA	NA	NA	NA	0	0	0	0	0	0	0	0	0	104	0	0	0	70	0	0	100	224	386	36	0	0	0	0	0	0	0	305	1393	0	0	0	294	96	0	0	0	1137	64	0
ASV32	Eukaryota	Basidiomycota	Tremellomycetes	NA	NA	NA	2048	694	25	21	2	0	410	0	0	2	0	7	0	3	0	149	0	0	0	0	54	557	18	18	0	10	47	2	0	0	0	18	0	0	0	6	0	0	0	0
ASV33	Eukaryota	Ciliophora	Intramacronucleata	Conthreep	Oligohymenophorea	Zoothamnium	0	0	0	0	3748	0	0	0	0	41	0	0	0	0	0	140	0	0	0	12	123	0	12	0	0	0	0	0	0	0	0	0	0	0	0	0	0	0	0	4
ASV34	Eukaryota	Ciliophora	Intramacronucleata	Litostomatea	Haptoria	Loxophyllum	0	0	6	66	4	0	0	0	0	39	0	0	0	13	9	0	0	4	111	39	0	3	79	3	130	0	0	2107	0	249	0	0	957	26	79	0	0	42	16	0
ASV35	Eukaryota	NA	NA	NA	NA	NA	7	742	135	747	0	0	0	0	0	0	0	0	4	4	0	0	0	0	0	0	56	977	62	179	0	0	782	0	0	0	100	86	0	2	0	9	0	0	0	0
ASV36	Eukaryota	NA	NA	NA	NA	NA	0	11	616	214	72	0	0	13	34	106	0	0	78	605	14	0	0	0	0	34	20	152	37	35	3	0	60	285	216	0	31	22	286	260	0	0	108	28	30	0
ASV37	Eukaryota	Ochrophyta	Chrysophyceae	Chromulinales	Chromulinales_fa	Pedospumella	365	0	0	0	0	0	0	0	0	0	605	0	0	0	0	2063	0	0	0	0	0	0	0	0	0	0	0	0	0	0	0	21	0	0	0	0	93	0	0	0
ASV38	Eukaryota	Cryptomycota	NA	NA	NA	NA	0	0	85	96	124	0	94	481	31	69	0	0	68	81	0	0	51	97	24	68	0	144	35	33	0	0	891	80	64	0	0	60	58	113	0	0	144	143	0	0
ASV39	Eukaryota	NA	NA	NA	NA	NA	0	0	53	0	0	0	0	9	0	19	0	0	61	89	0	0	30	63	253	23	0	190	0	111	0	0	81	0	78	33	119	42	22	345	40	0	165	18	1133	10
ASV40	Eukaryota	Basidiomycota	Tremellomycetes	Tremellales	NA	NA	0	0	0	0	0	0	0	0	7	0	0	0	0	0	0	0	0	0	0	12	0	0	0	36	0	0	0	0	12	4	0	0	0	632	18	0	0	0	1953	17
ASV41	Eukaryota	Nematoda	Chromadorea	Diplogasterida	NA	NA	0	0	0	0	9	0	0	0	4	5	0	0	4	860	6	0	0	0	9	465	0	0	214	0	2	0	0	0	2	0	0	0	0	252	13	0	0	0	475	35
ASV42	Eukaryota	NA	NA	NA	NA	NA	0	0	0	123	77	0	0	36	42	27	0	0	5	326	0	0	2	0	34	30	0	6	58	70	581	0	72	9	35	0	0	0	0	286	48	0	0	0	295	18
ASV43	Eukaryota	Ochrophyta	Chrysophyceae	Chromulinales	Chromulinales_fa	NA	928	0	0	0	0	0	22	0	0	0	722	24	0	0	0	253	0	0	0	0	126	0	0	0	2	0	0	0	0	0	25	0	0	0	0	22	0	0	0	0
ASV44	Eukaryota	Ciliophora	Intramacronucleata	Litostomatea	Haptoria	NA	0	0	0	0	2	0	0	0	0	2013	0	0	0	0	0	0	0	0	5	0	0	0	0	0	0	0	0	0	0	0	0	0	0	0	0	0	0	0	0	18
ASV45	Eukaryota	Rotifera	Bdelloidea	Adinetida	NA	NA	0	0	0	0	0	0	0	0	0	0	0	0	0	0	0	0	0	0	0	1913	0	0	0	0	0	0	0	0	0	0	0	0	0	0	0	0	0	0	0	4
ASV46	Eukaryota	NA	NA	NA	NA	NA	0	0	0	0	0	0	0	5	13	0	0	0	0	0	0	0	0	0	0	0	0	0	0	0	0	30	937	0	0	0	589	0	0	0	0	0	0	0	0	0
ASV47	Eukaryota	Cryptomycota	NA	NA	NA	NA	0	13	5	0	27	0	0	19	0	268	0	0	10	30	18	0	6	6	3	788	0	0	0	7	5	0	19	11	0	16	0	0	7	47	117	0	5	18	9	14
ASV48	Eukaryota	NA	NA	NA	NA	NA	0	0	0	0	0	0	0	0	0	46	0	0	15	27	0	0	38	106	181	16	0	0	0	0	0	0	0	115	344	0	0	0	73	34	0	0	0	394	20	0
ASV49	Eukaryota	Ciliophora	Intramacronucleata	Conthreep	Phyllopharyngea	Tokophrya	0	0	0	0	0	0	0	0	0	0	0	0	5	9	0	0	0	0	0	0	48	0	0	0	0	0	0	550	0	0	0	0	211	0	0	538	17	0	0	3
ASV50	Eukaryota	Ciliophora	Intramacronucleata	Conthreep	Oligohymenophorea	Carchesium	0	0	0	0	0	0	0	0	0	228	0	0	0	0	257	0	0	0	0	109	0	0	0	0	7	0	0	0	0	222	0	0	0	0	296	0	0	0	0	202
ASV51	Eukaryota	Ochrophyta	Chrysophyceae	Ochromonadales	Ochromonadales_fa	Ochromonas	69	0	0	0	0	0	0	0	0	0	65	0	2	0	0	889	0	0	0	0	74	0	0	0	0	56	15	0	0	0	0	4	0	0	0	84	0	0	0	0
ASV52	Eukaryota	NA	NA	NA	NA	NA	0	649	0	0	0	0	54	0	0	0	0	45	0	0	0	0	0	0	0	0	55	0	0	0	0	19	0	0	0	0	106	0	0	0	0	299	24	0	0	0
ASV53	Eukaryota	Ciliophora	Intramacronucleata	Conthreep	Oligohymenophorea	Zoothamnium	0	0	0	0	1183	0	0	0	0	0	0	0	0	0	0	0	0	0	0	0	0	0	0	0	0	0	0	0	0	0	0	0	0	0	0	0	0	0	0	0
ASV54	Eukaryota	Nematoda	Chromadorea	Diplogasterida	NA	NA	0	0	0	0	0	0	0	0	1148	0	0	0	0	0	0	0	0	0	0	0	0	0	0	0	0	0	0	0	0	0	0	0	0	0	0	0	0	0	0	0
ASV55	Eukaryota	NA	NA	NA	NA	NA	0	612	0	0	0	0	0	0	0	0	0	93	0	0	0	0	0	0	0	0	44	0	0	0	0	0	0	0	0	0	75	8	0	0	0	293	0	0	0	0
ASV56	Eukaryota	Ciliophora	Intramacronucleata	Conthreep	Oligohymenophorea	NA	0	0	0	0	0	0	0	0	0	125	0	0	0	0	29	0	7	23	234	76	115	0	0	0	6	0	0	0	0	34	0	0	0	0	17	0	0	67	329	51
ASV57	Eukaryota	Ciliophora	Intramacronucleata	Conthreep	Oligohymenophorea	Zoothamnium	176	0	94	160	40	0	0	0	0	0	0	0	0	35	0	0	0	0	0	0	0	14	282	24	167	38	70	0	12	0	0	0	0	0	0	0	0	0	0	0
ASV58	Eukaryota	NA	NA	NA	NA	NA	0	0	39	54	252	0	0	61	27	38	0	0	0	137	11	0	0	0	69	44	0	0	0	0	0	0	0	0	0	0	0	32	4	101	0	0	0	20	223	0
ASV59	Eukaryota	NA	NA	NA	NA	NA	0	514	0	0	0	0	0	0	0	0	0	0	0	0	0	0	0	0	0	0	58	0	0	0	0	0	0	0	0	0	87	0	0	0	0	372	66	0	0	0
ASV60	Eukaryota	NA	NA	NA	NA	NA	15	0	0	0	0	0	0	0	0	0	385	0	0	0	0	554	0	0	0	0	31	6	0	0	0	11	37	0	0	0	0	8	0	0	0	0	10	0	0	0
ASV61	Eukaryota	NA	NA	NA	NA	NA	0	0	0	0	0	0	532	0	0	0	0	387	0	0	0	0	0	0	0	0	9	0	0	0	0	0	19	0	0	0	61	23	0	0	0	0	0	0	0	0
ASV62	Eukaryota	Basidiomycota	Agaricomycetes	Russulales	Lachnocladiaceae	Scytinostroma	0	0	0	0	0	1020	0	0	0	0	0	0	0	0	0	0	0	0	0	0	0	0	0	0	0	0	0	0	0	0	0	0	0	0	0	0	0	0	0	0
ASV63	Eukaryota	NA	NA	NA	NA	NA	0	0	0	0	0	0	0	0	0	222	0	0	0	0	0	0	0	0	0	640	0	0	0	0	121	0	4	0	0	0	0	0	0	0	14	0	0	0	0	4
ASV64	Eukaryota	NA	NA	NA	NA	NA	0	481	0	0	0	0	30	0	0	0	0	0	0	0	0	0	0	0	0	0	51	0	0	0	0	49	0	0	0	0	77	0	0	0	0	294	0	0	0	0
ASV65	Eukaryota	Nematoda	Chromadorea	Diplogasterida	NA	NA	0	0	0	0	57	0	0	0	0	22	0	0	12	81	26	0	0	0	0	390	0	3	0	0	10	0	82	0	0	46	0	0	0	9	27	0	0	0	3	196
ASV66	Eukaryota	NA	NA	NA	NA	NA	0	558	0	0	0	0	26	0	0	0	0	20	0	0	0	0	0	0	0	0	37	0	0	0	0	0	0	0	0	0	98	0	0	0	0	186	30	0	0	0
ASV67	Eukaryota	Peronosporomycetes	Peronosporomycetes_cl	Peronosporomycetes_or	Peronosporomycetes_fa	Pythium	10	0	0	28	0	0	0	0	0	0	9	0	0	0	0	125	0	0	0	0	0	0	4	48	26	27	117	0	0	0	0	380	0	0	0	38	115	0	0	0
ASV68	Eukaryota	NA	NA	NA	NA	NA	0	0	0	0	0	925	0	0	0	0	0	0	0	0	0	0	0	0	0	0	0	0	0	0	0	0	0	0	0	0	0	0	0	0	0	0	0	0	0	0
ASV69	Eukaryota	NA	NA	NA	NA	NA	0	0	0	0	0	0	0	0	0	0	0	0	0	0	0	0	0	0	89	0	0	0	0	0	0	0	0	66	373	0	0	0	74	0	0	0	0	252	0	0
ASV70	Eukaryota	Ochrophyta	Chrysophyceae	Ochromonadales	Ochromonadales_fa	Ochromonas	245	0	0	0	0	0	0	0	0	0	368	0	0	0	0	217	0	0	0	0	0	0	0	0	0	0	0	0	0	0	0	0	0	0	0	0	0	0	0	0
ASV71	Eukaryota	NA	NA	NA	NA	NA	44	0	3	0	0	0	0	0	0	0	191	0	0	0	0	526	0	0	0	0	0	0	0	0	0	0	36	0	0	0	0	0	0	0	0	0	0	0	0	0
ASV72	Eukaryota	Basidiomycota	Tremellomycetes	Trichosporonales	Trichosporonaceae	Apiotrichum	113	106	0	0	0	0	47	0	0	0	15	13	2	0	0	0	0	0	0	0	103	192	0	78	0	0	20	0	0	0	0	29	0	0	0	15	50	0	0	0
ASV73	Eukaryota	Cercozoa	NA	NA	NA	NA	0	0	0	0	0	0	0	0	38	0	0	0	0	3	0	0	0	0	0	0	0	0	0	342	0	0	0	0	46	0	0	0	0	180	31	0	0	0	136	3
ASV74	Eukaryota	NA	NA	NA	NA	NA	0	0	0	0	0	0	0	0	0	0	0	0	13	0	0	0	4	5	0	0	0	0	0	0	0	0	204	0	0	0	34	0	0	0	0	35	478	0	0	0
ASV75	Eukaryota	Ciliophora	Intramacronucleata	Litostomatea	Haptoria	Amphileptus	0	0	12	0	0	0	0	18	0	16	0	9	4	14	0	30	4	4	9	0	69	36	0	0	13	0	43	154	0	0	5	0	143	0	0	68	13	84	19	0
ASV76	Eukaryota	NA	NA	NA	NA	NA	0	0	3	30	0	0	0	14	0	0	0	0	2	18	0	0	4	0	0	0	0	49	0	0	0	0	586	0	0	0	17	6	0	4	0	0	0	5	5	3
ASV77	Eukaryota	Mucoromycota	Incertae_Sedis	Mortierellales	Mortierellaceae	Mortierella	0	0	0	0	0	0	18	0	6	0	13	0	2	21	0	0	0	0	0	0	0	17	0	0	0	16	275	0	0	0	11	334	0	0	0	0	0	0	3	0
ASV78	Eukaryota	NA	NA	NA	NA	NA	0	0	0	0	0	0	0	0	0	0	0	0	0	0	0	0	0	0	0	0	0	0	0	0	0	42	640	0	0	0	0	0	0	0	0	16	0	0	0	0
ASV79	Eukaryota	NA	NA	NA	NA	NA	0	0	0	2	0	0	0	0	0	0	0	0	11	0	0	0	0	0	0	0	0	26	0	0	0	0	638	0	0	0	0	0	0	5	0	0	13	0	0	0
ASV80	Eukaryota	Ciliophora	Intramacronucleata	Conthreep	Prostomatea	Cryptocaryon	6	21	11	0	55	0	17	0	0	7	19	32	9	12	9	0	0	8	6	0	18	33	0	2	0	0	124	0	0	0	48	71	0	17	0	74	45	0	45	0
ASV81	Eukaryota	NA	NA	NA	NA	NA	0	0	0	0	0	0	0	0	14	0	3	0	0	38	0	0	0	0	37	0	0	60	0	0	0	0	0	0	0	0	0	0	0	136	0	0	37	0	362	0
ASV82	Eukaryota	Phragmoplastophyta	Embryophyta	NA	NA	NA	0	54	0	198	0	35	28	0	0	0	0	7	0	0	0	0	0	0	0	0	0	0	0	0	0	37	2	0	0	0	71	222	0	0	0	31	0	0	0	0
ASV83	Eukaryota	Ciliophora	Intramacronucleata	Conthreep	Oligohymenophorea	Pseudocohnilembus	38	0	0	0	0	0	0	3	0	0	105	14	26	0	0	418	0	0	0	0	42	14	0	0	0	0	0	0	0	0	0	0	0	0	0	0	0	0	0	0
ASV84	Eukaryota	Ciliophora	Intramacronucleata	Conthreep	Oligohymenophorea	Zoothamnium	0	0	0	0	0	0	0	87	0	0	0	36	0	0	0	70	88	154	0	0	0	0	0	0	0	50	44	0	0	0	0	0	0	0	0	101	0	0	18	0
ASV85	Eukaryota	Ciliophora	Intramacronucleata	Conthreep	Oligohymenophorea	NA	0	0	0	0	0	0	0	0	0	389	72	0	0	6	0	0	0	0	9	69	0	0	0	0	29	0	0	5	0	0	0	0	0	6	0	0	0	4	5	47
ASV86	Eukaryota	Cryptomycota	NA	NA	NA	NA	0	0	0	0	33	0	0	0	0	95	0	0	0	0	11	0	0	0	0	5	0	0	0	0	0	0	0	0	0	414	0	0	0	0	33	0	0	0	0	0
ASV87	Eukaryota	NA	NA	NA	NA	NA	0	322	0	0	0	0	37	0	0	0	0	0	0	0	0	0	0	0	0	0	0	0	0	0	0	21	30	0	0	0	42	0	0	0	0	133	0	0	0	0
ASV88	Eukaryota	Cryptomycota	NA	NA	NA	NA	0	0	0	0	0	0	0	174	0	0	0	0	0	0	0	0	0	0	0	121	0	0	0	0	0	0	211	0	0	69	0	0	0	0	0	0	0	0	0	0
ASV89	Eukaryota	Ciliophora	Intramacronucleata	Conthreep	NA	NA	0	0	0	0	5	0	0	0	0	479	32	0	0	0	0	0	0	0	0	0	7	0	0	0	27	0	0	0	0	0	0	0	0	0	21	0	0	0	0	0
ASV90	Eukaryota	Choanoflagellida	NA	NA	NA	NA	0	0	0	0	0	0	0	0	0	0	0	0	0	0	0	0	0	0	0	0	0	0	0	0	0	0	0	0	0	550	0	4	0	0	0	0	0	0	4	7
ASV91	Eukaryota	Phragmoplastophyta	Embryophyta	Fagales	Fagales_fa	Betula	0	0	0	0	0	0	0	0	0	0	0	0	0	0	0	0	0	0	0	0	0	0	201	0	0	0	147	17	0	0	0	164	13	0	0	0	0	6	13	0
ASV92	Eukaryota	Vertebrata	Mammalia	NA	NA	NA	0	189	0	18	0	123	0	0	0	0	0	62	0	0	0	0	0	0	0	0	58	0	0	0	0	63	0	0	0	0	4	0	0	0	0	29	0	0	0	0
ASV93	Eukaryota	NA	NA	NA	NA	NA	0	0	108	255	8	0	0	0	0	0	0	0	0	11	0	0	10	0	0	0	0	0	6	90	0	0	0	0	0	0	0	0	0	49	0	0	2	0	6	0
ASV94	Eukaryota	Ochrophyta	Chrysophyceae	Ochromonadales	Ochromonadales_fa	Ochromonas	0	0	50	0	0	0	0	13	0	0	0	0	151	0	0	0	19	121	0	0	0	33	17	3	0	0	52	0	0	0	8	27	0	0	0	0	22	0	8	8
ASV95	Eukaryota	NA	NA	NA	NA	NA	0	0	0	0	0	0	0	0	0	0	0	0	26	0	0	0	0	0	91	0	0	46	0	0	0	6	0	0	0	0	0	0	0	61	0	0	62	0	231	0
ASV96	Eukaryota	Nematoda	Chromadorea	Diplogasterida	NA	NA	0	0	0	0	0	0	0	0	0	0	0	0	0	31	0	0	0	0	0	0	0	0	465	0	0	0	0	0	0	0	0	0	0	0	0	0	0	0	0	0
ASV97	Eukaryota	NA	NA	NA	NA	NA	0	0	0	0	0	0	280	0	0	0	0	99	0	0	0	0	0	0	0	0	0	0	0	0	0	9	0	0	0	0	33	53	0	0	0	0	8	0	0	0
ASV98	Eukaryota	Ciliophora	Intramacronucleata	Conthreep	Oligohymenophorea	NA	0	0	0	0	0	0	0	0	0	85	0	0	45	5	49	0	0	0	0	0	0	0	0	0	0	0	0	0	0	15	0	0	0	238	45	0	0	0	0	0
ASV99	Eukaryota	Ciliophora	Intramacronucleata	Conthreep	Oligohymenophorea	Carchesium	0	44	5	141	25	0	0	0	0	0	0	7	3	0	0	0	0	4	9	20	46	6	0	0	0	16	35	0	0	0	22	0	0	18	5	17	0	4	37	0
ASV100	Eukaryota	LKM15	NA	NA	NA	NA	0	0	0	0	0	0	0	369	16	0	0	0	3	11	0	0	0	0	0	0	0	0	0	0	0	0	37	0	0	0	0	0	0	10	0	0	0	0	0	0
ASV101	Eukaryota	Ascomycota	Eurotiomycetes	Eurotiales	Aspergillaceae	Aspergillus	0	0	0	0	0	0	0	0	0	0	135	0	0	2	0	0	0	0	0	0	0	0	0	0	0	0	49	0	0	0	0	58	0	0	0	4	194	0	0	0
ASV102	Eukaryota	NA	NA	NA	NA	NA	0	284	0	0	0	0	0	0	0	0	0	27	0	0	0	0	0	0	0	0	29	0	0	0	0	0	0	0	0	0	0	0	0	0	0	101	0	0	0	0
ASV103	Eukaryota	Cryptomycota	NA	NA	NA	NA	0	0	0	0	0	0	0	62	0	0	0	0	0	0	0	0	0	0	0	0	49	46	0	0	0	40	138	0	0	0	0	0	0	0	0	53	26	23	0	0
ASV104	Eukaryota	Basidiomycota	Tremellomycetes	Trichosporonales	Trichosporonaceae	Apiotrichum	76	64	0	0	0	0	31	0	0	0	13	0	0	0	0	99	0	0	0	0	22	39	0	0	0	0	0	0	0	0	0	37	3	12	0	0	38	0	0	0
ASV105	Eukaryota	Cryptomycota	NA	NA	NA	NA	0	13	8	6	0	0	0	48	8	11	0	0	0	18	0	0	0	9	0	0	0	20	7	0	0	0	180	4	9	0	17	0	7	20	10	0	17	0	9	0
ASV106	Eukaryota	Ciliophora	Intramacronucleata	Conthreep	Oligohymenophorea	Zoothamnium	207	0	0	0	0	0	0	0	0	0	211	0	0	0	0	0	0	0	0	0	0	0	0	0	0	0	0	0	0	0	0	0	0	0	0	0	0	0	0	0
ASV107	Eukaryota	Ciliophora	Intramacronucleata	Conthreep	Oligohymenophorea	Bromeliophrya	0	0	0	0	0	0	0	0	0	0	0	0	0	0	0	0	0	0	0	0	0	0	0	0	0	0	0	329	0	0	0	0	88	0	0	0	0	0	0	0
ASV108	Eukaryota	Ciliophora	Intramacronucleata	Conthreep	Oligohymenophorea	Pseudocohnilembus	25	0	0	0	0	0	0	0	0	0	0	0	0	0	0	389	0	0	0	0	0	0	0	0	0	0	0	0	0	0	0	0	0	0	0	0	0	0	0	0
ASV109	Eukaryota	NA	NA	NA	NA	NA	0	65	0	0	0	0	35	0	0	0	0	0	0	0	0	0	0	0	0	0	0	0	0	0	0	32	0	0	0	0	249	0	0	0	0	33	0	0	0	0
ASV110	Eukaryota	Ciliophora	Intramacronucleata	Spirotrichea	Euplotia	Aspidisca	19	33	6	0	18	0	9	0	0	0	9	27	9	4	0	0	0	8	0	3	18	30	0	0	0	3	108	0	0	0	28	37	0	11	0	17	8	0	0	0
ASV111	Eukaryota	Ciliophora	Intramacronucleata	Conthreep	Phyllopharyngea	Brooklynella	0	0	0	0	0	0	0	0	0	0	0	0	11	0	0	0	0	0	0	0	0	65	0	0	0	0	38	114	0	0	0	0	102	0	0	0	7	67	0	0
ASV112	Eukaryota	Ciliophora	Intramacronucleata	Spirotrichea	Hypotrichia	Hemiurosomoida	0	0	0	0	3	0	0	0	0	0	0	0	0	0	0	0	0	0	0	0	0	8	0	0	355	0	10	0	0	3	0	5	0	0	5	0	0	0	0	0
ASV113	Eukaryota	NA	NA	NA	NA	NA	0	0	0	0	0	0	0	0	0	3	0	0	0	0	0	0	0	0	0	0	0	0	0	0	180	0	0	0	0	150	0	0	0	0	54	0	0	0	0	0
ASV114	Eukaryota	Ciliophora	Intramacronucleata	Conthreep	Phyllopharyngea	NA	14	0	5	0	0	0	0	3	0	7	0	0	6	0	0	40	3	9	2	0	0	174	14	0	0	0	0	7	0	0	0	26	9	3	7	25	4	16	0	2
ASV115	Eukaryota	Cryptomycota	NA	NA	NA	NA	0	0	22	47	13	0	0	45	0	0	0	0	10	0	0	0	0	0	0	0	0	0	0	0	0	0	94	12	0	0	0	0	0	17	0	14	86	16	0	0
ASV116	Eukaryota	NA	NA	NA	NA	NA	12	0	0	0	0	0	0	0	0	0	97	0	0	3	0	58	0	0	0	0	11	26	0	0	0	32	48	0	0	0	0	0	4	0	0	0	73	0	0	0
ASV117	Eukaryota	NA	NA	NA	NA	NA	0	224	0	0	0	0	0	0	0	0	0	0	0	0	0	0	0	0	0	0	0	0	0	0	0	0	0	0	0	0	0	0	0	0	0	113	23	0	0	0
ASV118	Eukaryota	NA	NA	NA	NA	NA	0	200	0	0	0	0	0	0	0	0	0	0	0	0	0	0	0	0	0	0	0	0	0	0	0	0	0	0	0	0	48	0	0	0	0	108	0	0	0	0
ASV119	Eukaryota	Ascomycota	Eurotiomycetes	Eurotiales	Aspergillaceae	Aspergillus	0	6	0	0	0	0	0	0	0	0	93	16	0	0	0	0	0	0	0	0	0	13	0	0	0	0	31	0	0	0	9	38	0	0	0	0	127	0	0	0
ASV120	Eukaryota	NA	NA	NA	NA	NA	0	0	0	0	0	0	0	0	0	0	0	18	0	0	0	7	0	0	0	0	20	0	0	0	0	34	4	0	0	0	27	0	0	0	0	209	10	0	0	0
ASV121	Eukaryota	Protalveolata	Perkinsidae	A31	NA	NA	6	0	0	0	0	0	0	0	0	0	17	29	7	0	0	19	0	0	0	0	33	13	3	0	0	63	7	0	0	0	18	0	0	0	0	91	20	0	0	0
ASV122	Eukaryota	Ciliophora	Intramacronucleata	Conthreep	Prostomatea	Cryptocaryon	0	25	0	61	44	0	0	7	0	0	0	0	0	0	0	0	0	0	0	32	0	0	0	0	9	0	93	0	0	0	0	50	0	0	0	0	0	0	0	0
ASV123	Eukaryota	NA	NA	NA	NA	NA	0	81	0	0	0	0	0	0	0	0	0	0	0	0	0	0	0	0	0	0	0	0	0	0	0	38	38	0	0	0	152	0	0	0	0	0	0	0	0	0
ASV124	Eukaryota	Ciliophora	Intramacronucleata	Conthreep	Oligohymenophorea	Zoothamnium	171	0	0	0	0	0	0	0	0	0	129	0	0	0	0	0	0	0	0	0	0	0	0	0	0	0	0	0	0	0	0	0	0	0	0	0	0	0	0	0
ASV125	Eukaryota	Ascomycota	Sordariomycetes	Hypocreales	Ophiocordycipitaceae	Drechmeria	0	0	0	0	0	0	0	0	9	0	0	0	0	55	0	0	0	0	0	0	0	0	0	43	0	0	0	0	27	0	0	0	0	150	3	0	0	0	10	0
ASV126	Eukaryota	Ciliophora	Intramacronucleata	Conthreep	Phyllopharyngea	NA	0	0	0	0	0	0	0	0	0	0	0	0	0	0	0	0	0	0	0	154	0	0	0	0	0	0	4	0	0	0	0	0	0	0	0	0	0	0	20	110
ASV127	Eukaryota	Ciliophora	Intramacronucleata	Conthreep	Oligohymenophorea	Carchesium	0	28	0	21	66	0	0	0	0	0	0	9	0	0	0	0	4	4	0	16	24	8	0	0	0	9	53	0	0	0	8	0	0	12	0	16	0	0	8	0
ASV128	Eukaryota	NA	NA	NA	NA	NA	0	134	0	0	0	0	0	0	0	0	0	0	0	0	0	0	0	0	0	0	9	0	0	0	0	8	0	0	0	0	33	0	0	0	0	97	0	0	0	0
ASV129	Eukaryota	Basidiomycota	Tremellomycetes	Trichosporonales	Trichosporonaceae	Apiotrichum	59	41	0	22	0	0	0	0	0	0	0	0	0	0	0	31	0	0	0	0	11	51	0	0	0	0	53	0	6	0	0	0	0	0	0	0	0	0	0	0
ASV130	Eukaryota	Ochrophyta	Chrysophyceae	Chromulinales	Chromulinales_fa	Pedospumella	86	0	0	0	0	0	0	0	0	0	83	0	0	0	0	103	0	0	0	0	0	0	0	0	0	0	0	0	0	0	0	0	0	0	0	0	0	0	0	0
ASV131	Eukaryota	NA	NA	NA	NA	NA	0	5	0	9	0	0	0	45	19	25	0	0	0	49	0	0	0	0	0	17	0	0	12	0	0	0	0	0	0	0	0	0	0	47	0	0	0	0	42	0
ASV132	Eukaryota	NA	NA	NA	NA	NA	0	0	0	22	0	0	0	0	0	0	0	0	0	0	0	0	0	0	0	46	0	0	0	18	0	0	0	0	0	0	0	0	0	0	0	0	0	0	169	0
ASV133	Eukaryota	Phragmoplastophyta	Embryophyta	Fagales	Fagales_fa	Betula	0	0	0	0	0	0	0	0	0	0	0	0	0	0	0	0	0	0	0	0	37	0	30	0	0	6	117	0	0	0	0	59	0	0	0	0	0	0	0	0
ASV134	Eukaryota	NA	NA	NA	NA	NA	0	59	0	0	0	0	45	0	0	0	0	0	0	0	0	0	0	0	0	0	0	0	0	0	0	15	11	0	0	0	90	0	0	0	0	22	0	0	0	0
ASV135	Eukaryota	NA	NA	NA	NA	NA	0	91	0	0	0	0	0	0	0	0	0	0	0	0	0	0	0	0	0	0	0	0	0	0	0	0	36	0	0	0	54	0	0	0	0	35	22	0	0	0
ASV136	Eukaryota	NA	NA	NA	NA	NA	0	0	29	28	89	0	0	0	0	0	0	0	0	0	0	0	0	0	0	0	0	0	41	29	6	0	0	0	0	0	0	0	0	0	11	0	0	0	5	0
ASV137	Eukaryota	Ciliophora	Intramacronucleata	Conthreep	Phyllopharyngea	Tokophrya	0	0	3	62	0	0	0	0	0	0	0	0	0	0	0	0	0	0	0	0	0	0	70	94	0	0	0	0	0	0	0	0	0	0	8	0	0	0	0	0
ASV138	Eukaryota	Phragmoplastophyta	Embryophyta	Cucurbitales	Cucurbitales_fa	Cucumis	0	0	0	0	0	92	0	0	0	0	0	3	0	0	0	0	0	0	0	0	0	0	0	0	0	0	0	0	0	0	16	0	0	0	0	0	120	0	0	0
ASV139	Eukaryota	NA	NA	NA	NA	NA	0	36	0	0	0	0	0	0	0	0	0	68	0	0	0	0	0	0	0	0	0	0	0	0	0	0	0	0	0	0	0	0	0	0	0	123	0	0	0	0
ASV140	Eukaryota	NA	NA	NA	NA	NA	0	159	0	0	0	0	0	0	0	0	0	0	0	0	0	0	0	0	0	0	15	0	0	0	0	0	0	0	0	0	19	0	0	0	0	33	0	0	0	0
ASV141	Eukaryota	Basidiomycota	Tremellomycetes	Trichosporonales	Trichosporonaceae	Cutaneotrichosporon	18	23	0	13	0	0	95	0	0	0	0	0	0	2	0	13	0	0	0	0	0	0	0	0	0	8	29	0	0	0	0	0	5	0	0	0	18	0	0	0
ASV142	Eukaryota	Cryptomycota	NA	NA	NA	NA	0	0	9	0	10	0	0	34	0	0	0	0	5	5	0	0	0	8	0	0	0	10	0	0	0	0	64	0	5	0	0	30	0	13	0	0	14	7	0	0
ASV143	Eukaryota	NA	NA	NA	NA	NA	0	0	0	0	0	0	0	0	0	0	0	0	0	0	0	0	0	0	0	0	0	0	0	0	11	0	0	0	0	145	0	0	0	0	0	0	0	0	0	45
ASV144	Eukaryota	Rotifera	Bdelloidea	Adinetida	NA	NA	0	0	0	0	0	0	0	0	0	0	0	0	0	0	0	0	0	0	0	44	0	0	0	0	0	0	0	0	114	7	0	0	0	0	33	0	0	0	0	0
ASV145	Eukaryota	Ciliophora	Intramacronucleata	Conthreep	Phyllopharyngea	Discophrya	0	0	0	0	0	0	0	0	0	0	0	0	0	0	0	0	0	0	0	0	0	0	0	0	0	0	0	0	0	191	0	0	0	0	0	0	0	0	0	0
ASV146	Eukaryota	Ciliophora	Intramacronucleata	Conthreep	Oligohymenophorea	NA	24	0	0	0	0	0	0	0	0	0	0	0	0	0	0	115	0	0	0	0	41	0	0	0	0	0	0	0	0	0	0	0	0	0	0	8	0	0	0	0
ASV147	Eukaryota	Peronosporomycetes	NA	NA	NA	NA	0	0	0	37	0	0	0	0	0	0	0	0	0	16	0	0	0	0	0	0	0	0	0	127	0	0	0	0	0	0	0	0	0	7	0	0	0	0	0	0
ASV148	Eukaryota	Ciliophora	Intramacronucleata	Conthreep	Oligohymenophorea	NA	0	0	0	0	0	0	45	0	0	39	0	0	0	0	42	0	0	0	0	0	0	0	0	0	0	0	0	0	0	0	0	0	0	58	0	0	0	0	0	0
ASV149	Eukaryota	Ciliophora	Intramacronucleata	Conthreep	Oligohymenophorea	NA	0	0	0	0	0	0	0	0	0	0	0	0	0	0	31	0	0	0	0	0	79	0	0	0	0	0	0	0	0	74	0	0	0	0	0	0	0	0	0	0
ASV150	Eukaryota	Nematoda	Chromadorea	Diplogasterida	NA	NA	0	0	0	0	0	0	0	0	183	0	0	0	0	0	0	0	0	0	0	0	0	0	0	0	0	0	0	0	0	0	0	0	0	0	0	0	0	0	0	0
ASV151	Eukaryota	NA	NA	NA	NA	NA	0	101	0	0	0	0	0	0	0	0	0	3	0	0	0	0	0	0	0	0	0	0	0	0	0	0	0	0	0	0	14	0	0	0	0	56	5	0	0	0
ASV152	Eukaryota	Cryptomycota	NA	NA	NA	NA	0	0	14	0	22	0	0	23	0	0	0	0	5	45	0	0	0	0	0	0	0	0	0	0	0	0	14	0	0	0	0	3	0	41	0	0	0	0	10	0
ASV153	Eukaryota	Ciliophora	Intramacronucleata	Conthreep	Oligohymenophorea	Cyclidium	0	0	0	0	0	0	0	0	0	172	0	0	0	0	0	0	0	0	0	2	0	0	0	0	0	0	0	0	0	0	0	0	0	0	0	0	0	0	0	0
ASV154	Eukaryota	Cryptomycota	NA	NA	NA	NA	0	0	0	0	0	0	0	0	0	0	0	0	0	0	0	0	0	0	0	0	0	0	0	0	170	0	0	0	0	0	0	0	0	0	0	0	0	0	0	0
ASV155	Eukaryota	LKM15	NA	NA	NA	NA	0	0	0	0	0	0	0	0	0	0	6	0	0	0	0	0	0	0	0	0	0	0	0	0	0	0	5	0	0	0	0	4	0	0	0	31	119	0	0	0
ASV156	Eukaryota	Ascomycota	Saccharomycetes	Saccharomycetales	Saccharomycetaceae	Saccharomyces	0	0	0	0	0	0	38	0	0	0	0	11	0	0	0	0	0	0	0	0	0	9	0	0	0	19	31	0	0	0	2	0	0	0	0	20	33	0	0	0
ASV157	Eukaryota	Ciliophora	Intramacronucleata	Conthreep	Phyllopharyngea	Discophrya	0	0	0	0	0	0	0	0	0	0	0	0	0	0	0	0	0	0	0	0	0	0	0	0	0	0	0	0	0	155	0	0	0	0	0	0	0	0	0	0
ASV158	Eukaryota	Ciliophora	Intramacronucleata	Conthreep	Oligohymenophorea	Tetrahymena	0	0	0	0	0	0	0	0	0	0	0	0	0	0	0	70	0	0	0	0	39	0	0	0	0	0	0	0	0	0	0	0	0	0	0	5	40	0	0	0
ASV159	Eukaryota	Rotifera	Bdelloidea	Adinetida	NA	NA	0	0	0	0	3	0	0	0	0	36	0	0	0	26	0	0	0	0	0	0	0	0	0	0	0	0	0	0	0	0	0	0	0	0	88	0	0	0	0	0
ASV160	Eukaryota	Cryptomycota	NA	NA	NA	NA	0	0	0	0	0	0	0	0	6	0	0	0	0	0	0	0	0	0	0	31	0	0	0	0	0	0	0	2	0	0	0	0	7	0	0	0	0	0	91	14
ASV161	Eukaryota	Rotifera	Monogononta	Ploimida	NA	NA	0	0	0	0	0	0	0	0	0	20	0	0	0	0	3	0	0	0	0	18	21	0	0	0	0	0	0	0	0	59	0	0	0	0	24	0	0	0	0	6
ASV162	Eukaryota	Basidiomycota	Malasseziomycetes	Malasseziales	Malasseziaceae	Malassezia	0	8	0	0	0	50	0	0	0	0	0	16	0	0	0	0	0	0	0	0	22	0	0	0	0	0	0	0	0	0	0	0	0	0	0	23	27	0	0	0
ASV163	Eukaryota	NA	NA	NA	NA	NA	0	0	0	0	0	0	0	0	0	0	0	0	0	0	0	0	0	0	0	0	0	0	0	0	0	0	71	0	0	0	0	9	0	0	0	48	13	0	0	0
ASV164	Eukaryota	NA	NA	NA	NA	NA	0	0	0	0	0	0	0	0	0	0	0	0	0	0	0	3	0	0	0	0	86	0	0	0	0	0	0	0	0	0	0	51	0	0	0	0	0	0	0	0
ASV165	Eukaryota	Ciliophora	Intramacronucleata	NA	NA	NA	0	0	0	9	0	0	6	0	0	0	0	8	0	0	0	0	0	0	0	0	42	0	0	0	0	21	10	0	0	0	15	0	0	0	0	27	0	0	0	0
ASV166	Eukaryota	Nematoda	Chromadorea	Diplogasterida	NA	NA	0	0	0	0	0	0	0	0	131	0	0	0	0	0	0	0	0	0	0	0	0	0	0	0	0	0	0	0	0	0	0	0	0	0	0	0	0	0	0	0
ASV167	Eukaryota	Basidiomycota	Tremellomycetes	Trichosporonales	Trichosporonaceae	Apiotrichum	37	9	0	0	0	0	0	0	0	0	0	11	0	0	0	0	0	0	0	0	0	25	0	0	0	0	48	0	0	0	0	0	0	0	0	0	0	0	0	0
ASV168	Eukaryota	Cercozoa	NA	NA	NA	NA	0	0	0	0	0	0	0	0	0	0	0	0	0	0	0	0	0	0	4	0	0	0	0	55	4	0	2	0	0	0	0	0	0	9	56	0	0	0	0	0
ASV169	Eukaryota	Rotifera	Bdelloidea	Adinetida	NA	NA	0	0	0	0	0	0	0	0	0	0	0	0	0	0	0	0	0	0	0	29	0	0	0	0	0	0	0	0	0	0	0	0	0	0	101	0	0	0	0	0
ASV170	Eukaryota	NA	NA	NA	NA	NA	0	0	2	22	5	0	0	3	7	0	0	0	0	21	0	0	0	0	0	0	0	0	5	4	0	0	10	0	0	19	0	0	0	0	0	0	0	10	7	13
ASV171	Eukaryota	Ciliophora	Intramacronucleata	Spirotrichea	Hypotrichia	Sterkiella	0	0	0	0	0	0	0	0	0	0	0	0	0	0	4	0	0	0	0	0	0	0	0	0	66	0	0	0	0	27	0	0	0	0	11	0	0	0	0	18
ASV172	Eukaryota	NA	NA	NA	NA	NA	0	0	0	0	0	0	0	0	0	0	0	0	0	3	0	0	0	0	0	0	0	0	0	0	0	0	55	0	0	0	0	0	0	0	0	0	67	0	0	0
ASV173	Eukaryota	Ochrophyta	Chrysophyceae	NA	NA	NA	0	0	0	0	0	0	0	0	0	0	0	0	0	0	0	124	0	0	0	0	0	0	0	0	0	0	0	0	0	0	0	0	0	0	0	0	0	0	0	0
ASV174	Eukaryota	Ciliophora	Intramacronucleata	Spirotrichea	Hypotrichia	Tetmemena	12	11	0	0	0	0	0	0	0	18	0	0	0	0	0	0	0	0	0	7	0	0	6	0	13	0	0	0	0	7	0	4	0	0	20	0	0	0	0	25
ASV175	Eukaryota	NA	NA	NA	NA	NA	0	0	0	0	0	0	0	0	0	0	0	0	0	7	0	0	0	0	0	0	0	0	0	0	0	0	22	7	0	0	0	0	7	0	60	0	0	18	0	0
ASV176	Eukaryota	Ichthyosporea	Ichthyophonae	Pseudoperkinsidae	Pseudoperkinsidae_fa	Creolimax	0	13	0	52	0	0	0	0	0	0	0	0	0	0	0	0	0	0	0	0	0	36	0	4	5	0	0	0	0	0	0	6	0	0	0	0	0	0	4	0
ASV177	Eukaryota	NA	NA	NA	NA	NA	0	0	11	0	77	0	0	0	0	0	0	0	0	0	0	0	0	0	0	5	0	0	10	17	0	0	0	0	0	0	0	0	0	0	0	0	0	0	0	0
ASV178	Eukaryota	NA	NA	NA	NA	NA	0	0	0	0	0	0	5	0	0	0	0	18	0	0	0	0	0	0	0	0	0	0	0	0	0	5	0	0	0	0	0	0	0	0	0	92	0	0	0	0
ASV179	Eukaryota	NA	NA	NA	NA	NA	0	0	0	0	0	0	0	0	0	0	10	0	0	0	0	37	0	0	0	0	33	0	0	0	0	28	4	0	0	0	0	0	0	0	0	8	0	0	0	0
ASV180	Eukaryota	Nematoda	Chromadorea	Rhabditida	NA	NA	0	0	0	0	0	0	0	0	0	9	0	0	0	0	0	0	0	0	0	0	0	0	0	0	0	6	0	0	0	0	0	0	0	0	104	0	0	0	0	0
ASV181	Eukaryota	NA	NA	NA	NA	NA	0	0	0	0	0	0	0	0	0	0	0	0	0	0	0	0	0	0	0	0	0	0	0	0	0	0	0	0	0	111	0	0	0	0	8	0	0	0	0	0
ASV182	Eukaryota	Nematoda	Chromadorea	Diplogasterida	NA	NA	0	0	0	0	3	0	0	0	0	10	0	0	0	11	0	0	0	0	0	30	49	0	0	0	0	0	0	0	0	0	0	0	0	0	0	0	0	0	0	14
ASV183	Eukaryota	Ciliophora	Intramacronucleata	Conthreep	Oligohymenophorea	Zoothamnium	0	0	0	0	0	0	0	0	0	0	0	0	0	0	0	0	0	0	0	0	0	0	117	0	0	0	0	0	0	0	0	0	0	0	0	0	0	0	0	0
ASV184	Eukaryota	Ciliophora	Intramacronucleata	Spirotrichea	Hypotrichia	Sterkiella	0	0	0	0	0	0	0	0	0	0	0	0	0	0	0	0	0	0	0	0	0	0	117	0	0	0	0	0	0	0	0	0	0	0	0	0	0	0	0	0
ASV185	Eukaryota	NA	NA	NA	NA	NA	0	0	2	0	7	0	0	0	0	76	0	0	0	8	0	0	0	0	4	0	0	0	0	3	0	0	7	0	0	0	0	0	0	9	0	0	0	0	0	0
ASV186	Eukaryota	NA	NA	NA	NA	NA	0	0	41	34	0	0	0	0	0	0	0	0	0	39	0	0	0	0	0	0	0	0	0	0	0	0	0	0	0	0	0	0	0	0	0	0	0	0	0	0
ASV187	Eukaryota	NA	NA	NA	NA	NA	0	0	0	16	0	0	0	0	0	0	0	0	0	0	0	0	0	0	0	0	0	0	0	0	0	0	70	0	0	0	8	11	0	0	0	0	9	0	0	0
ASV188	Eukaryota	NA	NA	NA	NA	NA	0	0	0	0	0	0	14	0	0	0	0	10	0	0	0	0	0	0	0	0	8	0	0	0	0	17	0	0	0	0	0	0	0	0	0	65	0	0	0	0
ASV189	Eukaryota	NA	NA	NA	NA	NA	0	0	0	0	0	0	0	0	0	0	0	0	10	0	0	0	0	0	0	0	0	0	0	0	96	0	0	0	0	0	0	0	0	0	8	0	0	0	0	0
ASV190	Eukaryota	NA	NA	NA	NA	NA	0	0	0	0	0	0	82	0	0	0	0	0	0	0	0	0	0	0	4	3	0	0	0	0	0	0	2	0	0	0	0	0	0	0	0	14	0	0	7	0
ASV191	Eukaryota	NA	NA	NA	NA	NA	0	0	0	0	0	0	0	0	0	0	0	0	0	0	0	0	0	0	0	0	0	0	0	0	0	0	14	0	0	0	0	0	0	0	0	0	97	0	0	0
ASV192	Eukaryota	Basidiomycota	Agaricostilbomycetes	Incertae_Sedis	Incertae_Sedis	NA	3	17	7	30	0	0	0	0	0	0	2	0	0	0	0	7	0	0	0	0	0	44	0	0	0	0	0	0	0	0	0	0	0	0	0	0	0	0	0	0
ASV193	Eukaryota	NA	NA	NA	NA	NA	0	23	0	0	0	0	0	0	0	0	0	26	0	0	0	0	0	0	0	0	0	0	0	0	0	0	14	0	0	0	32	0	0	0	0	0	14	0	0	0
ASV194	Eukaryota	NA	NA	NA	NA	NA	0	0	0	0	0	0	0	0	0	69	0	0	0	0	0	0	0	0	0	0	0	0	0	0	0	0	0	0	0	0	0	0	0	0	39	0	0	0	0	0
ASV195	Eukaryota	NA	NA	NA	NA	NA	0	0	0	8	0	0	13	0	0	0	0	0	15	0	0	0	0	0	0	0	0	0	0	0	0	3	2	0	0	0	30	10	0	0	0	0	25	0	0	0
ASV196	Eukaryota	NA	NA	NA	NA	NA	0	0	0	0	0	0	0	0	0	77	0	0	0	0	0	0	0	0	0	3	0	0	0	0	2	0	0	0	0	0	0	0	0	0	0	0	0	0	0	24
ASV197	Eukaryota	Ciliophora	Intramacronucleata	Litostomatea	Haptoria	Amphileptus	0	0	0	0	0	0	0	0	0	0	0	0	0	0	0	0	0	0	0	15	0	0	0	0	0	0	0	0	0	76	0	0	0	9	5	0	0	0	0	0
ASV198	Eukaryota	Cercozoa	NA	NA	NA	NA	0	0	0	0	0	0	0	0	0	0	0	0	4	0	0	5	5	0	0	0	0	29	0	0	0	8	14	10	0	0	8	4	4	0	0	0	13	0	0	0
ASV199	Eukaryota	Choanoflagellida	NA	NA	NA	NA	0	0	0	0	3	0	0	0	0	0	8	7	14	3	0	0	0	0	0	0	0	4	6	0	0	0	20	0	0	4	0	10	2	3	14	0	0	0	3	0
ASV200	Eukaryota	NA	NA	NA	NA	NA	0	0	0	0	0	0	0	0	0	0	0	0	0	0	0	0	0	0	0	0	0	0	0	0	0	0	0	0	0	0	0	0	0	0	0	22	0	0	78	0
ASV201	Eukaryota	Incertae_Sedis	Incertae_Sedis_cl	Incertae_Sedis_or	Incertae_Sedis_fa	Blastocystis	0	0	0	0	0	0	0	0	0	0	0	5	0	0	0	0	0	0	0	0	12	0	0	0	0	0	0	0	0	0	0	0	0	0	0	82	0	0	0	0
ASV202	Eukaryota	Ciliophora	Intramacronucleata	Spirotrichea	Hypotrichia	Sterkiella	0	0	0	0	0	0	0	0	0	0	0	0	0	0	0	0	0	0	0	0	0	0	97	0	0	0	0	0	0	0	0	0	0	0	0	0	0	0	0	0
ASV203	Eukaryota	NA	NA	NA	NA	NA	0	0	0	40	45	0	0	0	0	0	0	0	0	0	0	0	0	0	0	0	0	0	0	0	0	0	0	0	0	0	0	0	0	11	0	0	0	0	0	0
ASV204	Eukaryota	Cryptomycota	NA	NA	NA	NA	0	0	0	0	0	0	0	0	0	0	0	0	0	0	0	0	0	0	0	0	0	0	0	0	0	0	47	0	0	0	0	0	0	0	0	0	49	0	0	0
ASV205	Eukaryota	Incertae_Sedis	Incertae_Sedis_cl	Incertae_Sedis_or	Incertae_Sedis_fa	Blastocystis	0	0	0	0	0	0	0	0	0	0	3	0	0	0	0	0	0	0	0	0	0	0	0	0	0	72	5	0	0	0	0	0	0	0	0	15	0	0	0	0
ASV206	Eukaryota	Ochrophyta	Chrysophyceae	Chromulinales	Chromulinales_fa	Spumella	0	0	0	0	0	0	0	0	0	0	0	0	0	0	0	93	0	0	0	0	0	0	0	0	0	0	0	0	0	0	0	0	0	0	0	0	0	0	0	0
ASV207	Eukaryota	Cryptomycota	NA	NA	NA	NA	0	12	0	0	0	0	0	0	0	0	0	0	9	0	0	0	0	0	0	0	0	0	0	0	0	0	60	0	0	0	0	0	0	0	0	0	0	7	4	0
ASV208	Eukaryota	Basidiomycota	Agaricomycetes	Polyporales	NA	NA	0	0	0	0	0	91	0	0	0	0	0	0	0	0	0	0	0	0	0	0	0	0	0	0	0	0	0	0	0	0	0	0	0	0	0	0	0	0	0	0
ASV209	Eukaryota	Ochrophyta	Chrysophyceae	Chromulinales	Chromulinales_fa	Poteriospumella	28	0	0	0	0	0	0	0	0	0	42	0	0	0	0	20	0	0	0	0	0	0	0	0	0	0	0	0	0	0	0	0	0	0	0	0	0	0	0	0
ASV210	Eukaryota	Cryptomycota	NA	NA	NA	NA	0	0	0	0	0	0	0	0	0	34	0	0	0	0	0	0	4	0	0	0	0	0	0	0	0	0	33	0	0	0	10	9	0	0	0	0	0	0	0	0
ASV211	Eukaryota	NA	NA	NA	NA	NA	0	0	0	0	0	0	0	0	0	0	0	0	0	0	0	0	0	0	0	2	0	5	0	0	0	0	20	0	0	0	20	15	0	2	0	0	24	0	2	0
ASV212	Eukaryota	NA	NA	NA	NA	NA	0	0	0	0	0	0	0	0	0	0	0	0	0	0	0	0	0	0	0	0	0	0	0	0	0	0	0	0	0	70	0	0	0	0	19	0	0	0	0	0
ASV213	Eukaryota	Cercozoa	Glissomonadida	NA	NA	NA	0	0	0	0	0	0	0	0	0	0	0	0	0	0	0	68	0	0	0	0	0	0	0	0	0	4	12	0	0	0	0	0	0	0	0	0	2	0	0	0
ASV214	Eukaryota	Ciliophora	Intramacronucleata	Litostomatea	Haptoria	NA	3	0	0	0	0	0	0	0	0	28	0	23	0	0	0	0	0	0	0	4	0	0	0	0	0	0	0	0	0	0	0	0	0	0	14	0	0	0	8	5
ASV215	Eukaryota	Ciliophora	Intramacronucleata	Conthreep	Oligohymenophorea	NA	0	0	0	0	0	0	0	0	0	7	0	0	33	0	11	0	0	0	0	0	0	0	0	0	0	0	5	0	0	5	0	0	0	0	21	0	0	0	3	0
ASV216	Eukaryota	NA	NA	NA	NA	NA	0	0	0	0	0	0	0	0	0	0	0	0	0	0	0	25	0	0	0	0	0	0	0	0	0	0	60	0	0	0	0	0	0	0	0	0	0	0	0	0
ASV217	Eukaryota	Ciliophora	Intramacronucleata	Conthreep	Oligohymenophorea	Zoothamnium	0	0	0	0	0	0	0	0	0	0	0	0	0	0	0	0	0	0	0	0	0	0	84	0	0	0	0	0	0	0	0	0	0	0	0	0	0	0	0	0
ASV218	Eukaryota	Cryptomycota	NA	NA	NA	NA	0	0	25	0	38	0	0	0	0	0	0	0	0	0	0	0	0	0	0	0	0	11	0	9	0	0	0	0	0	0	0	0	0	0	0	0	0	0	0	0
ASV219	Eukaryota	NA	NA	NA	NA	NA	0	0	10	0	0	0	0	0	0	0	0	0	13	0	0	0	0	0	0	0	0	22	0	0	0	0	19	2	0	0	0	15	0	0	0	0	0	0	0	0
ASV220	Eukaryota	NA	NA	NA	NA	NA	0	0	0	0	0	0	0	0	0	0	0	0	0	0	0	0	0	0	0	0	4	0	0	0	0	0	0	0	0	0	0	0	0	0	2	0	0	0	0	74
ASV221	Eukaryota	NA	NA	NA	NA	NA	0	62	0	0	0	0	0	0	0	0	0	0	0	0	0	0	0	0	0	0	16	0	0	0	0	0	0	0	0	0	0	0	0	0	0	0	0	0	0	0
ASV222	Eukaryota	NA	NA	NA	NA	NA	0	13	0	0	0	0	0	0	0	0	0	0	0	0	0	0	0	0	0	0	22	0	0	0	0	0	0	0	0	0	0	0	0	0	41	0	0	0	0	0
ASV223	Eukaryota	Basidiomycota	Malasseziomycetes	Malasseziales	Malasseziaceae	Malassezia	0	0	0	16	0	0	60	0	0	0	0	0	0	0	0	0	0	0	0	0	0	0	0	0	0	0	0	0	0	0	0	0	0	0	0	0	0	0	0	0
ASV224	Eukaryota	Ciliophora	Intramacronucleata	Conthreep	Oligohymenophorea	Zoothamnium	0	0	0	0	0	0	0	0	0	0	0	0	0	0	0	0	0	0	0	0	0	0	0	0	0	11	0	0	0	0	0	0	0	0	0	64	0	0	0	0
ASV225	Eukaryota	NA	NA	NA	NA	NA	0	0	0	0	0	0	0	0	0	0	0	0	0	0	0	0	0	0	0	0	0	0	0	0	0	0	0	0	0	0	0	0	0	0	0	0	0	0	75	0
ASV226	Eukaryota	Ochrophyta	Chrysophyceae	Chromulinales	Chromulinales_fa	Spumella	0	0	0	0	0	0	0	0	0	0	0	0	0	0	0	74	0	0	0	0	0	0	0	0	0	0	0	0	0	0	0	0	0	0	0	0	0	0	0	0
ASV227	Eukaryota	NA	NA	NA	NA	NA	0	0	0	0	0	0	0	0	0	69	0	0	0	0	0	0	0	0	0	4	0	0	0	0	0	0	0	0	0	0	0	0	0	0	0	0	0	0	0	0
ASV228	Eukaryota	NA	NA	NA	NA	NA	3	0	0	0	0	0	0	0	0	0	18	0	0	0	0	4	0	0	0	0	0	0	0	0	0	0	10	0	0	0	0	0	5	0	0	0	32	0	0	0
ASV229	Eukaryota	NA	NA	NA	NA	NA	0	0	8	0	49	0	0	0	0	0	0	0	0	0	0	0	0	0	0	0	0	0	10	0	0	0	0	0	0	0	0	0	0	5	0	0	0	0	0	0
ASV230	Eukaryota	Nematoda	Chromadorea	Diplogasterida	NA	NA	0	0	0	0	6	0	0	0	0	2	0	0	0	0	4	0	0	0	0	2	0	0	0	0	0	0	38	0	0	0	0	0	0	0	20	0	0	0	0	0
ASV231	Eukaryota	Peronosporomycetes	Peronosporomycetes_cl	Peronosporomycetes_or	Peronosporomycetes_fa	Pythium	0	0	0	0	0	0	0	0	0	0	0	0	0	0	0	0	0	0	0	0	0	0	0	0	0	0	13	0	0	0	0	59	0	0	0	0	0	0	0	0
ASV232	Eukaryota	NA	NA	NA	NA	NA	0	0	0	0	20	0	0	0	0	35	0	0	0	3	5	0	0	0	0	4	0	0	0	0	0	0	0	0	0	0	0	0	0	2	0	0	0	0	0	2
ASV233	Eukaryota	NA	NA	NA	NA	NA	0	0	0	0	0	0	0	0	0	0	0	0	0	0	0	0	0	0	0	0	0	0	0	0	0	0	0	0	0	0	0	0	0	0	0	18	0	0	53	0
ASV234	Eukaryota	NA	NA	NA	NA	NA	0	0	0	0	0	0	0	0	0	0	0	0	0	0	0	0	0	0	0	0	0	0	0	0	0	0	0	0	0	0	0	0	0	0	0	0	0	0	71	0
ASV235	Eukaryota	NA	NA	NA	NA	NA	0	0	0	0	0	0	0	0	0	0	0	0	0	0	0	0	0	0	0	0	0	0	0	0	0	0	70	0	0	0	0	0	0	0	0	0	0	0	0	0
ASV236	Eukaryota	Ciliophora	Intramacronucleata	Conthreep	Phyllopharyngea	Discophrya	0	0	0	0	0	0	0	0	69	0	0	0	0	0	0	0	0	0	0	0	0	0	0	0	0	0	0	0	0	0	0	0	0	0	0	0	0	0	0	0
ASV237	Eukaryota	Ciliophora	Intramacronucleata	Conthreep	Oligohymenophorea	Cyclidium	0	0	0	0	0	0	0	0	0	0	0	0	0	0	0	0	0	0	0	0	0	0	0	0	21	0	0	7	0	14	0	0	3	0	23	0	0	0	0	0
ASV238	Eukaryota	NA	NA	NA	NA	NA	10	0	0	0	0	0	0	0	0	0	52	0	0	0	0	0	0	0	0	0	0	0	0	0	0	0	0	0	0	0	0	0	0	0	0	5	0	0	0	0
ASV239	Eukaryota	Ciliophora	Intramacronucleata	Conthreep	Oligohymenophorea	NA	14	0	0	0	0	0	0	0	0	0	12	0	0	0	0	31	0	0	0	0	0	0	0	0	0	0	0	0	0	0	0	0	0	0	0	10	0	0	0	0
ASV240	Eukaryota	NA	NA	NA	NA	NA	0	67	0	0	0	0	0	0	0	0	0	0	0	0	0	0	0	0	0	0	0	0	0	0	0	0	0	0	0	0	0	0	0	0	0	0	0	0	0	0
ASV241	Eukaryota	Ciliophora	Intramacronucleata	Conthreep	Oligohymenophorea	Tetrahymena	0	0	0	0	0	0	0	0	0	0	0	0	0	0	0	67	0	0	0	0	0	0	0	0	0	0	0	0	0	0	0	0	0	0	0	0	0	0	0	0
ASV242	Eukaryota	Ochrophyta	Chrysophyceae	Ochromonadales	Ochromonadales_fa	Ochromonas	7	14	0	0	0	0	0	0	0	0	13	0	0	0	0	13	0	0	0	0	8	0	0	0	0	0	0	0	0	0	0	0	0	0	0	0	11	0	0	0
ASV243	Eukaryota	Ascomycota	NA	NA	NA	NA	0	0	0	20	0	0	18	0	0	0	0	0	0	7	0	0	0	0	0	0	0	0	0	0	0	0	5	0	0	0	0	0	3	3	0	0	3	0	7	0
ASV244	Eukaryota	Ciliophora	Intramacronucleata	Conthreep	Oligohymenophorea	NA	0	0	0	0	0	0	0	0	0	0	0	0	0	0	0	0	0	0	8	0	0	0	0	0	0	0	0	0	0	0	0	0	0	0	0	0	0	0	58	0
ASV245	Eukaryota	NA	NA	NA	NA	NA	0	0	0	0	0	0	0	0	0	0	0	0	0	0	0	0	0	0	0	0	0	0	0	0	0	0	0	0	0	0	0	0	0	0	0	0	0	0	66	0
ASV246	Eukaryota	Ciliophora	Intramacronucleata	Litostomatea	Haptoria	NA	3	0	0	0	20	0	0	0	0	0	0	0	0	0	0	0	0	0	0	7	14	3	0	0	0	0	3	0	0	0	11	0	0	0	0	4	0	0	0	0
ASV247	Eukaryota	NA	NA	NA	NA	NA	0	0	0	0	0	0	0	0	0	0	0	0	0	0	0	0	0	0	0	0	15	0	0	0	0	0	0	0	0	0	0	17	0	0	20	5	0	8	0	0
ASV248	Eukaryota	Cercozoa	Thecofilosea	Cryomonadida	Rhizaspididae	Rhogostoma	0	0	0	3	8	0	0	0	0	3	0	0	0	0	0	0	0	0	0	22	0	0	0	0	0	0	0	0	0	9	0	0	0	0	19	0	0	0	0	0
ASV249	Eukaryota	Ascomycota	Saccharomycetes	Saccharomycetales	Debaryomycetaceae	Meyerozyma-Candida_clade	0	0	0	0	0	54	0	0	0	0	0	0	0	0	0	0	0	0	0	0	0	0	0	0	0	0	0	0	0	0	0	0	0	0	0	0	8	0	0	0
ASV250	Eukaryota	NA	NA	NA	NA	NA	0	16	0	0	0	0	0	0	0	0	0	0	0	0	0	0	0	0	0	0	28	0	0	0	0	0	5	0	0	0	12	0	0	0	0	0	0	0	0	0
ASV251	Eukaryota	Ciliophora	Intramacronucleata	Conthreep	Oligohymenophorea	Zoothamnium	0	0	0	0	0	0	0	0	0	0	0	15	0	0	0	0	0	0	0	0	0	0	0	0	0	0	0	0	0	0	0	0	0	0	0	46	0	0	0	0
ASV252	Eukaryota	Ochrophyta	Chrysophyceae	Ochromonadales	Ochromonadales_fa	Ochromonas	0	0	0	0	0	0	0	0	0	0	0	0	0	0	0	44	0	0	0	0	0	0	0	0	0	17	0	0	0	0	0	0	0	0	0	0	0	0	0	0
ASV253	Eukaryota	NA	NA	NA	NA	NA	0	0	0	0	60	0	0	0	0	0	0	0	0	0	0	0	0	0	0	0	0	0	0	0	0	0	0	0	0	0	0	0	0	0	0	0	0	0	0	0
ASV254	Eukaryota	Cryptomycota	NA	NA	NA	NA	0	0	0	0	59	0	0	0	0	0	0	0	0	0	0	0	0	0	0	0	0	0	0	0	0	0	0	0	0	0	0	0	0	0	0	0	0	0	0	0

## Sheet: Supplementary Table 9
Supplementary Table 9: 16S cDNA sequencing ASVs and taxa.
	Kingdom	Phylum	Class	Order	Family	Genus	R1D3	R1D10	R1D17	R3D3	R3D10	R3D17	R4D3	R4D10	R4D17	R5D3	R5D10	R5D17	R1D6	R1D13	R1D20	R3D6	R3D13	R3D20	R4D6	R4D13	R4D20	R5D6	R5D13	R5D20	R1D24	R1D38	R3D24	R3D38	R4D24	R4D38	R5D24	R5D38	R1D27	R1D52	R3D27	R3D52	R4D27	R4D52	R5D27	R5D52
ASV1	Bacteria	Proteobacteria	Gammaproteobacteria	Betaproteobacteriales	Gallionellaceae	Candidatus_Nitrotoga		0	80	60	298	0	10	68	3320	383	0	0	32	978	923	0	0	32	730	3693	27	0	93	2434	46	24	22	182	3199	1877	27	55	189	2701	1627	0	0	380	1050	1450
ASV2	Bacteria	Proteobacteria	Alphaproteobacteria	Caulobacterales	Caulobacteraceae	Phenylobacterium	R1D3	895	787	317	275	0	946	784	212	113	193	434	1605	130	134	126	850	1347	337	122	948	268	764	438	67	1132	1047	614	453	27	2045	627	599	354	96	1018	708	413	282	69
ASV3	Bacteria	Proteobacteria	Alphaproteobacteria	Rhizobiales	Rhizobiaceae	Shinella	0	810	441	179	111	0	1086	198	276	69	116	560	387	147	69	36	171	255	188	113	816	449	398	514	93	939	455	215	166	0	2369	272	127	190	140	891	497	156	199	75
ASV4	Bacteria	Actinobacteria	Acidimicrobiia	Microtrichales	Microtrichaceae	NA	311	17	365	74	44	0	12	253	661	13	0	0	667	980	13	0	2345	764	178	25	0	292	289	424	81	4	626	630	372	75	59	268	724	544	61	11	120	613	513	115
ASV5	Bacteria	Proteobacteria	Gammaproteobacteria	Pseudomonadales	Moraxellaceae	Acinetobacter	60	219	217	62	63	0	129	433	0	69	521	137	384	54	76	1090	361	709	65	190	207	78	105	51	0	223	247	212	68	0	207	391	69	75	22	749	273	104	93	45
ASV6	Bacteria	Proteobacteria	Alphaproteobacteria	Rhizobiales	Devosiaceae	Devosia	0	722	174	83	13	0	819	78	138	12	19	396	212	78	10	5	120	115	112	17	490	114	169	165	56	391	228	169	117	19	1502	184	60	197	164	485	87	56	175	45
ASV7	Bacteria	Proteobacteria	Alphaproteobacteria	Rhizobiales	Rhizobiaceae	Shinella	320	217	252	110	271	0	306	254	358	68	0	111	227	359	66	0	238	350	317	112	71	77	156	350	76	92	203	322	282	125	460	95	156	406	307	170	88	233	449	134
ASV8	Bacteria	Proteobacteria	Gammaproteobacteria	Betaproteobacteriales	Nitrosomonadaceae	Nitrosomonas	0	5	54	4	92	0	0	309	267	222	0	0	71	133	151	0	82	88	338	604	25	8	308	13	20	15	13	756	15	2013	0	75	1148	22	244	17	0	269	54	231
ASV9	Bacteria	Actinobacteria	Actinobacteria	Micrococcales	Microbacteriaceae	Microbacterium	0	559	0	0	101	0	219	0	51	46	289	191	51	101	28	386	250	101	17	29	184	100	44	42	0	231	143	131	39	0	330	887	193	53	128	406	606	93	56	250
ASV10	Bacteria	Proteobacteria	Gammaproteobacteria	Pseudomonadales	Moraxellaceae	Acinetobacter	0	131	206	0	0	0	0	296	132	0	484	108	315	0	0	907	283	591	39	0	214	118	96	0	0	207	191	203	0	0	206	310	64	0	0	599	195	70	93	0
ASV11	Bacteria	Proteobacteria	Alphaproteobacteria	Rhizobiales	Beijerinckiaceae	Bosea	1034	474	0	109	167	0	790	82	230	0	39	240	90	151	78	0	70	93	86	59	251	72	73	218	0	271	129	48	143	48	880	71	72	205	82	264	91	85	154	82
ASV12	Bacteria	Proteobacteria	Alphaproteobacteria	Rhizobiales	Rhizobiaceae	Aminobacter	280	137	123	81	57	0	230	84	205	111	13	82	221	156	82	0	327	229	175	26	119	55	178	223	0	103	183	131	184	51	481	102	123	467	95	102	125	145	353	116
ASV13	Bacteria	Hydrogenedentes	Hydrogenedentia	Hydrogenedentiales	Hydrogenedensaceae	NA	20	0	170	64	37	0	18	169	65	32	0	0	585	102	35	0	683	534	157	24	0	81	666	181	18	17	72	647	235	0	23	54	270	111	0	0	24	336	165	47
ASV14	Bacteria	Proteobacteria	Alphaproteobacteria	Caulobacterales	Caulobacteraceae	Brevundimonas	15	28	320	121	0	0	73	231	242	112	0	0	420	123	69	0	214	405	571	91	0	68	176	410	198	33	94	106	239	62	99	47	99	119	58	20	38	96	156	150
ASV15	Bacteria	Proteobacteria	Alphaproteobacteria	Rhizobiales	Rhizobiaceae	Allorhizobium-Neorhizobium-Pararhizobium-Rhizobium	0	288	117	65	81	0	458	67	85	0	18	180	50	88	31	0	54	65	74	67	500	162	39	137	102	254	163	0	92	42	732	82	42	120	142	306	115	0	148	92
ASV16	Bacteria	Proteobacteria	Alphaproteobacteria	Caulobacterales	Caulobacteraceae	Brevundimonas	0	197	162	0	0	0	261	123	109	0	107	105	274	55	21	79	157	228	102	0	160	80	117	81	32	183	206	92	101	0	1041	214	115	99	0	145	216	0	85	0
ASV17	Bacteria	Hydrogenedentes	Hydrogenedentia	Hydrogenedentiales	Hydrogenedensaceae	NA	0	0	110	73	41	0	0	126	70	55	0	0	434	73	62	0	454	372	209	0	10	50	848	296	0	0	74	448	234	42	16	16	179	118	47	33	0	203	115	57
ASV18	Bacteria	Proteobacteria	Gammaproteobacteria	Pseudomonadales	Pseudomonadaceae	Pseudomonas	33	60	71	33	0	0	0	88	0	0	731	210	41	0	0	1038	0	36	0	0	474	126	69	0	0	190	123	0	31	0	157	84	0	0	0	472	0	25	0	11
ASV19	Bacteria	Verrucomicrobia	Verrucomicrobiae	Verrucomicrobiales	Verrucomicrobiaceae	Prosthecobacter	0	1313	60	0	0	0	264	52	60	0	0	125	55	52	0	0	26	63	0	0	128	425	0	0	0	73	740	0	39	0	507	140	0	58	49	297	46	30	37	0
ASV20	Bacteria	Proteobacteria	Gammaproteobacteria	Betaproteobacteriales	Rhodocyclaceae	C39	582	107	8	21	19	0	38	4	36	38	7	119	0	183	70	0	0	0	496	101	141	26	8	101	0	102	19	15	27	77	55	55	21	124	175	349	24	84	312	1419
ASV21	Bacteria	Proteobacteria	Alphaproteobacteria	Rhizobiales	Devosiaceae	Devosia	0	297	83	42	73	0	244	72	125	22	0	96	90	90	36	0	159	120	73	56	194	48	111	103	85	127	162	142	78	65	417	74	57	97	123	258	45	109	105	108
ASV22	Bacteria	Proteobacteria	Gammaproteobacteria	Betaproteobacteriales	Nitrosomonadaceae	Nitrosomonas	6	0	70	47	7	0	0	120	192	67	0	0	37	75	83	0	28	48	0	256	7	15	90	202	0	0	34	103	323	259	28	76	208	1112	94	14	10	58	253	108
ASV23	Bacteria	Proteobacteria	Alphaproteobacteria	Rhodobacterales	Rhodobacteraceae	Pseudorhodobacter	0	242	54	0	0	0	370	44	29	0	79	172	120	41	0	55	104	89	40	0	78	58	40	0	54	159	68	158	0	0	303	759	85	37	59	419	117	60	41	0
ASV24	Bacteria	Epsilonbacteraeota	Campylobacteria	Campylobacterales	Arcobacteraceae	Arcobacter	0	35	0	0	167	0	18	7	0	324	260	201	0	0	390	232	0	0	0	378	410	0	0	0	0	212	10	21	0	0	23	16	3	0	390	228	4	0	0	210
ASV25	Bacteria	Proteobacteria	Alphaproteobacteria	Rhizobiales	Beijerinckiaceae	Bosea	62	419	33	0	65	0	489	52	59	19	21	166	72	46	53	0	60	113	51	33	114	46	63	131	40	156	117	0	73	55	571	41	36	75	114	170	46	33	75	73
ASV26	Bacteria	Proteobacteria	Gammaproteobacteria	Betaproteobacteriales	Burkholderiaceae	Rhodoferax	331	337	56	0	0	0	100	51	90	0	34	138	40	57	0	73	59	42	0	0	155	692	55	60	0	69	495	39	36	0	179	289	37	103	0	71	103	48	61	0
ASV27	Bacteria	Proteobacteria	Alphaproteobacteria	Rhizobiales	Beijerinckiaceae	Bosea	0	374	74	0	0	0	493	0	136	61	0	165	96	79	0	0	42	54	0	0	214	0	0	135	39	212	73	0	118	37	686	30	0	142	54	206	66	0	99	30
ASV28	Bacteria	Proteobacteria	Alphaproteobacteria	Caulobacterales	Caulobacteraceae	Brevundimonas	167	366	32	32	0	0	29	14	14	79	54	267	101	7	34	0	0	20	22	37	199	55	60	62	77	408	90	46	0	38	490	141	38	10	51	576	116	0	16	57
ASV29	Bacteria	Proteobacteria	Alphaproteobacteria	Caulobacterales	Caulobacteraceae	Phenylobacterium	0	96	95	32	99	0	31	61	55	49	68	173	121	0	106	27	90	94	43	97	81	74	60	83	0	186	198	52	71	26	118	99	45	46	45	556	56	38	16	122
ASV30	Bacteria	Proteobacteria	Gammaproteobacteria	Betaproteobacteriales	Burkholderiaceae	Aquabacterium	19	60	23	0	29	0	28	31	19	20	454	90	57	22	21	126	21	42	0	24	108	168	26	0	21	95	182	40	13	30	95	656	32	13	18	241	63	13	0	72
ASV31	Bacteria	Proteobacteria	Alphaproteobacteria	Rhizobiales	Rhizobiaceae	Shinella	39	200	37	30	0	0	451	26	0	0	49	162	64	39	24	0	22	53	0	0	226	58	0	98	0	233	104	46	46	38	515	66	0	62	29	283	129	0	62	51
ASV32	Bacteria	Proteobacteria	Gammaproteobacteria	Betaproteobacteriales	Burkholderiaceae	Acidovorax	291	79	0	0	0	0	29	0	0	0	210	548	46	0	0	73	0	22	0	15	178	149	0	0	0	243	129	0	0	0	224	274	37	37	27	445	229	0	0	0
ASV33	Bacteria	Planctomycetes	Planctomycetacia	Planctomycetales	Rubinisphaeraceae	NA	0	0	24	21	54	0	0	0	200	58	0	0	9	119	64	0	107	69	75	70	0	0	183	359	156	0	17	116	573	122	0	0	20	277	55	0	0	94	142	67
ASV34	Bacteria	Firmicutes	Clostridia	Clostridiales	Peptostreptococcaceae	Romboutsia	174	24	70	17	85	0	65	66	26	289	46	39	140	78	134	12	104	197	151	63	34	76	39	27	40	55	110	81	25	39	52	128	75	59	40	70	37	78	81	184
ASV35	Bacteria	Proteobacteria	Alphaproteobacteria	Sphingomonadales	Sphingomonadaceae	Sphingopyxis	0	134	74	34	29	0	238	43	81	80	0	54	105	71	117	0	115	155	72	69	45	31	63	86	116	40	52	67	66	49	287	68	36	75	65	76	69	55	68	49
ASV36	Bacteria	Proteobacteria	Gammaproteobacteria	Pseudomonadales	Pseudomonadaceae	Pseudomonas	16	81	41	0	0	0	26	74	40	20	132	230	46	14	0	165	0	0	37	0	255	223	30	0	63	154	186	35	0	0	206	262	0	0	0	373	57	0	0	0
ASV37	Bacteria	Proteobacteria	Gammaproteobacteria	Betaproteobacteriales	Gallionellaceae	Candidatus_Nitrotoga	0	0	26	0	37	0	0	0	304	69	0	0	0	140	129	0	0	0	129	490	0	0	0	287	0	0	0	38	185	161	0	0	0	178	152	0	0	59	143	310
ASV38	Bacteria	Bacteroidetes	Bacteroidia	Cytophagales	Spirosomaceae	Dyadobacter	144	193	9	0	0	0	27	4	30	0	0	19	27	143	0	0	53	36	0	0	0	281	0	0	0	38	481	9	0	0	113	300	0	73	25	62	651	10	141	4
ASV39	Bacteria	Verrucomicrobia	Verrucomicrobiae	Verrucomicrobiales	Verrucomicrobiaceae	Prosthecobacter	0	565	84	19	28	0	114	53	56	0	0	43	43	85	11	0	38	63	29	34	43	174	58	34	0	31	221	32	33	18	218	55	32	68	97	89	32	67	40	104
ASV40	Bacteria	Proteobacteria	Gammaproteobacteria	Pseudomonadales	Moraxellaceae	Acinetobacter	0	94	77	0	0	0	95	150	26	0	212	74	150	0	0	180	65	174	31	0	112	26	54	0	0	144	52	87	0	0	197	74	31	0	0	340	93	0	0	0
ASV41	Bacteria	Proteobacteria	Alphaproteobacteria	Caulobacterales	Caulobacteraceae	Brevundimonas	0	39	72	25	0	0	73	59	69	0	49	25	189	34	33	79	60	61	41	0	38	21	55	46	65	101	129	61	63	0	507	207	95	49	0	44	70	28	38	0
ASV42	Bacteria	Proteobacteria	Gammaproteobacteria	Pseudomonadales	Moraxellaceae	Paraperlucidibaca	118	49	10	0	0	0	0	100	18	24	0	52	576	0	14	0	15	28	130	0	202	122	128	0	34	116	49	285	0	0	103	293	83	0	0	50	10	32	0	0
ASV43	Bacteria	Proteobacteria	Alphaproteobacteria	Sphingomonadales	Sphingomonadaceae	Novosphingobium	10	168	23	16	122	0	257	57	22	70	0	0	27	37	51	0	181	149	44	43	18	34	28	0	0	61	156	33	31	27	414	17	18	47	91	66	0	41	69	76
ASV44	Bacteria	Actinobacteria	Actinobacteria	Corynebacteriales	Mycobacteriaceae	Mycobacterium	0	35	0	0	38	0	30	11	50	65	3	7	7	100	66	0	0	16	53	52	28	0	19	37	75	25	21	0	0	126	49	0	25	55	707	45	11	21	94	518
ASV45	Bacteria	Proteobacteria	Alphaproteobacteria	Rhizobiales	Rhizobiaceae	Allorhizobium-Neorhizobium-Pararhizobium-Rhizobium	0	221	68	29	0	0	218	61	27	0	0	114	45	17	0	0	39	47	22	8	140	76	42	47	0	155	57	23	33	0	603	16	13	34	0	126	54	23	28	0
ASV46	Bacteria	Proteobacteria	Alphaproteobacteria	Rhizobiales	Rhizobiaceae	Shinella	4	83	82	0	0	0	118	52	63	0	0	70	117	0	0	0	33	52	41	0	119	63	61	55	164	138	54	69	32	0	373	73	47	32	56	130	84	0	47	0
ASV47	Bacteria	Proteobacteria	Alphaproteobacteria	Caulobacterales	Hyphomonadaceae	Hirschia	0	53	36	97	142	0	224	0	37	32	0	41	86	42	42	0	81	121	38	45	51	15	47	50	0	89	77	54	0	0	185	19	64	31	175	114	0	56	63	40
ASV48	Bacteria	Proteobacteria	Gammaproteobacteria	Betaproteobacteriales	Burkholderiaceae	Acidovorax	0	124	37	0	94	0	61	0	0	0	130	188	0	61	0	103	34	0	0	0	67	84	51	0	0	111	119	30	39	0	145	199	41	0	0	149	104	48	0	0
ASV49	Bacteria	Bacteroidetes	Bacteroidia	Flavobacteriales	Flavobacteriaceae	Flavobacterium	0	22	0	0	0	0	0	0	0	0	888	46	25	0	15	609	0	0	0	0	67	0	20	0	0	26	0	32	0	0	0	36	15	0	0	68	0	0	0	0
ASV50	Bacteria	Actinobacteria	Acidimicrobiia	Microtrichales	Microtrichaceae	NA	215	0	22	23	24	0	0	26	228	13	0	0	20	149	15	0	127	51	261	20	0	0	28	214	8	0	0	43	137	60	0	0	47	122	85	0	0	75	312	54
ASV51	Bacteria	Firmicutes	Clostridia	Clostridiales	Clostridiaceae_1	Clostridium_sensu_stricto_1	340	99	39	0	87	0	78	29	0	114	0	98	83	11	98	0	29	102	119	42	112	15	39	18	26	88	36	39	9	14	137	37	10	14	157	132	17	19	0	119
ASV52	Bacteria	Proteobacteria	Alphaproteobacteria	Caulobacterales	Caulobacteraceae	Brevundimonas	0	54	53	55	0	0	108	58	46	0	0	0	180	0	0	0	88	117	46	13	38	25	46	29	0	53	70	54	41	0	400	105	77	39	0	40	75	63	54	0
ASV53	Bacteria	Verrucomicrobia	Verrucomicrobiae	Verrucomicrobiales	Verrucomicrobiaceae	Prosthecobacter	14	168	69	21	54	0	35	40	37	0	0	0	13	91	44	0	54	112	26	48	27	20	46	60	0	0	56	74	119	0	38	4	46	94	273	0	0	165	61	119
ASV54	Bacteria	Proteobacteria	Gammaproteobacteria	Betaproteobacteriales	Burkholderiaceae	NA	0	86	0	0	0	0	0	14	29	0	0	98	0	0	0	43	0	0	0	0	90	160	0	0	0	63	299	0	0	0	170	310	0	37	0	165	363	0	17	0
ASV55	Bacteria	Hydrogenedentes	Hydrogenedentia	Hydrogenedentiales	Hydrogenedensaceae	NA	0	0	38	32	0	0	0	55	28	17	0	0	161	35	26	0	221	175	49	0	0	20	389	138	0	0	21	158	107	0	0	8	64	41	0	0	0	113	51	0
ASV56	Bacteria	Verrucomicrobia	Verrucomicrobiae	Verrucomicrobiales	Verrucomicrobiaceae	NA	30	0	0	108	19	0	0	32	0	0	0	0	0	206	0	0	0	0	17	0	9	0	63	61	0	13	0	132	97	0	0	64	366	94	430	0	0	139	86	0
ASV57	Bacteria	Proteobacteria	Gammaproteobacteria	Xanthomonadales	Xanthomonadaceae	Stenotrophomonas	0	204	27	26	0	0	127	27	54	0	66	60	61	20	0	42	0	37	0	0	88	161	67	44	38	88	117	41	20	0	135	136	46	42	0	43	28	0	22	0
ASV58	Bacteria	Bacteroidetes	Bacteroidia	Flavobacteriales	Crocinitomicaceae	Crocinitomix	0	0	0	0	0	0	0	0	0	24	0	0	0	0	30	0	0	0	0	37	0	0	0	0	50	0	0	0	0	1557	0	0	0	0	123	0	0	0	0	46
ASV59	Bacteria	Planctomycetes	Planctomycetacia	Planctomycetales	NA	NA	49	0	8	0	33	0	0	20	64	107	0	0	52	0	277	0	33	52	44	91	0	0	331	90	0	0	0	185	90	48	0	0	25	87	39	0	0	34	23	99
ASV60	Bacteria	Proteobacteria	Gammaproteobacteria	Betaproteobacteriales	Burkholderiaceae	Comamonas	0	39	38	0	0	0	26	28	42	0	44	44	0	0	0	74	50	0	0	0	87	121	62	27	0	66	84	56	0	0	96	335	69	22	0	87	194	0	38	0
ASV61	Bacteria	Planctomycetes	Planctomycetacia	Planctomycetales	Rubinisphaeraceae	NA	0	0	0	0	0	0	0	0	103	64	0	0	0	39	46	0	56	46	37	0	0	0	53	68	646	0	0	0	109	208	0	0	0	72	54	0	0	0	50	151
ASV62	Bacteria	Proteobacteria	Gammaproteobacteria	Pseudomonadales	Moraxellaceae	Acinetobacter	98	122	59	0	0	0	75	75	23	0	138	121	45	0	0	92	81	66	52	0	48	37	0	0	0	85	23	47	31	0	123	98	0	0	0	205	76	0	0	0
ASV63	Bacteria	Proteobacteria	Alphaproteobacteria	Sphingomonadales	Sphingomonadaceae	Sphingorhabdus	0	62	18	29	31	0	114	29	64	53	0	0	25	66	54	0	58	72	84	112	19	12	18	61	50	16	17	35	44	30	138	33	8	68	88	33	0	22	94	75
ASV64	Bacteria	Verrucomicrobia	Verrucomicrobiae	Verrucomicrobiales	Verrucomicrobiaceae	NA	69	442	16	20	19	0	245	37	16	0	0	29	7	44	0	0	28	30	4	0	22	16	20	0	0	45	69	13	32	0	121	78	85	55	67	85	28	16	22	0
ASV65	Bacteria	Verrucomicrobia	Verrucomicrobiae	Verrucomicrobiales	Verrucomicrobiaceae	NA	0	21	68	21	50	0	0	115	67	26	0	0	43	170	36	0	53	110	25	64	0	20	53	5	18	0	23	92	29	39	0	25	27	69	29	2	9	272	64	34
ASV66	Bacteria	Proteobacteria	Gammaproteobacteria	Pseudomonadales	Pseudomonadaceae	Pseudomonas	0	91	90	50	0	0	72	31	68	0	71	119	34	35	0	124	0	0	0	0	152	104	48	53	7	41	58	39	20	0	54	88	29	76	0	0	0	0	0	0
ASV67	Bacteria	Proteobacteria	Gammaproteobacteria	Betaproteobacteriales	Burkholderiaceae	GKS98_freshwater_group	0	462	11	0	30	0	147	0	0	0	17	184	0	0	0	7	0	17	0	34	129	16	7	0	0	75	29	12	0	0	101	41	0	0	36	170	37	0	0	63
ASV68	Bacteria	Proteobacteria	Alphaproteobacteria	Micavibrionales	NA	NA	100	0	0	0	0	0	0	0	282	25	0	0	0	29	41	0	0	0	26	36	3	10	0	7	0	0	22	5	41	71	0	14	5	287	46	0	0	0	550	115
ASV69	Bacteria	Proteobacteria	Alphaproteobacteria	Rhodobacterales	Rhodobacteraceae	Paracoccus	15	101	0	0	0	0	179	49	24	0	66	0	96	0	0	0	0	74	0	39	61	0	0	0	0	106	52	62	0	0	185	71	92	0	0	150	62	0	0	0
ASV70	Bacteria	Verrucomicrobia	Verrucomicrobiae	Verrucomicrobiales	Verrucomicrobiaceae	NA	0	113	0	0	0	0	70	0	33	0	0	0	0	149	0	0	105	78	0	19	0	0	64	75	11	0	21	58	0	17	70	0	178	92	218	0	7	0	57	78
ASV71	Bacteria	Proteobacteria	Gammaproteobacteria	Betaproteobacteriales	Burkholderiaceae	Comamonas	71	0	0	0	0	0	80	0	0	0	0	0	0	0	0	0	0	0	0	0	0	143	0	0	0	0	252	0	0	0	262	274	0	0	0	0	493	0	0	0
ASV72	Bacteria	Planctomycetes	Planctomycetacia	Isosphaerales	Isosphaeraceae	NA	0	0	0	0	0	0	6	0	42	73	0	0	6	108	15	0	25	18	13	0	0	3	56	125	31	0	19	85	104	0	0	18	137	120	26	0	0	25	94	332
ASV73	Bacteria	Proteobacteria	Alphaproteobacteria	Rhizobiales	Rhizobiaceae	Shinella	0	71	29	0	41	0	187	0	51	0	26	50	18	0	17	0	0	34	0	0	123	0	0	66	0	112	43	41	33	0	268	28	18	30	0	102	48	0	41	0
ASV74	Bacteria	Proteobacteria	Gammaproteobacteria	Betaproteobacteriales	Burkholderiaceae	Eoetvoesia	0	148	0	0	0	0	166	0	0	0	50	237	0	0	0	0	0	0	0	0	99	40	0	0	0	142	21	0	6	0	166	26	0	0	0	301	41	0	0	0
ASV75	Bacteria	Bacteroidetes	Bacteroidia	Cytophagales	Cyclobacteriaceae	Algoriphagus	0	42	0	0	0	0	24	0	79	0	0	0	0	88	0	0	14	14	0	0	0	250	4	0	13	0	106	11	0	0	14	199	13	146	26	36	107	0	253	0
ASV76	Bacteria	Proteobacteria	Alphaproteobacteria	Rhodobacterales	Rhodobacteraceae	Tabrizicola	0	60	0	0	53	0	43	69	23	67	45	25	41	37	64	31	70	58	52	44	53	0	56	47	0	25	45	53	53	0	36	28	44	36	0	0	29	28	26	31
ASV77	Bacteria	Proteobacteria	Gammaproteobacteria	Betaproteobacteriales	Gallionellaceae	Candidatus_Nitrotoga	0	0	0	24	0	0	0	0	133	0	0	0	0	0	71	0	0	0	102	228	0	0	0	143	0	0	0	0	239	64	0	0	39	129	114	0	0	0	0	100
ASV78	Bacteria	Proteobacteria	Gammaproteobacteria	Pseudomonadales	Moraxellaceae	Acinetobacter	30	0	0	0	0	0	78	66	0	61	138	0	0	0	48	110	0	84	0	69	0	0	0	0	0	94	45	0	0	0	67	128	0	0	17	153	62	0	0	25
ASV79	Bacteria	Proteobacteria	Gammaproteobacteria	Betaproteobacteriales	Nitrosomonadaceae	Nitrosomonas	0	0	7	20	0	0	0	24	57	0	0	12	10	45	34	0	5	0	12	103	0	2	14	9	0	31	8	18	0	159	13	3	26	53	583	20	0	8	34	21
ASV80	Bacteria	Bacteroidetes	Bacteroidia	Flavobacteriales	Flavobacteriaceae	Flavobacterium	124	16	22	30	11	0	7	22	22	0	24	11	29	0	0	0	0	54	18	7	9	183	30	104	13	16	138	10	45	7	13	119	18	57	8	19	38	32	163	0
ASV81	Bacteria	Proteobacteria	Gammaproteobacteria	Betaproteobacteriales	Burkholderiaceae	NA	0	0	38	0	0	0	0	40	56	72	0	0	0	50	281	0	0	0	62	62	0	166	0	0	0	0	96	49	0	22	30	74	53	0	0	0	0	0	89	54
ASV82	Bacteria	Proteobacteria	Alphaproteobacteria	Rhodobacterales	Rhodobacteraceae	Gemmobacter	0	172	0	0	0	0	113	0	0	119	49	135	30	0	49	38	33	21	0	0	54	0	20	0	0	83	40	20	0	0	59	69	0	0	0	144	0	0	0	0
ASV83	Bacteria	Proteobacteria	Alphaproteobacteria	Rhodobacterales	Rhodobacteraceae	Cereibacter	0	112	0	0	0	0	105	29	38	0	40	105	0	33	0	21	0	0	31	0	65	39	29	30	9	77	49	0	51	0	100	0	0	56	36	95	49	0	34	34
ASV84	Bacteria	Actinobacteria	Actinobacteria	Corynebacteriales	Nocardiaceae	Rhodococcus	43	50	11	0	14	0	0	0	10	22	0	0	0	29	0	0	0	0	0	0	39	86	153	50	614	0	0	22	0	0	12	21	56	0	24	5	11	0	0	2
ASV85	Bacteria	Actinobacteria	Actinobacteria	Frankiales	Cryptosporangiaceae	Fodinicola	0	39	0	0	0	0	38	4	25	46	8	26	2	94	13	10	4	0	43	21	43	13	8	66	17	31	45	18	13	51	30	45	22	43	47	56	49	17	90	165
ASV86	Bacteria	Proteobacteria	Alphaproteobacteria	Rhizobiales	Rhizobiaceae	NA	27	79	67	0	0	0	102	27	38	0	0	45	54	0	0	0	40	95	80	0	64	0	0	76	0	86	0	0	0	0	181	0	0	0	40	49	0	57	64	0
ASV87	Bacteria	Verrucomicrobia	Verrucomicrobiae	Verrucomicrobiales	Verrucomicrobiaceae	Prosthecobacter	12	0	0	0	16	0	0	12	19	25	0	0	0	40	17	0	0	0	9	51	0	13	0	0	0	0	0	41	63	103	0	0	55	43	384	0	0	47	20	285
ASV88	Bacteria	Proteobacteria	Gammaproteobacteria	Pseudomonadales	Pseudomonadaceae	Pseudomonas	0	61	38	24	0	0	10	0	14	0	37	75	11	0	0	98	0	0	0	0	279	173	25	10	0	32	31	0	0	0	42	45	33	0	0	110	0	0	0	0
ASV89	Bacteria	Proteobacteria	Alphaproteobacteria	Rhodobacterales	Rhodobacteraceae	Pseudorhodobacter	0	56	0	22	177	0	17	30	0	82	0	0	17	23	133	0	45	49	32	102	0	11	0	59	0	0	23	15	46	0	34	0	0	27	68	28	0	0	25	117
ASV90	Bacteria	Proteobacteria	Alphaproteobacteria	Rhodobacterales	Rhodobacteraceae	Rhodobacter	90	0	0	43	36	0	33	0	60	88	0	0	72	46	101	0	69	72	0	54	0	0	111	0	0	0	0	0	52	64	0	24	57	0	0	57	0	100	0	85
ASV91	Bacteria	Bacteroidetes	Bacteroidia	Cytophagales	Spirosomaceae	Runella	0	64	5	0	23	0	76	0	18	11	0	31	9	148	0	0	34	68	0	0	0	23	27	0	0	13	236	20	0	0	34	8	9	46	47	94	50	32	87	0
ASV92	Bacteria	Proteobacteria	Gammaproteobacteria	Aeromonadales	Aeromonadaceae	Aeromonas	0	34	9	0	0	0	0	30	13	0	127	85	27	3	18	60	0	0	0	0	99	72	16	0	0	87	52	0	6	0	96	43	0	0	0	146	16	0	0	18
ASV93	Bacteria	Proteobacteria	Gammaproteobacteria	Betaproteobacteriales	Burkholderiaceae	Acidovorax	0	42	0	0	0	0	0	23	0	46	0	44	0	0	71	0	0	0	0	104	48	182	0	0	0	61	66	0	0	0	119	110	0	0	58	56	25	0	0	141
ASV94	Bacteria	Proteobacteria	Gammaproteobacteria	Betaproteobacteriales	Burkholderiaceae	Hydrogenophaga	140	12	34	0	54	0	0	0	26	0	40	76	33	0	0	0	27	37	0	70	66	59	0	0	0	40	75	0	0	0	37	73	0	0	35	160	0	57	89	69
ASV95	Bacteria	Proteobacteria	Alphaproteobacteria	Rhodobacterales	Rhodobacteraceae	Gemmobacter	0	373	0	0	0	0	65	19	0	0	22	81	19	0	0	30	0	14	0	0	43	12	23	0	17	40	0	30	0	0	66	153	0	0	0	114	20	0	0	0
ASV96	Bacteria	Proteobacteria	Alphaproteobacteria	Caulobacterales	Caulobacteraceae	Caulobacter	25	179	0	0	0	0	0	0	0	0	21	93	16	0	0	87	0	0	0	0	445	46	35	0	0	28	0	0	0	0	80	55	0	0	0	24	0	0	0	0
ASV97	Bacteria	Proteobacteria	Alphaproteobacteria	Sphingomonadales	Sphingomonadaceae	Plot4-2H12	28	121	34	23	44	0	50	23	52	12	0	0	0	0	0	0	0	27	25	14	120	51	35	74	0	77	57	20	32	0	81	37	21	37	0	52	0	0	0	24
ASV98	Bacteria	Proteobacteria	Gammaproteobacteria	Betaproteobacteriales	Burkholderiaceae	Comamonas	51	63	29	0	0	0	29	0	31	0	63	67	0	50	0	0	0	0	0	0	77	143	0	30	0	45	88	0	0	0	66	147	0	0	0	36	98	0	0	0
ASV99	Bacteria	Proteobacteria	Alphaproteobacteria	Caulobacterales	Hyphomonadaceae	Hyphomonas	0	25	22	11	31	0	30	30	15	15	0	0	39	16	38	0	29	89	79	23	20	0	19	9	13	33	18	54	23	0	52	0	27	35	216	30	0	44	20	34
ASV100	Bacteria	Proteobacteria	Alphaproteobacteria	Rhizobiales	Rhizobiales_Incertae_Sedis	Phreatobacter	78	86	21	0	59	0	60	20	0	17	0	48	34	0	33	0	37	56	30	30	31	12	10	42	37	43	33	0	22	19	126	15	0	24	64	35	6	17	24	38
ASV101	Bacteria	Proteobacteria	Alphaproteobacteria	Rhizobiales	Rhizobiaceae	Allorhizobium-Neorhizobium-Pararhizobium-Rhizobium	0	55	26	0	0	0	62	17	29	5	0	49	14	23	0	0	20	16	25	0	94	29	0	24	17	64	21	0	25	0	162	33	0	38	16	79	37	11	65	14
ASV102	Bacteria	Proteobacteria	Gammaproteobacteria	Betaproteobacteriales	Methylophilaceae	Methylotenera	0	19	10	0	0	0	0	10	4	0	17	66	0	0	0	0	0	0	0	0	457	0	0	0	0	127	0	0	0	0	24	22	0	0	0	294	0	0	0	0
ASV103	Bacteria	Proteobacteria	Alphaproteobacteria	Caulobacterales	Hyphomonadaceae	Hirschia	0	23	0	52	0	0	58	0	0	0	0	25	0	0	0	0	63	89	48	0	19	0	53	40	37	0	0	74	51	27	92	24	0	49	124	60	15	0	0	34
ASV104	Bacteria	Proteobacteria	Alphaproteobacteria	Rhizobiales	Rhizobiaceae	Allorhizobium-Neorhizobium-Pararhizobium-Rhizobium	9	24	0	0	0	0	67	50	27	0	28	50	67	0	0	37	0	17	0	0	92	21	46	0	0	67	33	66	0	0	136	45	0	38	0	58	60	0	0	0
ASV105	Bacteria	Acidobacteria	Acidobacteriia	Solibacterales	Solibacteraceae_(Subgroup_3)	Paludibaculum	0	0	0	5	0	0	0	2	17	16	0	0	10	8	16	0	3	0	13	8	0	0	9	0	423	0	8	11	4	390	0	0	7	39	39	0	0	0	8	17
ASV106	Bacteria	Hydrogenedentes	Hydrogenedentia	Hydrogenedentiales	Hydrogenedensaceae	NA	24	0	27	0	0	0	0	0	0	0	0	0	250	29	0	0	97	147	44	0	0	0	135	30	0	0	14	110	0	0	0	0	36	38	0	0	0	55	36	0
ASV107	Bacteria	Proteobacteria	Gammaproteobacteria	Alteromonadales	Alteromonadaceae	Rheinheimera	0	0	0	0	0	0	0	0	0	0	72	156	0	0	0	57	0	0	0	0	331	0	7	0	0	70	0	0	0	0	0	15	10	0	0	229	0	0	0	0
ASV108	Bacteria	Proteobacteria	Gammaproteobacteria	Betaproteobacteriales	Burkholderiaceae	Comamonas	0	0	0	0	0	0	0	0	30	0	83	0	54	0	0	50	23	49	0	0	32	31	0	0	0	32	142	20	44	0	33	120	50	32	0	84	41	0	13	0
ASV109	Bacteria	Proteobacteria	Alphaproteobacteria	Rhizobiales	Rhizobiaceae	Shinella	53	36	28	15	0	0	39	0	33	0	10	30	30	11	0	0	0	38	24	0	54	27	29	36	36	72	36	25	17	0	137	56	0	19	15	66	41	0	31	0
ASV110	Bacteria	Proteobacteria	Alphaproteobacteria	Rhizobiales	Beijerinckiaceae	Camelimonas	37	89	0	0	15	0	368	10	0	0	0	34	0	11	0	0	6	10	9	0	18	4	6	0	0	64	16	0	0	0	104	23	6	5	8	156	17	3	8	0
ASV111	Bacteria	Proteobacteria	Gammaproteobacteria	Betaproteobacteriales	Nitrosomonadaceae	Nitrosomonas	0	0	0	0	85	0	0	0	0	51	0	0	0	27	53	0	0	18	0	266	0	0	22	0	0	0	0	0	38	149	0	0	12	79	67	0	0	7	0	114
ASV112	Bacteria	Proteobacteria	Alphaproteobacteria	Rhodobacterales	Rhodobacteraceae	Rhodobacter	0	16	0	0	56	0	22	41	29	38	13	0	32	32	52	13	52	45	32	24	0	0	50	37	0	0	35	61	43	8	9	30	38	19	28	14	14	29	30	33
ASV113	Bacteria	Actinobacteria	Acidimicrobiia	Microtrichales	Microtrichaceae	IMCC26207	0	0	5	12	18	0	0	13	64	63	0	0	14	110	33	0	0	15	0	23	0	16	27	80	13	0	19	37	76	27	0	18	51	73	0	0	21	27	55	49
ASV114	Bacteria	Proteobacteria	Gammaproteobacteria	Betaproteobacteriales	Burkholderiaceae	Hydrogenophaga	0	30	0	0	14	0	0	0	0	47	93	240	0	0	0	37	0	0	0	0	53	0	0	0	0	93	30	0	0	0	0	0	0	0	0	77	16	0	0	18
ASV115	Bacteria	Epsilonbacteraeota	Campylobacteria	Campylobacterales	Arcobacteraceae	Arcobacter	0	0	0	0	0	0	0	0	0	55	68	61	0	0	83	74	0	0	0	107	92	0	0	0	0	74	0	0	0	0	0	0	0	0	110	69	0	0	0	66
ASV116	Bacteria	Proteobacteria	Alphaproteobacteria	Caulobacterales	Caulobacteraceae	Caulobacter	205	72	26	16	0	0	0	0	0	0	40	88	30	0	0	0	0	27	0	0	41	0	0	33	0	94	47	30	0	34	87	32	0	0	0	246	0	0	0	0
ASV117	Bacteria	WPS-2	NA	NA	NA	NA	90	50	10	0	66	0	34	14	14	7	3	7	5	60	10	0	16	21	12	0	12	88	28	0	0	0	130	0	0	0	24	110	11	22	13	26	111	0	27	9
ASV118	Bacteria	Proteobacteria	Alphaproteobacteria	Rhizobiales	Rhizobiaceae	Aminobacter	0	17	0	16	0	0	14	0	47	24	0	0	15	41	0	0	32	33	24	54	0	0	12	88	0	0	0	22	100	68	0	20	0	88	43	0	0	17	87	76
ASV119	Bacteria	Proteobacteria	Alphaproteobacteria	Rhodobacterales	Rhodobacteraceae	Paracoccus	0	98	0	0	60	0	148	0	0	0	36	51	52	0	0	32	50	0	0	0	0	0	57	0	0	29	0	0	0	0	170	31	0	0	31	59	0	0	0	0
ASV120	Bacteria	Bacteroidetes	Bacteroidia	Cytophagales	Spirosomaceae	Dyadobacter	0	60	0	0	0	0	0	2	0	0	0	0	19	189	0	0	34	29	0	0	5	30	0	0	4	0	43	20	0	0	24	83	0	80	5	35	88	29	103	21
ASV121	Bacteria	Planctomycetes	Planctomycetacia	Isosphaerales	Isosphaeraceae	NA	0	12	0	0	0	0	0	0	26	77	0	0	0	61	30	0	19	12	0	0	0	0	9	28	0	0	0	23	45	37	0	0	33	60	33	4	15	0	39	309
ASV122	Bacteria	Proteobacteria	Gammaproteobacteria	Betaproteobacteriales	Gallionellaceae	Candidatus_Nitrotoga	0	0	0	0	71	0	0	0	51	0	0	0	0	0	34	0	0	0	0	103	0	0	0	92	0	0	0	0	147	111	0	0	0	121	65	0	0	0	0	75
ASV123	Bacteria	Planctomycetes	Planctomycetacia	Planctomycetales	NA	NA	0	0	0	0	20	0	0	0	19	54	0	0	18	17	72	0	0	20	23	48	0	0	70	71	25	0	3	123	47	51	0	0	16	70	23	0	0	0	17	61
ASV124	Bacteria	Actinobacteria	Actinobacteria	Micrococcales	Microbacteriaceae	Leucobacter	0	53	9	0	14	0	30	0	24	0	0	0	0	40	0	0	100	23	0	0	23	31	0	12	17	19	52	0	13	0	0	71	21	0	27	47	82	0	67	75
ASV125	Bacteria	Epsilonbacteraeota	Campylobacteria	Campylobacterales	Arcobacteraceae	Arcobacter	0	0	0	0	18	0	0	0	0	108	0	0	0	0	92	0	0	0	0	115	50	0	0	0	0	0	0	0	0	0	0	0	0	0	283	0	0	0	0	191
ASV126	Bacteria	Proteobacteria	Gammaproteobacteria	Pseudomonadales	Moraxellaceae	Acinetobacter	16	82	0	0	0	0	117	0	0	0	131	0	0	0	0	56	0	0	0	0	0	0	0	0	0	0	0	0	0	0	81	112	43	0	0	64	43	0	0	0
ASV127	Bacteria	Proteobacteria	Alphaproteobacteria	Rhizobiales	Beijerinckiaceae	Bosea	0	59	0	39	0	0	45	0	30	0	0	0	0	57	0	0	0	0	0	0	45	81	0	77	0	34	78	0	0	0	89	33	0	31	0	75	22	0	44	0
ASV128	Bacteria	Proteobacteria	Gammaproteobacteria	Betaproteobacteriales	Rhodocyclaceae	Zoogloea	110	0	28	0	22	0	0	14	0	0	58	35	19	0	0	59	0	0	0	65	60	76	0	0	0	46	0	0	0	0	0	62	46	0	0	137	25	0	0	45
ASV129	Bacteria	Proteobacteria	Alphaproteobacteria	Sphingomonadales	Sphingomonadaceae	Sphingobium	0	0	8	0	0	0	0	0	72	0	0	0	19	45	0	0	17	32	13	0	0	57	0	0	0	0	79	0	0	0	0	79	0	128	0	12	103	0	159	0
ASV130	Bacteria	Proteobacteria	Alphaproteobacteria	Caulobacterales	Caulobacteraceae	Brevundimonas	37	45	0	0	0	0	0	46	0	0	0	62	91	0	0	0	48	65	91	0	48	0	0	0	0	0	42	0	0	0	133	35	0	36	0	51	28	0	0	0
ASV131	Bacteria	Planctomycetes	Planctomycetacia	Planctomycetales	Rubinisphaeraceae	SH-PL14	0	0	12	0	0	0	0	0	0	0	0	0	0	0	29	0	0	58	80	32	0	0	0	99	0	0	0	84	74	22	0	0	47	53	46	0	0	52	30	95
ASV132	Bacteria	Verrucomicrobia	Verrucomicrobiae	Verrucomicrobiales	Verrucomicrobiaceae	NA	0	0	16	0	46	0	12	17	14	13	0	0	0	30	20	0	18	56	59	66	0	5	10	13	5	0	10	0	30	22	0	7	0	42	144	7	2	20	41	85
ASV133	Bacteria	Bacteroidetes	Bacteroidia	Sphingobacteriales	Sphingobacteriaceae	Pedobacter	0	32	12	0	10	0	6	0	20	0	13	0	28	21	7	0	25	32	13	0	0	89	30	10	0	0	91	13	0	0	5	105	9	37	16	17	46	0	81	31
ASV134	Bacteria	Bacteroidetes	Bacteroidia	Cytophagales	Spirosomaceae	Runella	0	18	0	0	11	0	0	0	6	0	0	0	0	205	0	0	10	0	8	0	0	0	48	0	0	0	0	33	0	0	0	0	18	29	50	0	17	206	97	40
ASV135	Bacteria	Proteobacteria	Gammaproteobacteria	Pseudomonadales	Moraxellaceae	Acinetobacter	6	0	0	0	0	0	0	92	0	0	0	0	0	0	0	80	0	78	0	0	60	0	0	0	0	91	0	94	0	0	92	0	0	0	0	97	71	0	38	0
ASV136	Bacteria	Proteobacteria	Gammaproteobacteria	Betaproteobacteriales	Nitrosomonadaceae	Nitrosomonas	0	0	0	0	0	0	0	0	0	37	0	0	0	0	37	0	0	0	0	45	0	0	0	63	10	0	0	27	0	185	0	0	0	265	0	0	0	0	115	0
ASV137	Bacteria	Verrucomicrobia	Verrucomicrobiae	Verrucomicrobiales	Verrucomicrobiaceae	Brevifollis	0	11	28	0	0	0	0	29	33	0	0	0	14	50	0	0	21	20	37	41	0	0	29	23	0	0	8	0	53	42	0	0	32	41	71	0	0	43	45	105
ASV138	Bacteria	Proteobacteria	Alphaproteobacteria	Acetobacterales	Acetobacteraceae	Roseococcus	0	38	12	0	10	0	14	12	31	9	24	33	18	57	9	5	72	58	15	0	0	17	8	24	0	17	27	35	17	0	11	0	12	61	0	52	0	18	39	7
ASV139	Bacteria	Actinobacteria	Actinobacteria	Micrococcales	Microbacteriaceae	Microbacterium	0	45	0	0	0	0	32	0	0	0	0	0	0	0	0	0	38	19	0	0	22	0	0	0	147	0	23	51	0	0	25	43	62	0	58	44	69	0	26	66
ASV140	Bacteria	Proteobacteria	Gammaproteobacteria	Cellvibrionales	Cellvibrionaceae	Cellvibrio	10	0	20	0	0	0	0	0	0	8	0	130	70	0	0	36	0	0	125	0	92	23	0	0	0	81	15	0	0	0	0	0	0	0	0	161	0	0	0	0
ASV141	Bacteria	Bacteroidetes	Bacteroidia	Chitinophagales	Saprospiraceae	NA	0	0	0	0	55	0	0	0	0	45	0	0	14	41	51	0	0	19	18	85	0	0	11	0	68	0	0	0	26	17	0	0	0	36	68	0	0	17	37	153
ASV142	Bacteria	Patescibacteria	Saccharimonadia	Saccharimonadales	NA	NA	0	0	3	11	0	0	0	7	17	0	0	0	0	48	7	0	10	20	56	0	0	0	7	3	0	0	0	15	7	0	0	0	13	64	251	0	0	34	114	64
ASV143	Bacteria	Bacteroidetes	Bacteroidia	Flavobacteriales	Weeksellaceae	Chryseobacterium	0	0	0	5	0	0	0	0	8	12	0	0	0	6	11	0	0	0	0	0	0	0	0	10	0	0	0	0	665	0	0	0	0	21	0	0	0	0	0	3
ASV144	Bacteria	Verrucomicrobia	Verrucomicrobiae	Verrucomicrobiales	Verrucomicrobiaceae	NA	0	187	43	0	35	0	41	0	0	0	0	0	0	0	0	0	26	51	0	0	20	32	29	0	0	17	49	0	12	0	74	51	0	0	0	49	19	0	0	0
ASV145	Bacteria	Proteobacteria	Alphaproteobacteria	Sphingomonadales	Sphingomonadaceae	Sphingobium	0	63	11	0	0	0	31	16	14	0	0	0	45	0	21	0	36	55	0	0	16	34	17	15	0	20	32	19	6	0	101	42	6	0	21	27	34	9	31	13
ASV146	Bacteria	Proteobacteria	Gammaproteobacteria	Betaproteobacteriales	Rhodocyclaceae	Methyloversatilis	0	0	56	0	0	0	0	0	33	12	0	0	52	0	17	0	0	33	0	0	23	66	34	16	45	0	67	79	27	0	0	57	61	0	46	0	9	0	0	0
ASV147	Bacteria	Proteobacteria	Gammaproteobacteria	Alteromonadales	Alteromonadaceae	Rheinheimera	0	0	0	0	0	0	0	0	0	0	79	103	0	0	0	53	0	0	0	0	165	0	0	0	0	68	0	0	0	0	0	54	0	0	0	158	0	0	0	0
ASV148	Bacteria	Proteobacteria	Alphaproteobacteria	Sphingomonadales	Sphingomonadaceae	Novosphingobium	0	30	22	0	51	0	0	20	34	0	0	0	0	45	24	0	0	33	20	38	0	0	0	26	0	0	0	0	0	56	0	32	14	46	88	42	0	19	49	39
ASV149	Bacteria	Proteobacteria	Alphaproteobacteria	Caulobacterales	Caulobacteraceae	Caulobacter	49	0	0	0	0	0	98	0	0	0	94	251	50	0	0	33	0	0	0	0	0	0	0	0	0	47	22	46	0	0	0	40	45	0	0	0	0	0	0	0
ASV150	Bacteria	Proteobacteria	Gammaproteobacteria	Xanthomonadales	Xanthomonadaceae	Thermomonas	0	87	0	11	65	0	112	10	0	34	0	12	0	9	23	0	11	29	28	26	12	10	0	0	0	8	0	10	15	0	19	13	10	17	24	38	0	0	27	60
ASV151	Bacteria	Proteobacteria	Gammaproteobacteria	Betaproteobacteriales	Burkholderiaceae	Acidovorax	0	49	0	0	0	0	32	0	12	0	0	53	0	0	0	0	0	0	0	0	32	137	0	0	0	29	125	0	0	0	0	70	0	0	0	80	105	0	0	0
ASV152	Bacteria	Proteobacteria	Gammaproteobacteria	Betaproteobacteriales	Burkholderiaceae	Lautropia	4	10	0	0	63	0	16	11	16	27	0	0	14	35	12	0	63	45	16	38	0	0	41	14	7	0	14	29	25	20	8	9	11	22	59	12	5	23	22	33
ASV153	Bacteria	Proteobacteria	Alphaproteobacteria	Rhodobacterales	Rhodobacteraceae	Gemmobacter	0	229	0	0	53	0	123	0	0	0	0	79	0	0	0	0	0	0	0	0	0	37	0	0	0	0	0	21	0	0	71	0	0	0	0	81	22	0	0	0
ASV154	Bacteria	Hydrogenedentes	Hydrogenedentia	Hydrogenedentiales	Hydrogenedensaceae	NA	0	28	0	0	0	0	0	33	0	0	0	0	53	0	0	0	72	51	0	0	0	0	219	81	0	0	0	72	54	0	0	0	0	0	0	0	0	52	0	0
ASV155	Bacteria	Bacteroidetes	Bacteroidia	Flavobacteriales	Flavobacteriaceae	Flavobacterium	0	27	0	15	0	0	10	0	0	0	23	0	15	23	32	50	17	30	20	26	26	27	24	34	0	0	23	10	39	8	14	14	22	32	0	46	0	0	20	57
ASV156	Bacteria	Proteobacteria	Gammaproteobacteria	Betaproteobacteriales	Burkholderiaceae	Rhodoferax	0	41	0	0	0	0	20	0	0	0	18	89	0	0	0	0	0	0	0	0	58	134	0	0	0	35	139	0	0	0	29	47	0	0	0	62	0	0	0	0
ASV157	Bacteria	Actinobacteria	Actinobacteria	Bifidobacteriales	Bifidobacteriaceae	Bifidobacterium	28	106	0	0	0	0	82	0	0	0	17	42	0	0	0	0	0	0	0	0	31	8	0	0	0	44	0	0	0	0	110	0	0	0	131	91	0	0	0	42
ASV158	Bacteria	Hydrogenedentes	Hydrogenedentia	Hydrogenedentiales	Hydrogenedensaceae	NA	34	0	5	0	25	0	0	0	16	31	0	0	0	11	77	0	9	0	9	27	0	0	16	36	4	0	0	9	27	85	3	3	0	56	78	4	0	0	26	145
ASV159	Bacteria	Proteobacteria	Alphaproteobacteria	Rhizobiales	Beijerinckiaceae	Bosea	0	0	40	0	0	0	35	0	31	0	32	57	74	0	0	22	53	0	0	0	34	0	0	39	0	30	0	0	31	0	97	41	0	20	0	45	21	0	0	0
ASV160	Bacteria	Verrucomicrobia	Verrucomicrobiae	Verrucomicrobiales	Verrucomicrobiaceae	Prosthecobacter	0	22	0	0	0	0	0	0	0	0	0	29	0	0	0	0	0	0	0	19	0	0	10	0	0	17	20	9	28	119	0	0	0	0	202	27	0	0	15	183
ASV161	Bacteria	Proteobacteria	Gammaproteobacteria	Betaproteobacteriales	Rhodocyclaceae	Dechloromonas	0	0	27	0	0	0	0	18	16	0	44	22	36	0	0	0	16	0	0	35	50	31	14	0	0	26	17	54	0	0	0	49	84	0	0	85	0	38	0	0
ASV162	Bacteria	Proteobacteria	Alphaproteobacteria	Rhizobiales	Rhizobiaceae	Aminobacter	0	0	0	17	43	0	18	37	22	0	0	0	21	21	43	0	45	25	27	0	0	0	30	44	0	0	0	0	34	40	47	17	0	49	26	0	0	16	32	39
ASV163	Bacteria	Planctomycetes	Planctomycetacia	Planctomycetales	Rubinisphaeraceae	NA	32	0	0	0	30	0	0	34	0	0	0	0	0	0	0	0	0	0	0	70	0	0	67	31	0	0	0	73	87	86	0	0	15	0	0	0	0	60	0	120
ASV164	Bacteria	Proteobacteria	Gammaproteobacteria	Pseudomonadales	Pseudomonadaceae	Pseudomonas	0	0	0	0	0	0	44	29	29	8	38	44	41	20	18	0	0	0	0	0	18	0	0	0	29	0	18	48	0	0	0	134	35	36	0	23	0	0	18	0
ASV165	Bacteria	Proteobacteria	Alphaproteobacteria	Rhizobiales	Devosiaceae	Devosia	0	25	27	0	0	0	0	33	0	12	0	0	26	23	0	0	32	0	34	0	33	0	35	39	34	18	0	33	38	0	84	46	0	36	28	0	0	0	34	0
ASV166	Bacteria	Proteobacteria	Gammaproteobacteria	Betaproteobacteriales	Burkholderiaceae	Limnobacter	40	0	0	0	0	0	0	25	9	32	0	0	16	14	4	0	0	0	15	4	0	13	22	0	192	0	10	64	0	17	0	31	103	0	51	0	0	12	16	13
ASV167	Bacteria	Proteobacteria	Alphaproteobacteria	Rhodobacterales	Rhodobacteraceae	Rhodobacter	0	40	0	0	0	0	0	0	0	0	0	0	0	0	0	0	27	54	88	0	0	0	0	96	54	0	0	104	37	0	0	0	0	107	0	0	0	0	49	0
ASV168	Bacteria	Proteobacteria	Alphaproteobacteria	Rhizobiales	Beijerinckiaceae	Bosea	0	119	0	47	0	0	165	0	0	0	0	0	0	0	0	0	0	0	0	0	0	33	0	0	0	0	0	0	0	0	238	0	0	0	0	48	0	0	0	0
ASV169	Bacteria	Proteobacteria	Gammaproteobacteria	Pseudomonadales	Pseudomonadaceae	Pseudomonas	0	32	0	0	0	0	0	37	27	0	0	0	0	0	0	0	59	37	0	0	37	54	0	0	0	16	60	0	0	0	50	56	0	72	0	72	39	0	0	0
ASV170	Bacteria	Verrucomicrobia	Verrucomicrobiae	Verrucomicrobiales	Verrucomicrobiaceae	NA	0	54	0	0	0	0	0	0	0	0	0	0	0	52	0	0	0	0	0	9	0	0	20	20	0	0	0	32	43	0	0	0	123	36	91	10	0	60	62	27
ASV171	Bacteria	Proteobacteria	Gammaproteobacteria	Pseudomonadales	Pseudomonadaceae	Pseudomonas	0	0	0	0	0	0	72	30	0	0	0	73	0	0	0	0	0	0	0	0	54	24	0	0	0	27	87	0	0	0	116	29	0	0	0	67	56	0	0	0
ASV172	Bacteria	Actinobacteria	Actinobacteria	Bifidobacteriales	Bifidobacteriaceae	Bifidobacterium	0	81	0	0	0	3	50	0	0	0	15	22	0	0	7	0	0	0	0	0	48	0	0	0	0	59	0	0	0	0	99	13	0	0	86	88	0	0	0	51
ASV173	Bacteria	Proteobacteria	Gammaproteobacteria	Betaproteobacteriales	Burkholderiaceae	Acidovorax	0	15	0	0	0	0	24	0	33	0	26	0	0	24	0	29	0	0	0	0	19	50	19	0	0	0	68	0	0	0	32	183	0	24	0	0	28	0	0	0
ASV174	Bacteria	Proteobacteria	Gammaproteobacteria	Betaproteobacteriales	Burkholderiaceae	Hydrogenophaga	12	26	64	20	0	0	0	0	59	0	0	0	47	0	0	0	0	32	0	0	22	77	0	53	0	18	73	0	0	0	48	82	0	0	0	0	0	0	0	0
ASV175	Bacteria	Proteobacteria	Gammaproteobacteria	Betaproteobacteriales	Burkholderiaceae	Rhodoferax	52	25	0	0	39	0	0	0	46	0	0	0	0	0	0	0	0	30	0	65	25	0	0	0	0	0	94	0	22	0	0	0	0	29	0	59	0	0	49	136
ASV176	Bacteria	Proteobacteria	Gammaproteobacteria	Aeromonadales	Aeromonadaceae	Aeromonas	0	0	0	0	0	0	0	0	0	0	88	0	0	0	0	71	0	0	0	0	109	42	0	0	0	0	35	0	0	0	49	63	0	0	0	73	0	0	5	0
ASV177	Bacteria	Proteobacteria	Gammaproteobacteria	Betaproteobacteriales	Burkholderiaceae	Methylibium	0	0	0	0	0	0	0	20	26	0	0	12	25	25	12	0	34	39	16	21	0	0	0	17	26	0	29	24	23	28	0	45	39	37	18	0	8	31	38	23
ASV178	Bacteria	Proteobacteria	Alphaproteobacteria	Rhodobacterales	Rhodobacteraceae	Defluviimonas	81	33	17	0	0	0	57	0	12	18	0	0	0	30	38	0	14	8	20	76	8	0	10	23	12	0	0	20	34	20	19	0	0	27	23	18	0	0	23	53
ASV179	Bacteria	Verrucomicrobia	Verrucomicrobiae	Pedosphaerales	Pedosphaeraceae	NA	0	0	0	0	0	0	0	0	0	74	0	0	0	0	0	0	0	0	0	4	11	0	0	0	40	0	0	3	0	11	0	0	0	0	447	7	0	0	0	16
ASV180	Bacteria	Proteobacteria	Gammaproteobacteria	Aeromonadales	Aeromonadaceae	Aeromonas	0	0	0	0	0	0	0	0	0	0	63	0	25	0	0	0	0	0	10	0	0	66	0	0	0	108	59	0	0	0	71	0	14	0	0	114	0	0	0	0
ASV181	Bacteria	Verrucomicrobia	Verrucomicrobiae	Verrucomicrobiales	Verrucomicrobiaceae	NA	0	71	0	0	0	0	0	0	22	0	0	0	0	59	0	0	81	46	0	0	0	26	0	21	0	0	33	0	56	0	0	40	0	66	29	0	0	0	53	0
ASV182	Bacteria	Proteobacteria	Gammaproteobacteria	Coxiellales	Coxiellaceae	Coxiella	76	0	29	25	0	0	0	16	56	9	0	0	89	35	12	0	16	31	11	0	0	0	48	32	14	0	6	11	13	0	6	30	16	29	19	0	7	15	9	11
ASV183	Bacteria	Hydrogenedentes	Hydrogenedentia	Hydrogenedentiales	Hydrogenedensaceae	NA	0	0	0	0	0	0	0	0	0	0	0	0	138	0	0	0	109	0	0	0	0	0	154	58	0	0	0	122	0	0	0	0	0	0	0	0	0	0	0	0
ASV184	Bacteria	Firmicutes	Clostridia	Clostridiales	Clostridiaceae_1	Clostridium_sensu_stricto_1	0	26	10	21	72	0	35	13	0	37	12	25	39	0	20	0	0	31	0	12	26	0	0	0	0	20	12	15	0	0	43	0	6	0	40	33	0	13	0	18
ASV185	Bacteria	Proteobacteria	Gammaproteobacteria	Betaproteobacteriales	Burkholderiaceae	Hydrogenophaga	0	0	0	0	0	0	0	68	0	0	0	0	0	0	0	0	0	35	0	0	0	33	0	0	0	0	50	0	61	0	0	96	73	0	0	80	81	0	0	0
ASV186	Bacteria	Planctomycetes	Planctomycetacia	Planctomycetales	Rubinisphaeraceae	SH-PL14	0	9	0	13	27	0	4	65	0	0	0	0	22	33	0	0	139	72	0	0	0	4	126	0	0	0	10	40	0	0	0	8	0	0	0	0	0	0	0	0
ASV187	Bacteria	Bacteroidetes	Bacteroidia	Cytophagales	Spirosomaceae	Runella	0	0	0	0	0	0	0	49	74	0	0	0	0	0	45	0	0	0	0	38	0	0	0	0	0	0	0	0	0	121	0	0	0	0	0	0	0	63	76	106
ASV188	Bacteria	Proteobacteria	Alphaproteobacteria	Sphingomonadales	Sphingomonadaceae	Sphingopyxis	0	67	0	0	0	0	81	0	0	0	0	0	0	0	0	0	47	40	26	0	0	0	0	23	62	23	0	0	0	0	110	31	0	0	0	27	0	0	34	0
ASV189	Bacteria	Proteobacteria	Alphaproteobacteria	Rhodobacterales	Rhodobacteraceae	Cereibacter	0	57	0	0	0	0	68	0	0	0	36	0	43	0	0	0	67	69	0	0	0	0	0	0	0	0	0	26	0	0	0	57	27	0	0	0	0	63	0	0
ASV190	Bacteria	Proteobacteria	Gammaproteobacteria	Betaproteobacteriales	Burkholderiaceae	Rhodoferax	0	0	0	0	0	0	0	0	0	69	0	0	0	0	67	0	13	19	18	21	0	0	0	0	84	0	0	0	0	0	0	29	0	34	0	0	0	0	151	57
ASV191	Bacteria	Proteobacteria	Gammaproteobacteria	Betaproteobacteriales	Nitrosomonadaceae	Nitrosomonas	51	0	0	0	0	0	16	0	0	0	0	0	0	0	0	0	0	0	25	0	0	0	0	50	0	0	0	0	0	80	0	87	0	259	0	0	0	0	44	0
ASV192	Bacteria	Proteobacteria	Alphaproteobacteria	Caulobacterales	Caulobacteraceae	Caulobacter	0	46	26	0	0	0	0	0	0	0	47	92	0	0	0	58	0	0	0	0	158	34	0	0	0	0	0	0	0	0	37	44	0	0	0	0	0	0	0	0
ASV193	Bacteria	Bacteroidetes	Bacteroidia	Sphingobacteriales	Sphingobacteriaceae	Pedobacter	0	11	0	0	0	0	0	2	11	19	41	24	6	18	0	10	2	4	2	5	25	28	7	0	0	12	61	7	0	7	11	48	0	14	8	44	30	4	23	52
ASV194	Bacteria	Proteobacteria	Alphaproteobacteria	Sphingomonadales	Sphingomonadaceae	Rhizorhapis	18	114	0	0	8	0	69	0	0	33	0	58	0	0	15	0	0	0	0	29	16	0	0	0	0	42	4	0	0	0	17	7	0	0	21	119	0	0	0	0
ASV195	Bacteria	Proteobacteria	Alphaproteobacteria	Sphingomonadales	Sphingomonadaceae	Sphingomonas	22	0	0	0	0	0	47	0	0	0	0	53	46	36	19	0	51	0	0	0	0	0	0	0	0	56	0	0	0	0	77	0	0	0	0	93	32	0	30	0
ASV196	Bacteria	Bacteroidetes	Bacteroidia	Chitinophagales	NA	NA	0	0	0	0	0	0	0	0	0	32	0	0	0	0	19	0	0	0	0	14	0	0	0	0	0	0	0	255	0	0	0	0	28	0	0	0	0	6	0	186
ASV197	Bacteria	Proteobacteria	Alphaproteobacteria	Rhizobiales	Rhizobiaceae	Allorhizobium-Neorhizobium-Pararhizobium-Rhizobium	0	31	20	0	0	0	48	0	0	0	0	34	22	0	0	0	0	20	26	0	56	0	14	0	11	66	0	21	0	0	105	17	0	0	0	45	0	0	0	0
ASV198	Bacteria	Proteobacteria	Alphaproteobacteria	Rickettsiales	Rickettsiaceae	NA	0	5	0	0	0	0	0	0	0	0	0	95	0	0	0	0	0	0	0	0	91	0	0	0	0	114	0	0	0	0	0	5	0	0	0	218	0	0	0	0
ASV199	Bacteria	Proteobacteria	Alphaproteobacteria	Rhodobacterales	Rhodobacteraceae	Paracoccus	0	146	0	0	83	0	69	0	0	65	0	85	0	0	0	0	0	0	0	0	0	0	0	0	0	0	0	0	0	0	0	0	0	0	77	0	0	0	0	0
ASV200	Bacteria	Bacteroidetes	Bacteroidia	Chitinophagales	Saprospiraceae	Lewinella	0	0	0	0	6	0	0	0	13	0	0	0	0	33	44	0	0	10	18	29	0	0	13	0	0	0	0	32	8	136	0	0	26	15	12	0	0	88	12	24
ASV201	Bacteria	Proteobacteria	Alphaproteobacteria	Rhizobiales	Rhizobiaceae	Pseudochrobactrum	0	121	0	0	0	0	189	0	0	0	11	28	0	0	0	0	0	0	0	0	27	4	0	8	0	19	0	0	0	0	49	12	0	0	0	23	6	0	0	0
ASV202	Bacteria	Proteobacteria	Gammaproteobacteria	Legionellales	Legionellaceae	Legionella	0	0	0	8	0	0	0	0	12	0	0	0	0	166	0	0	0	8	112	0	0	0	0	0	0	0	0	15	0	0	0	0	16	24	18	0	0	73	26	40
ASV203	Bacteria	Proteobacteria	Gammaproteobacteria	Pseudomonadales	Pseudomonadaceae	Pseudomonas	21	0	0	0	0	0	0	0	0	0	0	69	0	0	0	0	0	0	0	0	100	60	0	0	0	62	0	0	0	0	0	85	0	0	0	128	0	11	0	0
ASV204	Bacteria	Proteobacteria	Alphaproteobacteria	Rhizobiales	Rhizobiaceae	Aminobacter	0	0	0	29	0	0	0	0	0	40	0	0	27	0	0	0	0	34	0	47	0	0	0	37	49	0	0	53	18	23	24	0	0	25	30	0	0	0	36	38
ASV205	Bacteria	Proteobacteria	Gammaproteobacteria	Alteromonadales	Alteromonadaceae	Rheinheimera	0	0	0	0	0	0	0	0	0	0	46	108	0	0	0	0	0	0	0	0	144	0	0	0	0	55	0	0	0	0	0	12	0	0	0	112	0	0	0	0
ASV206	Bacteria	Proteobacteria	Alphaproteobacteria	Caulobacterales	Caulobacteraceae	Brevundimonas	0	0	13	0	0	0	0	0	0	11	0	0	36	0	0	0	32	46	57	0	0	0	28	0	42	23	10	32	14	0	67	31	21	10	0	0	36	0	0	0
ASV207	Bacteria	Proteobacteria	Alphaproteobacteria	Rhodobacterales	Rhodobacteraceae	Pseudorhodobacter	32	159	0	0	50	0	82	0	0	0	0	63	0	0	0	0	0	0	0	0	0	0	0	0	0	26	0	0	0	0	0	0	0	0	64	58	0	0	0	0
ASV208	Bacteria	Proteobacteria	Alphaproteobacteria	Sphingomonadales	Sphingomonadaceae	Novosphingobium	0	22	0	0	73	0	50	0	0	0	0	16	0	0	0	0	21	17	0	23	30	0	0	0	0	32	12	0	0	0	108	0	0	0	47	43	0	7	0	0
ASV209	Bacteria	Proteobacteria	Alphaproteobacteria	Rhizobiales	Rhizobiaceae	Hoeflea	0	30	0	0	32	0	76	14	0	0	0	8	0	20	0	0	0	0	0	0	15	0	0	23	93	24	0	0	19	8	51	0	0	14	25	24	0	0	0	20
ASV210	Bacteria	Verrucomicrobia	Verrucomicrobiae	Verrucomicrobiales	Verrucomicrobiaceae	NA	0	0	0	4	71	0	0	45	0	19	0	0	12	19	27	0	0	0	10	46	0	0	0	0	0	0	0	61	0	5	0	0	12	24	103	0	0	16	0	22
ASV211	Bacteria	Proteobacteria	Gammaproteobacteria	Aeromonadales	Aeromonadaceae	Aeromonas	0	0	0	0	0	0	0	37	0	0	111	124	0	0	0	0	0	0	0	7	60	0	31	0	0	0	0	0	0	0	0	0	0	0	0	0	13	0	0	0
ASV212	Bacteria	Proteobacteria	Alphaproteobacteria	Sphingomonadales	Sphingomonadaceae	Novosphingobium	0	101	0	0	0	0	151	0	0	0	0	76	0	0	0	0	0	0	0	0	69	0	0	0	0	34	0	0	0	0	0	0	0	0	0	63	0	0	0	0
ASV213	Bacteria	Proteobacteria	Gammaproteobacteria	Betaproteobacteriales	Rhodocyclaceae	Methyloversatilis	112	9	0	0	40	0	12	46	0	0	0	0	29	0	0	0	0	0	0	38	0	0	0	0	0	13	39	41	0	0	0	0	0	46	50	47	0	33	35	14
ASV214	Bacteria	Proteobacteria	Alphaproteobacteria	Sphingomonadales	Sphingomonadaceae	Sphingomonas	0	78	0	0	0	0	49	0	0	0	0	46	0	0	0	0	0	11	0	0	31	0	0	0	0	55	0	0	0	0	128	0	0	9	0	66	0	16	0	0
ASV215	Bacteria	Chloroflexi	Anaerolineae	Caldilineales	Caldilineaceae	NA	0	0	0	0	0	0	0	0	14	0	0	0	0	31	0	0	0	0	0	0	0	0	0	18	43	0	0	7	28	123	0	0	24	35	39	0	0	0	16	111
ASV216	Bacteria	Verrucomicrobia	Verrucomicrobiae	Verrucomicrobiales	Verrucomicrobiaceae	NA	0	75	0	0	0	0	85	0	0	0	0	27	0	6	0	0	0	0	0	4	36	19	0	0	0	27	0	0	0	7	46	0	9	15	82	46	3	0	0	0
ASV217	Bacteria	Proteobacteria	Gammaproteobacteria	Betaproteobacteriales	Rhodocyclaceae	Zoogloea	0	0	0	0	20	0	0	0	0	42	0	0	0	0	42	0	14	0	0	59	0	0	15	0	0	0	0	45	0	14	30	48	0	0	32	66	0	33	0	27
ASV218	Bacteria	Proteobacteria	Gammaproteobacteria	Pseudomonadales	Moraxellaceae	Acinetobacter	0	17	0	0	0	0	0	33	0	0	96	0	0	0	0	144	0	0	0	0	24	0	0	0	0	0	0	0	0	0	28	0	0	0	0	38	0	0	0	0
ASV219	Bacteria	Proteobacteria	Gammaproteobacteria	Pseudomonadales	Pseudomonadaceae	Pseudomonas	0	0	0	20	0	0	0	0	39	0	0	0	24	0	0	31	0	38	25	0	36	26	0	27	0	19	31	0	0	0	17	27	0	0	0	42	17	0	41	0
ASV220	Bacteria	Bacteroidetes	Bacteroidia	Flavobacteriales	Flavobacteriaceae	Flavobacterium	106	26	0	0	0	0	18	0	0	0	165	0	0	0	0	83	0	0	0	0	0	0	0	0	0	37	0	0	0	0	64	37	0	0	0	0	56	0	0	0
ASV221	Bacteria	Proteobacteria	Gammaproteobacteria	Pseudomonadales	Moraxellaceae	Acinetobacter	26	15	0	0	0	0	40	0	0	0	23	26	60	0	0	19	31	16	0	0	0	0	0	0	0	24	0	29	0	0	53	28	14	0	0	65	35	0	7	0
ASV222	Bacteria	Proteobacteria	Alphaproteobacteria	Rhizobiales	Devosiaceae	Devosia	0	40	20	0	0	0	38	0	0	0	0	31	19	0	0	0	0	0	18	0	37	0	20	26	10	30	25	18	0	0	80	21	0	0	0	37	9	0	0	0
ASV223	Bacteria	Proteobacteria	Gammaproteobacteria	Betaproteobacteriales	Rhodocyclaceae	Thauera	0	32	0	0	0	0	9	0	0	0	54	55	0	0	0	10	0	0	0	0	22	0	0	0	0	26	0	16	0	0	15	32	0	0	21	98	23	9	0	0
ASV224	Bacteria	Epsilonbacteraeota	Campylobacteria	Campylobacterales	Arcobacteraceae	Arcobacter	0	0	0	0	0	0	0	0	0	29	46	22	0	0	23	65	0	0	0	45	63	0	0	0	0	46	0	0	0	0	5	0	0	0	41	25	0	0	0	25
ASV225	Bacteria	Bacteroidetes	Bacteroidia	Flavobacteriales	Weeksellaceae	Chryseobacterium	53	0	0	0	0	0	11	0	0	0	61	51	0	0	0	0	0	0	0	0	0	8	0	0	0	0	20	0	0	0	25	80	0	0	0	25	162	0	6	0
ASV226	Bacteria	Proteobacteria	Gammaproteobacteria	Pseudomonadales	Moraxellaceae	Acinetobacter	36	16	0	0	0	0	0	34	10	0	61	0	0	18	0	80	14	46	0	0	26	0	9	0	0	20	0	15	0	0	0	22	0	0	0	51	10	0	7	0
ASV227	Bacteria	Proteobacteria	Alphaproteobacteria	Rhodobacterales	Rhodobacteraceae	Pseudorhodobacter	17	0	0	0	64	0	0	17	20	0	0	0	10	22	35	0	22	24	14	36	0	0	13	24	0	0	0	0	30	0	0	0	0	21	0	0	0	0	35	76
ASV228	Bacteria	Proteobacteria	Gammaproteobacteria	Pseudomonadales	Moraxellaceae	Acinetobacter	24	39	0	0	52	0	54	0	0	0	62	0	143	0	0	0	0	0	0	0	0	0	40	0	0	0	0	0	0	0	0	0	0	0	0	70	0	0	0	0
ASV229	Bacteria	Proteobacteria	Gammaproteobacteria	Betaproteobacteriales	Burkholderiaceae	Comamonas	0	0	0	0	0	0	0	0	0	0	0	25	0	0	0	0	12	0	0	0	0	57	0	0	0	0	75	14	0	0	43	97	0	0	0	29	98	0	8	0
ASV230	Bacteria	Proteobacteria	Alphaproteobacteria	Caulobacterales	Caulobacteraceae	Caulobacter	0	16	17	0	17	0	11	17	0	7	0	0	25	0	0	0	26	38	13	12	23	0	10	0	0	9	33	0	8	0	37	0	0	0	14	54	13	19	22	13
ASV231	Bacteria	Proteobacteria	Gammaproteobacteria	Pseudomonadales	Pseudomonadaceae	Pseudomonas	0	43	68	0	0	0	0	58	0	0	0	0	0	0	0	0	0	0	0	0	0	47	0	0	0	47	0	68	0	0	0	67	0	0	0	56	0	0	0	0
ASV232	Bacteria	Actinobacteria	Acidimicrobiia	Microtrichales	Iamiaceae	Iamia	0	0	0	0	0	0	6	0	23	38	0	0	21	33	0	0	60	0	15	0	0	0	33	25	0	0	0	0	36	26	4	0	71	29	0	2	0	8	0	18
ASV233	Bacteria	Actinobacteria	Actinobacteria	Micrococcales	Microbacteriaceae	Leucobacter	0	39	0	0	0	0	57	0	0	0	21	38	0	0	0	0	0	0	0	0	0	23	0	8	0	24	0	0	0	0	21	49	14	0	18	18	33	0	0	48
ASV234	Bacteria	Verrucomicrobia	Verrucomicrobiae	Verrucomicrobiales	Verrucomicrobiaceae	NA	0	107	0	0	0	0	65	0	0	0	0	25	0	4	0	0	0	0	0	0	20	0	0	2	0	7	12	0	0	0	56	0	0	0	62	76	0	0	0	0
ASV235	Bacteria	Proteobacteria	Gammaproteobacteria	Betaproteobacteriales	Burkholderiaceae	Simplicispira	33	0	0	0	99	0	0	0	0	35	0	0	0	0	42	0	0	0	0	72	0	21	0	0	0	0	0	0	0	0	0	0	0	0	62	0	0	0	0	103
ASV236	Bacteria	Planctomycetes	Planctomycetacia	Pirellulales	Pirellulaceae	Pir4_lineage	0	0	0	0	0	0	0	0	7	29	0	0	0	0	0	0	14	0	0	11	0	0	6	0	238	0	0	0	10	16	0	0	0	17	59	0	0	0	10	17
ASV237	Bacteria	Proteobacteria	Gammaproteobacteria	Pseudomonadales	Pseudomonadaceae	Pseudomonas	0	32	0	0	0	0	0	53	0	0	0	0	17	0	0	0	0	18	0	0	35	51	0	0	0	37	26	0	0	0	47	33	0	0	0	46	35	0	0	0
ASV238	Bacteria	Proteobacteria	Alphaproteobacteria	Rhodobacterales	Rhodobacteraceae	Paracoccus	0	0	0	0	0	0	65	0	0	0	0	0	62	0	0	0	0	0	0	0	15	0	0	0	0	36	17	32	0	0	103	0	0	0	40	33	0	0	25	0
ASV239	Bacteria	Bacteroidetes	Bacteroidia	Cytophagales	Spirosomaceae	Runella	0	124	0	0	0	0	0	0	28	0	0	0	0	74	0	0	0	0	0	0	0	27	0	0	0	0	65	0	0	0	0	0	0	0	0	50	13	0	45	0
ASV240	Bacteria	Bacteroidetes	Bacteroidia	Flavobacteriales	Flavobacteriaceae	Flavobacterium	0	0	0	0	32	0	0	22	5	0	22	0	24	0	13	10	0	21	13	18	4	10	22	24	9	10	16	13	13	4	0	8	10	25	3	7	0	20	10	37
ASV241	Bacteria	Bacteroidetes	Bacteroidia	Flavobacteriales	Flavobacteriaceae	Flavobacterium	0	7	0	8	21	0	0	10	8	0	28	9	0	0	12	35	17	15	0	24	6	16	0	38	0	0	8	0	46	0	9	0	0	19	0	39	0	0	18	30
ASV242	Bacteria	Proteobacteria	Alphaproteobacteria	Sphingomonadales	Sphingomonadaceae	Sphingopyxis	0	0	0	0	35	0	0	0	0	24	0	0	0	27	43	0	38	41	49	39	0	0	0	0	0	0	0	0	0	0	0	0	0	26	32	0	0	18	20	30
ASV243	Bacteria	Proteobacteria	Gammaproteobacteria	Betaproteobacteriales	Burkholderiaceae	Rubrivivax	0	0	0	0	35	0	0	0	14	13	0	0	0	0	30	0	17	0	11	37	0	0	0	0	0	0	24	0	8	0	0	13	24	15	19	30	0	41	17	73
ASV244	Bacteria	Verrucomicrobia	Verrucomicrobiae	Verrucomicrobiales	Verrucomicrobiaceae	Prosthecobacter	0	206	0	0	0	0	29	0	0	0	0	17	0	6	0	0	0	0	0	0	0	25	0	0	0	16	40	0	0	0	32	22	0	0	0	25	0	0	0	0
ASV245	Bacteria	Bacteroidetes	Bacteroidia	Sphingobacteriales	NA	NA	0	0	0	0	36	0	0	8	10	8	0	7	19	7	15	0	16	32	10	13	0	5	37	0	0	0	17	65	0	0	0	0	27	24	8	0	0	42	7	5
ASV246	Bacteria	Proteobacteria	Gammaproteobacteria	Betaproteobacteriales	Burkholderiaceae	NA	0	0	10	0	0	0	0	0	0	0	0	32	0	0	0	0	0	0	0	0	0	56	0	0	0	28	41	18	0	0	47	52	0	0	18	34	43	0	0	0
ASV247	Bacteria	Proteobacteria	Alphaproteobacteria	Sphingomonadales	Sphingomonadaceae	Sphingopyxis	0	31	31	0	0	0	50	13	29	0	0	0	29	0	0	0	34	22	0	0	0	0	0	0	0	26	24	0	11	0	85	0	0	0	0	0	0	0	29	0
ASV248	Bacteria	Proteobacteria	Alphaproteobacteria	Sphingomonadales	Sphingomonadaceae	NA	37	0	0	10	18	0	0	16	15	0	0	0	24	38	0	0	21	40	19	31	0	0	0	14	0	0	0	0	26	0	0	0	0	35	19	13	0	12	18	41
ASV249	Bacteria	Dependentiae	Babeliae	Babeliales	UBA12409	NA	0	5	0	0	0	0	13	0	0	0	0	22	11	0	0	0	0	0	0	0	132	10	0	0	0	12	15	8	0	0	23	14	2	0	0	135	7	0	0	0
ASV250	Bacteria	Proteobacteria	Alphaproteobacteria	Rhizobiales	Xanthobacteraceae	NA	0	18	0	0	23	0	35	0	19	30	0	0	0	0	33	0	0	0	0	34	7	0	0	19	24	0	0	0	0	0	23	0	0	0	78	17	0	0	0	48
ASV251	Bacteria	Proteobacteria	Gammaproteobacteria	Xanthomonadales	Xanthomonadaceae	Stenotrophomonas	0	46	0	0	0	0	108	0	0	0	0	0	0	0	0	0	35	0	25	0	0	0	0	0	0	0	0	0	0	0	50	0	0	0	0	83	61	0	0	0
ASV252	Bacteria	Firmicutes	Bacilli	Lactobacillales	Carnobacteriaceae	Trichococcus	0	10	0	3	36	0	0	0	0	85	23	7	0	0	73	6	5	0	13	32	9	0	0	0	0	0	0	0	0	0	0	0	0	0	15	15	0	0	0	31
ASV253	Bacteria	Proteobacteria	Alphaproteobacteria	Rhizobiales	Beijerinckiaceae	Bosea	0	26	0	0	0	0	0	0	34	0	0	0	0	0	0	0	0	0	0	0	36	0	0	0	0	42	0	0	40	0	67	0	0	49	0	44	28	0	40	0
ASV254	Bacteria	Bacteroidetes	Bacteroidia	Cytophagales	Spirosomaceae	Dyadobacter	43	278	0	0	0	0	0	0	0	0	0	0	0	0	0	0	0	0	0	0	19	107	0	0	0	0	0	0	0	0	0	0	0	0	0	0	0	0	0	0
ASV255	Bacteria	Proteobacteria	Gammaproteobacteria	Pseudomonadales	Moraxellaceae	Acinetobacter	0	42	0	0	0	0	31	29	0	0	34	0	26	0	0	26	0	22	0	0	0	0	13	0	0	13	15	14	0	0	27	0	13	0	0	54	18	0	0	0
ASV256	Bacteria	Bacteroidetes	Bacteroidia	Sphingobacteriales	NS11-12_marine_group	NA	0	0	0	0	0	0	0	8	62	0	0	0	3	71	0	0	2	7	0	0	0	9	10	0	0	0	22	25	0	0	0	3	14	86	0	0	0	12	66	0
ASV257	Bacteria	Proteobacteria	Gammaproteobacteria	Betaproteobacteriales	Burkholderiaceae	Acidovorax	24	47	0	0	0	0	23	0	0	0	45	34	0	0	0	0	0	37	0	0	0	0	0	0	0	0	0	0	0	0	0	75	0	0	0	55	41	0	0	0
ASV258	Bacteria	Bacteroidetes	Bacteroidia	Sphingobacteriales	NS11-12_marine_group	NA	0	0	0	0	0	0	0	0	0	24	98	0	0	0	11	143	0	0	0	16	10	0	0	0	0	0	0	0	0	0	0	0	0	0	0	18	0	0	0	20
ASV259	Bacteria	Proteobacteria	Gammaproteobacteria	Betaproteobacteriales	Burkholderiaceae	Rhodoferax	41	0	9	7	0	0	0	14	32	0	0	0	31	22	31	0	0	0	0	0	0	20	16	0	79	0	0	0	0	0	0	0	0	0	29	0	0	0	85	18
ASV260	Bacteria	Planctomycetes	Planctomycetacia	Planctomycetales	Rubinisphaeraceae	NA	55	0	0	0	0	0	0	0	37	0	0	0	0	0	0	0	0	0	0	0	0	0	35	71	87	0	0	0	94	0	0	0	0	35	0	0	0	0	0	32
ASV261	Bacteria	Proteobacteria	Gammaproteobacteria	Oceanospirillales	Pseudohongiellaceae	Pseudohongiella	0	0	0	0	0	0	0	0	0	0	0	34	0	0	5	0	0	0	0	0	119	0	0	0	0	35	0	0	0	0	0	0	0	0	31	112	0	0	0	52
ASV262	Bacteria	Proteobacteria	Gammaproteobacteria	Pseudomonadales	Pseudomonadaceae	Pseudomonas	0	0	0	0	15	0	0	0	0	0	78	49	0	0	8	73	0	0	5	0	0	0	0	0	0	0	0	0	0	0	0	0	0	0	12	84	0	0	0	0
ASV263	Bacteria	Bacteroidetes	Bacteroidia	Cytophagales	Spirosomaceae	Runella	0	0	0	0	0	0	23	0	0	0	0	0	0	142	0	0	22	28	5	0	0	0	12	0	0	0	0	11	0	0	0	0	0	47	0	96	0	0	0	0
ASV264	Bacteria	Proteobacteria	Gammaproteobacteria	Betaproteobacteriales	Burkholderiaceae	NA	62	41	0	0	0	0	49	0	0	0	0	71	0	0	0	0	0	0	0	0	37	0	0	0	0	42	0	0	0	0	58	0	0	0	0	87	0	0	0	0
ASV265	Bacteria	Bacteroidetes	Bacteroidia	Cytophagales	Spirosomaceae	Dyadobacter	0	214	0	0	0	0	0	0	0	0	0	0	0	0	0	0	0	0	0	0	0	105	0	0	0	0	0	0	0	0	0	34	0	0	0	0	31	0	0	0
ASV266	Bacteria	Actinobacteria	Actinobacteria	Propionibacteriales	Propionibacteriaceae	Micropruina	0	107	0	0	24	0	0	0	0	0	0	27	3	0	0	0	9	0	0	0	0	0	0	0	0	0	13	0	0	0	22	8	0	0	90	42	16	0	0	23
ASV267	Bacteria	Proteobacteria	Gammaproteobacteria	Beggiatoales	Beggiatoaceae	Beggiatoa	0	0	0	0	0	0	0	0	0	80	0	0	0	0	276	0	0	0	0	0	0	0	0	0	0	0	0	0	0	14	0	0	0	0	14	0	0	0	0	0
ASV268	Bacteria	Verrucomicrobia	Verrucomicrobiae	Verrucomicrobiales	Verrucomicrobiaceae	NA	0	99	0	0	3	0	20	21	0	0	0	13	0	0	0	0	9	2	8	0	14	0	0	0	0	26	0	0	0	0	25	0	0	0	73	60	0	0	4	0
ASV269	Bacteria	Actinobacteria	Actinobacteria	Propionibacteriales	Propionibacteriaceae	Tessaracoccus	0	95	0	0	18	0	15	0	0	0	0	31	0	0	16	0	14	0	0	0	0	0	0	0	0	0	13	0	0	0	32	0	0	0	52	62	26	0	0	0
ASV270	Bacteria	Bacteroidetes	Bacteroidia	Flavobacteriales	Flavobacteriaceae	Flavobacterium	0	0	0	0	0	0	0	0	0	10	100	0	12	0	0	145	0	0	0	0	0	0	6	18	0	0	0	15	0	0	0	9	0	0	0	5	0	0	0	0
ASV271	Bacteria	Proteobacteria	Gammaproteobacteria	Betaproteobacteriales	Burkholderiaceae	NA	0	0	0	0	0	0	0	0	0	0	62	0	0	0	0	40	0	0	0	0	27	0	0	0	0	30	0	0	0	0	0	46	0	0	0	56	0	0	0	0
ASV272	Bacteria	Proteobacteria	Gammaproteobacteria	Betaproteobacteriales	Nitrosomonadaceae	Nitrosomonas	50	0	0	0	0	0	0	14	0	25	0	0	0	0	0	0	0	0	0	22	0	0	35	0	0	0	0	68	6	112	0	0	40	0	33	0	0	0	0	0
ASV273	Bacteria	Bacteroidetes	Bacteroidia	Sphingobacteriales	Sphingobacteriaceae	Sphingobacterium	99	46	0	0	0	0	0	0	0	0	161	15	0	0	0	6	0	0	0	0	13	0	0	0	0	17	0	0	0	0	0	0	0	0	0	27	5	0	0	0
ASV274	Bacteria	Proteobacteria	Gammaproteobacteria	Betaproteobacteriales	Nitrosomonadaceae	oc32	0	0	0	0	13	0	0	7	17	6	2	13	0	0	0	3	8	10	7	0	19	11	21	0	0	0	9	25	0	19	0	0	25	5	19	72	0	32	0	7
ASV275	Bacteria	Proteobacteria	Alphaproteobacteria	Caulobacterales	Caulobacteraceae	Brevundimonas	62	0	0	0	0	0	0	0	26	13	0	0	16	0	32	0	0	0	0	12	0	0	0	39	25	0	0	0	40	26	32	0	0	8	28	0	0	0	14	39
ASV276	Bacteria	Proteobacteria	Deltaproteobacteria	Bdellovibrionales	Bacteriovoracaceae	Bacteriovorax	0	0	0	0	0	0	0	0	0	0	11	61	0	0	0	0	0	0	0	0	68	11	0	0	0	42	13	0	0	0	0	62	0	0	0	82	0	0	0	0
ASV277	Bacteria	Proteobacteria	Gammaproteobacteria	Pseudomonadales	Pseudomonadaceae	Pseudomonas	0	0	0	0	18	0	0	0	0	0	25	33	0	0	0	64	0	0	0	0	69	0	0	0	0	0	0	0	0	0	0	0	0	0	0	137	0	0	0	0
ASV278	Bacteria	Proteobacteria	Gammaproteobacteria	Betaproteobacteriales	Burkholderiaceae	Simplicispira	0	0	0	0	0	0	0	0	0	0	84	0	0	0	0	43	0	0	0	7	37	17	0	0	0	0	12	0	0	0	0	0	0	0	0	43	0	0	0	0
ASV279	Bacteria	Proteobacteria	Gammaproteobacteria	Pseudomonadales	Moraxellaceae	Acinetobacter	0	54	0	0	0	0	0	0	0	0	0	0	0	0	0	0	0	0	0	0	72	0	0	0	0	0	0	0	0	0	76	0	0	0	0	93	48	0	0	0
ASV280	Bacteria	Proteobacteria	Alphaproteobacteria	Rhizobiales	Devosiaceae	Devosia	100	31	0	0	0	0	29	0	0	0	0	21	0	0	0	0	0	35	0	0	42	0	0	0	0	47	0	0	0	0	86	0	0	0	22	29	0	0	0	0
ASV281	Bacteria	Planctomycetes	Planctomycetacia	Planctomycetales	NA	NA	0	0	0	4	0	0	0	0	0	0	0	0	0	0	36	0	0	0	0	28	0	0	125	45	0	0	0	48	0	52	0	0	0	0	0	0	0	0	0	0
ASV282	Bacteria	Proteobacteria	Alphaproteobacteria	Acetobacterales	Acetobacteraceae	NA	0	0	10	5	31	0	0	15	9	0	0	0	0	18	11	0	24	21	0	10	0	10	7	0	0	0	12	20	0	0	0	0	13	33	7	0	0	36	20	21
ASV283	Bacteria	Proteobacteria	Alphaproteobacteria	Sphingomonadales	Sphingomonadaceae	NA	0	37	0	0	50	0	83	0	0	0	0	13	0	0	0	0	0	0	0	0	18	0	0	0	0	20	0	0	0	0	0	0	0	0	35	49	0	0	0	16
ASV284	Bacteria	Proteobacteria	Deltaproteobacteria	Bdellovibrionales	Bdellovibrionaceae	Bdellovibrio	0	54	0	0	0	0	13	0	0	0	0	38	12	0	0	0	0	0	0	0	0	53	0	0	0	0	50	0	0	0	41	40	0	0	0	25	6	0	0	0
ASV285	Bacteria	Proteobacteria	Gammaproteobacteria	Cellvibrionales	Cellvibrionaceae	Cellvibrio	11	0	0	0	0	0	0	0	0	0	0	0	0	0	0	0	0	0	38	0	66	0	0	0	5	46	0	12	0	0	0	80	0	0	0	84	0	0	0	0
ASV286	Bacteria	Epsilonbacteraeota	Campylobacteria	Campylobacterales	Arcobacteraceae	Arcobacter	0	0	0	0	0	0	0	0	0	0	0	0	0	0	18	24	0	0	0	26	43	0	0	0	0	46	0	0	0	0	0	0	0	0	47	64	0	0	0	20
ASV287	Bacteria	Planctomycetes	Planctomycetacia	Pirellulales	Pirellulaceae	Pirellula	0	0	0	0	12	0	0	0	6	15	0	0	0	8	36	0	0	33	0	35	0	0	0	0	24	0	0	0	19	23	0	0	0	20	21	0	0	0	9	67
ASV288	Bacteria	Proteobacteria	Alphaproteobacteria	Caulobacterales	Caulobacteraceae	Brevundimonas	40	23	37	0	0	0	19	0	0	0	26	0	33	0	0	0	0	0	0	0	32	0	41	0	0	0	0	30	0	0	26	35	24	0	0	0	0	0	0	0
ASV289	Bacteria	Proteobacteria	Alphaproteobacteria	Sphingomonadales	Sphingomonadaceae	Sphingosinicella	0	0	14	0	9	0	4	9	9	8	0	0	17	5	9	0	26	16	8	10	0	0	11	15	0	0	14	0	7	7	20	16	7	0	36	26	4	0	14	0
ASV290	Bacteria	Proteobacteria	Gammaproteobacteria	Pseudomonadales	Pseudomonadaceae	Pseudomonas	0	0	0	0	0	0	0	0	0	0	18	42	0	0	0	24	0	0	0	0	77	0	0	0	0	38	0	0	0	0	0	0	0	0	0	122	0	0	0	0
ASV291	Bacteria	Proteobacteria	Gammaproteobacteria	Betaproteobacteriales	Burkholderiaceae	Comamonas	0	0	0	0	0	0	0	0	0	0	0	0	0	0	0	0	0	0	0	0	0	0	0	0	0	0	80	0	0	0	105	0	0	0	0	0	136	0	0	0
ASV292	Bacteria	Proteobacteria	Alphaproteobacteria	Sphingomonadales	Sphingomonadaceae	NA	0	0	0	0	0	0	0	0	27	15	0	0	0	27	14	0	0	0	0	9	0	6	0	0	11	0	20	0	0	0	0	16	0	46	0	11	16	0	82	20
ASV293	Bacteria	Proteobacteria	Gammaproteobacteria	Betaproteobacteriales	Methylophilaceae	Methylobacillus	0	25	8	0	0	0	18	0	0	0	5	25	4	0	0	0	0	6	0	0	33	4	0	0	0	43	6	13	0	0	24	27	0	0	5	66	0	0	7	0
ASV294	Bacteria	Proteobacteria	Deltaproteobacteria	Bdellovibrionales	Bdellovibrionaceae	Bdellovibrio	0	0	0	0	0	0	0	0	0	4	0	0	0	0	0	0	0	0	0	0	0	0	0	0	0	0	0	0	0	0	0	0	0	0	303	0	0	0	0	11
ASV295	Bacteria	Proteobacteria	Alphaproteobacteria	Sphingomonadales	Sphingomonadaceae	Novosphingobium	0	65	0	0	33	0	0	0	0	0	0	0	0	0	38	0	0	0	0	58	0	0	0	0	0	0	0	0	0	0	69	0	0	0	0	0	0	0	0	54
ASV296	Bacteria	Proteobacteria	Gammaproteobacteria	Betaproteobacteriales	Nitrosomonadaceae	Nitrosomonas	0	0	0	0	0	0	0	0	38	0	0	0	0	0	26	0	0	0	0	72	0	0	0	0	0	0	0	19	0	107	0	0	0	0	0	0	0	0	0	55
ASV297	Bacteria	Proteobacteria	Gammaproteobacteria	Pseudomonadales	Moraxellaceae	Perlucidibaca	0	0	0	0	0	0	0	0	0	0	18	60	17	0	0	34	0	0	0	0	77	0	0	0	0	0	0	0	0	0	0	38	0	0	0	54	0	0	0	0
ASV298	Bacteria	Planctomycetes	Planctomycetacia	Pirellulales	Pirellulaceae	Pirellula	0	0	0	0	0	0	0	0	10	23	0	0	0	11	0	0	3	6	8	15	0	0	4	10	81	0	0	0	6	21	2	0	0	18	5	0	0	0	0	91
ASV299	Bacteria	Proteobacteria	Alphaproteobacteria	Sphingomonadales	Sphingomonadaceae	Novosphingobium	17	29	0	0	11	0	36	0	0	0	14	19	0	0	0	0	0	0	0	0	20	0	0	0	0	28	0	0	0	0	53	0	0	0	0	56	46	0	0	0
ASV300	Bacteria	Chlamydiae	Chlamydiae	Chlamydiales	Parachlamydiaceae	Neochlamydia	0	0	0	0	21	0	0	0	0	46	0	0	0	0	54	0	0	2	9	34	0	0	0	0	0	0	0	6	0	0	0	0	0	0	19	0	0	0	3	118
ASV301	Bacteria	Proteobacteria	Gammaproteobacteria	Pseudomonadales	Pseudomonadaceae	Pseudomonas	0	0	0	0	0	0	0	0	0	0	119	0	0	0	0	100	0	0	0	0	0	0	0	0	0	0	0	0	0	0	0	0	0	0	0	35	0	0	0	0
ASV302	Bacteria	Proteobacteria	Gammaproteobacteria	Betaproteobacteriales	Burkholderiaceae	Acidovorax	0	0	0	0	0	0	0	0	0	0	0	0	0	0	0	0	0	0	0	48	0	0	0	0	0	0	0	0	0	0	0	185	0	0	0	0	19	0	56	0
ASV303	Bacteria	Proteobacteria	Gammaproteobacteria	Legionellales	Legionellaceae	Legionella	57	32	0	0	0	0	47	0	0	0	0	52	0	0	0	0	0	0	0	0	0	0	0	0	0	39	0	0	0	0	32	0	0	0	0	62	0	0	0	36
ASV304	Bacteria	Proteobacteria	Alphaproteobacteria	Micavibrionales	NA	NA	0	0	25	0	0	0	0	20	0	0	0	0	50	0	8	0	24	68	29	0	0	0	17	6	0	0	0	48	9	0	0	0	0	0	0	0	0	0	0	0
ASV305	Bacteria	Actinobacteria	Actinobacteria	Micrococcales	Microbacteriaceae	Galbitalea	6	0	0	0	0	0	0	0	0	0	0	0	0	51	0	0	38	39	18	0	0	0	0	25	0	0	0	33	0	0	0	0	0	16	0	0	0	0	33	48
ASV306	Bacteria	Proteobacteria	Alphaproteobacteria	Rhodospirillales	Rhodospirillaceae	NA	0	34	0	0	0	0	0	0	0	12	0	54	0	0	0	0	0	0	0	0	58	0	0	0	0	21	15	0	0	0	0	11	0	0	0	94	0	0	0	0
ASV307	Bacteria	Proteobacteria	Alphaproteobacteria	Rhizobiales	Rhizobiaceae	Allorhizobium-Neorhizobium-Pararhizobium-Rhizobium	0	32	0	0	0	0	83	0	0	0	0	29	0	0	0	0	0	0	0	0	34	0	0	0	0	42	0	0	0	0	42	0	0	0	0	36	0	0	0	0
ASV308	Bacteria	Proteobacteria	Alphaproteobacteria	Rhodobacterales	Rhodobacteraceae	Rhodobacter	0	0	18	0	0	0	0	0	0	23	0	0	0	8	19	0	20	21	35	12	0	0	0	33	16	0	0	20	0	17	0	0	10	12	0	0	0	0	16	18
ASV309	Bacteria	Bacteroidetes	Bacteroidia	Flavobacteriales	Flavobacteriaceae	Flavobacterium	0	0	0	0	0	0	0	0	13	0	0	0	3	16	0	0	8	5	5	8	0	0	11	87	0	5	0	0	49	0	0	0	0	32	0	0	0	0	34	20
ASV310	Bacteria	Proteobacteria	Gammaproteobacteria	Betaproteobacteriales	Burkholderiaceae	Ideonella	0	0	0	0	0	0	0	0	11	0	0	0	0	21	0	0	0	0	21	32	0	0	0	0	25	0	0	0	15	0	0	0	30	33	0	0	0	0	0	108
ASV311	Bacteria	Verrucomicrobia	Verrucomicrobiae	Verrucomicrobiales	Verrucomicrobiaceae	NA	0	55	0	0	0	0	47	4	3	0	0	10	0	3	0	0	14	9	0	2	8	5	0	0	0	12	8	0	0	0	41	0	6	9	13	39	7	0	0	0
ASV312	Bacteria	Proteobacteria	Gammaproteobacteria	Pseudomonadales	Pseudomonadaceae	Pseudomonas	0	26	0	0	0	0	0	36	0	0	0	0	17	0	0	18	0	0	0	0	12	55	0	0	14	28	0	0	0	0	16	22	37	0	0	0	13	0	0	0
ASV313	Bacteria	Proteobacteria	Gammaproteobacteria	Betaproteobacteriales	Burkholderiaceae	NA	0	0	0	0	0	0	0	0	0	0	0	28	17	0	0	0	0	16	0	0	0	45	0	0	0	0	78	0	0	0	0	14	0	42	0	23	0	0	28	0
ASV314	Bacteria	Proteobacteria	Gammaproteobacteria	Legionellales	Legionellaceae	Legionella	0	0	0	0	0	0	0	0	0	0	0	0	0	0	0	0	0	0	0	42	0	0	0	0	0	0	0	0	0	0	0	0	0	0	6	0	0	0	0	243
ASV315	Bacteria	Proteobacteria	Alphaproteobacteria	Micavibrionales	NA	NA	0	19	0	0	0	0	0	24	0	0	0	0	20	0	0	0	67	61	0	0	0	38	0	0	0	0	35	0	0	0	18	0	0	0	0	0	0	0	0	8
ASV316	Bacteria	Verrucomicrobia	Verrucomicrobiae	Verrucomicrobiales	Verrucomicrobiaceae	Prosthecobacter	0	13	0	0	0	0	0	0	0	0	0	0	0	47	0	0	0	0	0	0	0	29	0	11	0	0	15	0	13	0	0	0	14	34	38	11	0	0	0	62
ASV317	Bacteria	Proteobacteria	Alphaproteobacteria	Rhizobiales	Xanthobacteraceae	Nitrobacter	0	0	0	0	0	0	0	9	0	0	0	0	19	22	0	0	0	25	26	0	0	0	0	0	0	0	0	5	34	0	0	0	0	29	49	0	0	0	32	37
ASV318	Bacteria	Proteobacteria	Gammaproteobacteria	Pseudomonadales	Pseudomonadaceae	Pseudomonas	0	0	0	0	0	0	0	0	0	0	0	0	0	0	0	0	0	0	0	0	116	0	0	0	0	0	0	0	0	0	0	79	0	0	0	92	0	0	0	0
ASV319	Bacteria	Proteobacteria	Gammaproteobacteria	Pseudomonadales	Moraxellaceae	Paraperlucidibaca	0	0	0	0	0	0	0	0	0	0	0	82	42	0	0	0	0	0	0	0	57	0	0	0	0	0	0	0	0	0	0	28	0	0	0	70	0	0	6	0
ASV320	Bacteria	Proteobacteria	Alphaproteobacteria	Rhizobiales	Hyphomicrobiaceae	Hyphomicrobium	0	0	0	3	0	0	4	12	10	0	0	0	13	19	12	0	32	19	11	0	0	0	10	15	0	0	0	23	18	17	0	0	13	25	0	0	0	0	28	0
ASV321	Bacteria	Proteobacteria	Alphaproteobacteria	Rhodobacterales	Rhodobacteraceae	Rhodobacter	0	0	0	0	0	0	0	0	0	0	0	0	0	0	29	0	17	0	0	27	0	0	0	54	0	0	0	0	39	0	0	10	0	0	57	0	0	0	22	29
ASV322	Bacteria	Proteobacteria	Deltaproteobacteria	Bdellovibrionales	Bdellovibrionaceae	Bdellovibrio	0	0	0	0	7	0	0	4	0	0	0	18	0	0	0	0	0	0	0	0	49	0	0	0	0	22	0	0	0	0	0	0	0	0	70	110	0	0	0	0
ASV323	Bacteria	Bacteroidetes	Bacteroidia	Chitinophagales	Saprospiraceae	NA	0	0	0	0	0	0	0	0	0	17	0	0	0	0	15	0	0	0	11	3	0	0	11	0	0	0	0	52	0	0	0	0	28	4	16	0	0	96	0	27
ASV324	Bacteria	Proteobacteria	Alphaproteobacteria	Rhodobacterales	Rhodobacteraceae	Gemmobacter	0	30	0	0	0	0	73	0	0	0	0	0	0	0	0	0	0	0	0	0	0	0	0	0	0	0	0	0	0	0	28	88	0	0	0	0	42	0	0	0
ASV325	Bacteria	Proteobacteria	Alphaproteobacteria	Paracaedibacterales	Paracaedibacteraceae	NA	0	0	0	0	0	0	0	0	0	0	20	106	0	0	0	0	0	0	0	0	49	0	0	0	0	40	0	0	0	0	0	0	0	0	0	55	0	0	0	0
ASV326	Bacteria	Planctomycetes	Planctomycetacia	Pirellulales	Pirellulaceae	Pirellula	17	0	0	2	6	0	0	0	0	13	0	0	0	0	0	0	0	0	0	10	0	0	0	0	199	0	0	0	0	0	0	0	0	0	17	0	0	0	0	29
ASV327	Bacteria	Firmicutes	Clostridia	Clostridiales	Christensenellaceae	Christensenellaceae_R-7_group	7	0	0	0	126	0	0	0	0	5	0	0	0	0	0	0	0	0	0	5	0	0	0	0	0	0	0	0	0	0	0	0	0	0	114	0	0	0	0	22
ASV328	Bacteria	Proteobacteria	Gammaproteobacteria	Cellvibrionales	Cellvibrionaceae	NA	0	0	0	0	0	0	0	0	0	0	0	62	0	0	0	0	0	0	39	0	31	0	0	0	0	25	0	0	0	0	0	18	0	0	0	92	3	0	0	0
ASV329	Bacteria	Proteobacteria	Gammaproteobacteria	Alteromonadales	Alteromonadaceae	Rheinheimera	0	0	0	0	0	0	0	0	0	0	0	0	0	0	0	0	0	0	0	0	78	33	0	0	0	0	0	0	0	0	56	0	0	0	0	100	0	0	0	0
ASV330	Bacteria	Planctomycetes	Planctomycetacia	Planctomycetales	Rubinisphaeraceae	NA	0	0	0	0	0	0	14	0	0	0	0	0	0	0	0	0	0	0	0	0	0	0	0	57	75	0	0	0	0	52	0	0	0	0	0	0	0	0	0	68
ASV331	Bacteria	Epsilonbacteraeota	Campylobacteria	Campylobacterales	Arcobacteraceae	Arcobacter	0	0	0	0	0	0	0	0	0	0	21	0	0	0	0	11	0	0	0	38	0	0	0	0	0	0	0	0	0	0	0	0	0	0	33	0	0	0	0	147
ASV332	Bacteria	Proteobacteria	Gammaproteobacteria	Pseudomonadales	Pseudomonadaceae	Pseudomonas	0	0	0	0	0	0	0	0	0	0	24	0	0	0	0	0	0	45	0	0	0	49	0	0	0	26	0	0	0	0	0	59	0	0	0	60	0	0	0	0
ASV333	Bacteria	Proteobacteria	Gammaproteobacteria	Betaproteobacteriales	Rhodocyclaceae	Zoogloea	13	0	0	0	0	0	0	0	5	0	0	25	0	0	0	0	0	0	0	0	15	39	0	0	0	28	0	0	0	0	0	29	0	0	0	107	14	0	0	0
ASV334	Bacteria	Planctomycetes	OM190	NA	NA	NA	0	0	0	0	15	0	0	4	7	17	0	0	0	5	31	0	0	0	12	30	0	0	8	0	0	0	0	10	0	6	0	0	4	28	15	0	0	0	9	58
ASV335	Bacteria	Proteobacteria	Alphaproteobacteria	Micavibrionales	Micavibrionaceae	NA	0	0	0	0	0	0	0	0	22	25	0	0	0	12	25	0	0	0	41	16	0	0	0	4	0	0	0	3	32	31	0	0	0	8	6	0	0	0	10	24
ASV336	Bacteria	Proteobacteria	Gammaproteobacteria	Betaproteobacteriales	Burkholderiaceae	Rhodoferax	0	0	0	0	0	0	0	0	0	0	55	41	0	0	0	0	0	0	0	0	26	0	0	0	0	0	0	0	0	0	0	0	0	0	0	54	0	0	0	0
ASV337	Bacteria	Proteobacteria	Alphaproteobacteria	Sphingomonadales	Sphingomonadaceae	Sphingorhabdus	0	35	0	0	22	0	51	0	0	17	0	0	0	0	0	0	0	0	0	0	15	0	0	0	0	11	0	0	0	0	77	0	0	0	0	15	0	0	0	13
ASV338	Bacteria	Actinobacteria	Actinobacteria	Micrococcales	NA	NA	82	0	0	0	0	0	0	7	35	13	0	0	0	0	31	0	0	0	0	5	0	0	0	0	0	0	0	0	15	9	0	0	0	0	0	0	0	0	0	139
ASV339	Bacteria	Proteobacteria	Alphaproteobacteria	Rhodobacterales	Rhodobacteraceae	Pseudorhodobacter	0	0	0	0	0	0	0	0	0	0	0	0	0	0	32	0	26	0	20	34	0	0	0	31	27	0	0	0	0	0	0	0	0	0	0	0	0	0	0	84
ASV340	Bacteria	Proteobacteria	Gammaproteobacteria	Betaproteobacteriales	Burkholderiaceae	Rhodoferax	0	0	0	0	0	0	0	0	0	0	0	0	0	0	0	0	0	0	0	0	35	39	0	0	0	14	0	0	0	0	16	76	0	0	0	37	37	0	0	0
ASV341	Bacteria	Bacteroidetes	Bacteroidia	Cytophagales	Spirosomaceae	Dyadobacter	0	0	0	0	0	0	0	0	0	0	0	0	0	0	0	0	0	0	0	0	0	44	0	0	0	0	51	0	0	0	0	46	0	0	0	11	73	0	28	0
ASV342	Bacteria	Proteobacteria	Alphaproteobacteria	Sphingomonadales	Sphingomonadaceae	Sphingomonas	0	35	0	0	0	0	0	0	24	0	0	0	13	15	0	0	0	0	15	0	0	0	0	17	17	0	0	9	13	10	0	0	0	50	0	0	0	0	34	0
ASV343	Bacteria	Bacteroidetes	Bacteroidia	Chitinophagales	Saprospiraceae	NA	0	0	17	0	51	0	0	51	0	0	0	0	0	0	0	0	49	35	0	0	0	0	0	0	31	0	0	0	0	0	0	0	0	0	0	0	0	0	0	18
ASV344	Bacteria	Verrucomicrobia	Verrucomicrobiae	Chthoniobacterales	Terrimicrobiaceae	Terrimicrobium	0	0	0	0	0	0	0	0	0	13	0	0	0	0	0	0	0	0	0	0	0	0	0	0	0	0	0	0	0	0	11	0	0	0	228	0	0	0	0	0
ASV345	Bacteria	Proteobacteria	Alphaproteobacteria	Rhizobiales	Hyphomicrobiaceae	Hyphomicrobium	0	0	0	0	0	0	0	0	0	0	0	0	0	0	0	0	0	0	15	0	0	0	0	0	79	10	0	0	0	39	0	0	0	31	50	0	0	0	22	6
ASV346	Bacteria	Proteobacteria	Alphaproteobacteria	Rhizobiales	Rhizobiaceae	Aminobacter	0	0	0	0	0	0	54	0	0	68	0	0	0	0	15	0	0	0	0	22	0	0	0	0	30	0	0	0	0	13	0	0	0	0	29	0	0	0	0	19
ASV347	Bacteria	Proteobacteria	Gammaproteobacteria	Alteromonadales	Alteromonadaceae	Rheinheimera	0	0	0	0	0	0	2	0	0	0	20	46	0	0	0	13	0	0	0	0	71	0	0	0	0	27	0	0	0	0	0	0	0	0	0	71	0	0	0	0
ASV348	Bacteria	Proteobacteria	Alphaproteobacteria	Paracaedibacterales	Paracaedibacteraceae	Candidatus_Paracaedibacter	0	0	0	0	0	0	0	0	0	0	0	0	0	0	0	0	0	0	0	179	0	0	0	0	0	0	0	0	0	0	0	0	0	0	0	0	0	0	0	71
ASV349	Bacteria	Proteobacteria	Gammaproteobacteria	Pseudomonadales	Moraxellaceae	Acinetobacter	0	0	0	0	0	0	0	0	0	0	37	0	15	0	0	0	16	24	0	0	0	0	0	0	0	22	0	0	0	0	43	0	0	0	0	72	20	0	0	0
ASV350	Bacteria	Planctomycetes	Planctomycetacia	Pirellulales	Pirellulaceae	Pirellula	0	0	0	0	0	0	0	0	0	0	0	0	0	0	0	0	0	0	0	0	0	0	0	0	236	0	0	0	0	5	0	0	0	0	0	0	0	0	8	0
ASV351	Bacteria	Bacteroidetes	Bacteroidia	Chitinophagales	Saprospiraceae	NA	0	0	0	0	22	0	0	0	3	29	0	0	0	6	72	0	0	0	0	49	0	0	0	0	0	0	0	0	0	0	0	0	0	0	11	0	0	6	5	45
ASV352	Bacteria	Verrucomicrobia	Verrucomicrobiae	Verrucomicrobiales	Verrucomicrobiaceae	Prosthecobacter	0	0	0	0	0	0	0	0	0	23	0	0	0	0	0	0	0	0	0	0	0	0	0	0	0	0	0	0	0	67	0	0	0	0	104	54	0	0	0	0
ASV353	Bacteria	Proteobacteria	Gammaproteobacteria	Cellvibrionales	Spongiibacteraceae	BD1-7_clade	0	0	0	0	96	0	9	5	3	5	0	0	0	0	8	0	0	0	0	26	0	0	7	0	0	0	9	0	0	0	4	0	0	10	0	15	0	0	0	50
ASV354	Bacteria	Proteobacteria	Alphaproteobacteria	Rhodobacterales	Rhodobacteraceae	NA	0	0	0	27	33	0	0	0	17	0	0	0	0	0	0	0	22	0	14	28	0	0	0	0	14	0	0	0	29	0	0	0	0	0	0	0	0	15	21	26
ASV355	Bacteria	Proteobacteria	Gammaproteobacteria	Betaproteobacteriales	Nitrosomonadaceae	Nitrosomonas	0	0	0	0	0	0	0	17	33	10	0	0	0	0	0	0	0	0	0	32	0	0	0	0	0	0	0	14	0	117	0	0	0	0	0	0	0	0	0	23
ASV356	Bacteria	Verrucomicrobia	Verrucomicrobiae	Verrucomicrobiales	Verrucomicrobiaceae	NA	0	0	0	5	16	0	0	0	41	0	0	0	0	25	0	0	0	8	0	0	0	0	0	0	0	0	0	0	0	7	0	0	0	25	93	0	0	0	13	6
ASV357	Bacteria	Proteobacteria	Gammaproteobacteria	Betaproteobacteriales	Burkholderiaceae	Comamonas	0	0	0	0	0	0	0	0	0	0	0	0	0	0	20	0	0	0	0	0	0	77	0	0	0	10	53	0	0	0	0	0	0	0	0	0	0	0	0	0
ASV358	Bacteria	Bacteroidetes	Bacteroidia	Flavobacteriales	Flavobacteriaceae	Flavobacterium	0	18	0	0	0	0	0	0	0	0	30	0	0	0	0	55	0	0	0	0	21	0	22	0	0	11	0	0	0	0	0	0	0	8	0	29	11	0	0	0
ASV359	Bacteria	Verrucomicrobia	Verrucomicrobiae	Verrucomicrobiales	Verrucomicrobiaceae	Prosthecobacter	78	59	0	0	0	0	27	0	0	0	0	21	0	0	0	0	0	24	0	0	0	0	0	0	0	0	22	0	0	0	33	0	0	38	0	0	0	13	0	0
ASV360	Bacteria	Bacteroidetes	Bacteroidia	Chitinophagales	Saprospiraceae	NA	33	0	0	0	34	0	0	0	0	17	0	0	0	19	29	0	0	0	8	37	0	0	0	0	0	0	0	0	0	0	0	0	0	10	27	0	0	5	3	47
ASV361	Bacteria	Proteobacteria	Gammaproteobacteria	Betaproteobacteriales	Burkholderiaceae	Candidimonas	0	31	0	0	0	0	0	0	0	0	0	36	0	0	0	0	0	0	0	0	0	0	0	0	0	0	0	0	0	0	31	19	0	0	0	90	28	0	0	0
ASV362	Bacteria	Proteobacteria	Deltaproteobacteria	Bdellovibrionales	Bdellovibrionaceae	Bdellovibrio	0	9	0	0	0	0	32	0	0	4	0	0	3	0	0	0	0	3	0	0	15	0	0	0	0	0	7	0	0	0	14	0	0	0	132	0	0	0	7	8
ASV363	Bacteria	Proteobacteria	Alphaproteobacteria	Micavibrionales	NA	NA	0	0	19	0	0	0	20	14	0	0	0	0	0	0	0	0	73	51	32	0	0	0	0	0	0	0	12	0	0	0	13	0	0	0	0	0	0	0	0	0
ASV364	Bacteria	Proteobacteria	Gammaproteobacteria	Betaproteobacteriales	Burkholderiaceae	Acidovorax	0	0	0	0	0	0	0	0	0	0	0	0	0	0	0	0	0	0	0	0	0	54	0	0	0	0	0	0	0	0	0	149	0	0	0	0	0	0	30	0
ASV365	Bacteria	Planctomycetes	Planctomycetacia	Pirellulales	Pirellulaceae	NA	0	0	0	0	0	0	0	0	0	0	0	0	0	0	0	0	0	0	2	12	0	0	0	0	181	0	0	0	0	5	0	0	0	0	31	0	0	0	0	0
ASV366	Bacteria	Proteobacteria	Gammaproteobacteria	Betaproteobacteriales	Burkholderiaceae	Simplicispira	0	0	0	0	83	0	0	0	0	38	0	0	0	0	0	0	0	0	0	0	0	0	0	0	0	0	0	0	0	0	0	0	0	0	67	42	0	0	0	0
ASV367	Bacteria	Bacteroidetes	Bacteroidia	Flavobacteriales	Flavobacteriaceae	Flavobacterium	0	0	0	0	0	0	0	0	0	13	83	0	0	0	0	66	0	0	0	0	0	0	0	0	0	0	0	0	0	0	0	22	0	0	0	31	14	0	0	0
ASV368	Bacteria	Proteobacteria	Alphaproteobacteria	Sphingomonadales	Sphingomonadaceae	Novosphingobium	0	0	11	9	25	0	0	0	0	21	0	0	0	0	43	0	0	22	18	43	0	0	0	0	0	0	0	0	0	0	0	0	0	0	0	0	0	0	0	34
ASV369	Bacteria	Verrucomicrobia	Verrucomicrobiae	Verrucomicrobiales	Verrucomicrobiaceae	Brevifollis	0	0	0	0	0	0	0	0	0	0	0	0	0	0	27	0	0	0	0	0	0	0	0	0	0	0	0	0	14	48	0	0	0	0	69	0	0	24	0	44
ASV370	Bacteria	Proteobacteria	Gammaproteobacteria	Pseudomonadales	Pseudomonadaceae	Pseudomonas	0	33	31	0	0	0	0	23	17	0	0	0	0	0	0	0	0	0	0	0	30	30	0	0	0	18	0	0	0	0	0	15	0	0	0	0	24	0	0	0
ASV371	Bacteria	Epsilonbacteraeota	Campylobacteria	Campylobacterales	Sulfurospirillaceae	Sulfurospirillum	0	0	0	0	3	0	0	0	0	63	0	0	0	0	23	0	0	0	0	30	0	0	0	0	0	0	0	0	0	0	0	0	0	0	26	0	0	0	0	76
ASV372	Bacteria	Bacteroidetes	Bacteroidia	Chitinophagales	Saprospiraceae	NA	0	17	0	0	0	0	5	0	0	0	0	0	0	0	0	0	0	0	0	0	12	0	0	0	0	0	73	0	0	0	0	17	0	0	46	26	13	0	11	0
ASV373	Bacteria	Proteobacteria	Gammaproteobacteria	Alteromonadales	Alteromonadaceae	Rheinheimera	0	0	0	0	0	0	0	0	0	0	0	49	0	0	0	0	0	0	0	0	93	0	0	0	0	0	0	0	0	0	0	0	0	0	0	50	0	0	0	0
ASV374	Bacteria	Proteobacteria	Alphaproteobacteria	Rhizobiales	Rhizobiaceae	Allorhizobium-Neorhizobium-Pararhizobium-Rhizobium	0	13	0	0	0	0	95	0	0	0	0	8	0	0	0	0	0	0	0	0	0	0	0	0	0	20	0	0	0	0	52	0	0	0	0	29	0	0	0	0
ASV375	Bacteria	Bacteroidetes	Bacteroidia	Flavobacteriales	Flavobacteriaceae	Flavobacterium	25	0	0	0	0	0	0	0	0	0	95	0	0	0	0	95	0	0	0	0	0	0	0	0	0	0	0	0	0	0	0	0	0	0	0	0	0	0	0	0
ASV376	Bacteria	Proteobacteria	Gammaproteobacteria	Betaproteobacteriales	Burkholderiaceae	Achromobacter	0	130	0	0	0	0	0	0	0	0	0	0	0	0	0	0	0	0	0	0	34	17	15	19	0	0	0	0	0	0	0	0	0	0	0	0	0	0	0	0
ASV377	Bacteria	Actinobacteria	Actinobacteria	Propionibacteriales	Propionibacteriaceae	Tessaracoccus	25	72	0	0	0	0	0	0	0	0	0	0	0	0	0	5	0	0	0	0	0	0	0	0	0	32	0	19	0	0	25	15	0	0	17	30	0	0	0	0
ASV378	Bacteria	Actinobacteria	Actinobacteria	Micrococcales	Micrococcaceae	Glutamicibacter	0	0	0	0	0	0	0	0	0	0	0	0	0	0	0	0	0	0	0	0	0	0	0	0	215	0	0	0	0	0	0	0	0	0	0	0	0	0	0	0
ASV379	Bacteria	Proteobacteria	Alphaproteobacteria	Rhodobacterales	Rhodobacteraceae	Gemmobacter	0	26	0	0	17	0	37	0	0	0	13	34	0	0	0	0	0	0	0	0	10	0	0	0	0	15	0	0	0	0	0	9	0	0	25	28	0	0	0	0
ASV380	Bacteria	Proteobacteria	Gammaproteobacteria	Betaproteobacteriales	Burkholderiaceae	Hydrogenophaga	0	0	0	0	34	0	0	0	0	0	0	0	0	0	0	0	0	0	0	0	0	0	54	0	0	0	0	0	0	0	17	0	0	61	0	12	0	0	0	36
ASV381	Bacteria	Proteobacteria	Gammaproteobacteria	Pseudomonadales	Pseudomonadaceae	Pseudomonas	0	0	0	0	0	0	0	0	0	0	0	15	0	0	0	0	0	10	0	0	0	0	38	0	24	0	0	20	0	0	0	95	0	0	0	0	11	0	0	0
ASV382	Bacteria	Proteobacteria	Alphaproteobacteria	Rhizobiales	Beijerinckiaceae	Bosea	0	26	0	0	0	0	0	0	20	38	0	0	0	0	0	0	0	0	0	0	22	0	0	0	0	0	0	0	0	0	34	29	0	0	0	18	0	0	24	0
ASV383	Bacteria	Gemmatimonadetes	Gemmatimonadetes	Gemmatimonadales	Gemmatimonadaceae	Gemmatimonas	0	0	0	0	7	0	0	0	13	0	0	0	0	9	4	0	19	5	8	0	3	0	0	0	0	0	9	0	10	0	0	0	16	15	24	6	0	12	16	35
ASV384	Bacteria	Bacteroidetes	Bacteroidia	Flavobacteriales	Flavobacteriaceae	Flavobacterium	0	0	0	0	19	0	0	0	0	0	42	0	14	0	0	50	0	0	0	0	0	0	0	0	0	0	21	0	0	0	0	0	0	0	0	29	0	0	36	0
ASV385	Bacteria	Bacteroidetes	Bacteroidia	Flavobacteriales	Weeksellaceae	Chryseobacterium	0	0	0	0	0	0	17	0	0	0	31	35	0	0	0	0	0	0	0	0	0	5	0	0	0	0	9	0	0	0	27	0	0	0	0	17	57	0	0	0
ASV386	Bacteria	Proteobacteria	Gammaproteobacteria	Betaproteobacteriales	Burkholderiaceae	Aquabacterium	0	0	0	0	0	0	0	0	0	0	0	0	0	0	0	0	0	0	105	0	0	0	0	0	0	0	0	0	0	0	0	29	20	0	0	0	0	32	14	9
ASV387	Bacteria	Firmicutes	Clostridia	Clostridiales	Ruminococcaceae	Subdoligranulum	12	5	0	0	0	0	0	0	0	12	59	11	5	0	0	6	0	0	0	0	0	0	0	0	0	6	7	0	0	0	0	0	0	0	15	15	6	0	0	36
ASV388	Bacteria	Proteobacteria	Gammaproteobacteria	Alteromonadales	Alteromonadaceae	Rheinheimera	0	0	0	0	0	0	0	0	0	0	20	40	0	0	0	0	0	0	0	0	61	0	0	0	0	31	0	0	0	0	0	24	0	0	0	32	0	0	0	0
ASV389	Bacteria	Proteobacteria	Alphaproteobacteria	Caulobacterales	Caulobacteraceae	Brevundimonas	25	0	0	0	0	0	25	0	0	0	0	0	19	0	0	0	0	0	0	0	0	0	0	0	0	0	13	0	0	0	107	18	0	0	0	10	15	0	0	0
ASV390	Bacteria	Proteobacteria	Alphaproteobacteria	Paracaedibacterales	Paracaedibacteraceae	NA	0	0	0	0	0	0	0	0	0	91	0	0	0	0	18	0	0	0	0	9	0	0	0	0	15	0	0	0	0	28	0	0	0	0	40	0	0	0	0	6
ASV391	Bacteria	Proteobacteria	Alphaproteobacteria	Micavibrionales	NA	NA	0	20	0	0	0	0	7	0	0	0	0	0	32	0	0	0	24	34	18	0	0	25	10	0	0	0	0	0	0	0	7	22	0	0	0	0	0	7	0	0
ASV392	Bacteria	Verrucomicrobia	Verrucomicrobiae	Pedosphaerales	Pedosphaeraceae	NA	0	0	0	0	0	0	0	0	0	0	0	0	0	0	7	0	0	0	0	4	11	0	0	0	0	0	0	0	0	0	0	0	0	0	184	0	0	0	0	0
ASV393	Bacteria	Bacteroidetes	Bacteroidia	Cytophagales	Spirosomaceae	Runella	0	0	0	0	0	0	0	0	0	0	0	0	0	0	0	0	0	0	0	14	0	0	0	0	0	0	0	0	0	0	0	0	0	0	28	0	0	34	19	111
ASV394	Bacteria	Proteobacteria	Deltaproteobacteria	Bdellovibrionales	Bdellovibrionaceae	Bdellovibrio	0	10	0	0	0	0	0	0	0	0	0	0	6	0	0	0	0	0	0	0	21	8	0	0	0	20	0	0	0	0	31	27	0	0	13	64	5	0	0	0
ASV395	Bacteria	Proteobacteria	Deltaproteobacteria	Desulfovibrionales	Desulfomicrobiaceae	Desulfomicrobium	0	0	0	0	78	0	0	0	0	8	0	0	0	0	6	0	0	0	0	4	0	0	0	0	0	0	0	0	0	0	0	0	0	0	84	0	0	0	0	24
ASV396	Bacteria	Verrucomicrobia	Verrucomicrobiae	Verrucomicrobiales	Verrucomicrobiaceae	Verrucomicrobium	0	27	0	0	13	0	27	7	0	0	0	0	0	13	0	0	0	0	0	0	0	0	0	0	0	0	13	0	0	0	0	0	0	5	77	10	0	10	0	0
ASV397	Bacteria	Kiritimatiellaeota	Kiritimatiellae	WCHB1-41	NA	NA	0	0	0	0	16	0	0	0	0	14	0	0	0	0	5	0	0	0	0	3	5	0	0	0	0	0	0	0	0	0	0	0	0	0	159	0	0	0	0	0
ASV398	Bacteria	Proteobacteria	Alphaproteobacteria	Reyranellales	Reyranellaceae	Reyranella	0	0	0	0	0	0	0	0	13	0	0	0	0	25	0	0	15	17	0	0	0	0	7	19	22	0	0	0	7	22	0	9	0	25	0	0	0	0	20	0
ASV399	Bacteria	Proteobacteria	Alphaproteobacteria	Rhizobiales	Rhizobiales_Incertae_Sedis	Bauldia	0	11	0	0	0	0	15	0	0	14	0	0	0	0	0	0	0	0	0	0	0	0	0	0	31	0	0	0	0	24	17	0	0	9	67	0	0	0	0	12
ASV400	Bacteria	Verrucomicrobia	Verrucomicrobiae	Verrucomicrobiales	Verrucomicrobiaceae	NA	0	73	0	0	0	0	8	0	0	0	0	0	0	0	0	0	0	0	0	0	8	21	0	0	0	0	0	0	0	0	0	0	16	0	64	9	0	0	0	0
ASV401	Bacteria	Proteobacteria	Alphaproteobacteria	Rhodobacterales	Rhodobacteraceae	Rhodobacter	0	0	0	0	27	0	0	0	0	0	0	0	0	0	0	0	0	30	0	22	0	0	15	22	0	0	0	0	33	0	0	0	0	0	0	0	0	31	18	0
ASV402	Bacteria	Planctomycetes	Planctomycetacia	Planctomycetales	NA	NA	0	0	0	0	0	0	0	0	0	9	0	0	0	0	13	0	8	0	0	8	0	0	46	0	52	0	0	20	0	30	0	0	0	0	12	0	0	0	0	0
ASV403	Bacteria	Proteobacteria	Alphaproteobacteria	Rhizobiales	Rhizobiaceae	Allorhizobium-Neorhizobium-Pararhizobium-Rhizobium	0	27	0	0	0	0	0	0	0	0	0	17	0	0	0	0	0	0	0	0	57	0	0	0	0	51	0	0	0	0	45	0	0	0	0	0	0	0	0	0
ASV404	Bacteria	Actinobacteria	Actinobacteria	Bifidobacteriales	Bifidobacteriaceae	Bifidobacterium	0	0	0	0	0	0	22	0	0	0	16	17	0	0	0	0	0	0	0	0	0	0	0	0	0	0	0	0	0	3	39	0	0	0	22	45	8	0	0	25
ASV405	Bacteria	Proteobacteria	Gammaproteobacteria	Betaproteobacteriales	Burkholderiaceae	Hydrogenophaga	0	0	0	0	0	0	0	0	0	0	0	0	0	0	0	0	64	46	51	0	0	0	0	0	0	0	0	0	0	36	0	0	0	0	0	0	0	0	0	0
ASV406	Bacteria	Verrucomicrobia	Verrucomicrobiae	Verrucomicrobiales	Verrucomicrobiaceae	NA	0	0	0	0	24	0	0	7	4	0	0	0	3	0	9	0	8	18	7	13	0	0	0	0	3	0	2	0	0	0	0	0	0	5	84	0	0	0	7	0
ASV407	Bacteria	Chlamydiae	Chlamydiae	Chlamydiales	Parachlamydiaceae	Candidatus_Protochlamydia	0	0	0	7	0	0	0	0	0	0	0	0	0	0	0	0	0	0	99	7	0	0	9	13	5	0	0	0	0	0	0	0	0	4	13	0	0	0	17	19
ASV408	Bacteria	Proteobacteria	Deltaproteobacteria	Bdellovibrionales	Bdellovibrionaceae	Bdellovibrio	0	0	0	0	0	0	9	0	0	0	0	0	0	3	0	0	0	0	0	0	0	33	0	0	0	0	129	0	0	0	0	19	0	0	0	0	0	0	0	0
ASV409	Bacteria	Proteobacteria	Gammaproteobacteria	Cellvibrionales	Cellvibrionaceae	Cellvibrio	0	0	0	0	0	0	0	0	0	0	0	0	0	0	0	0	0	0	82	0	0	0	0	0	0	36	0	0	0	0	0	0	0	0	0	38	0	0	0	0
ASV410	Bacteria	Proteobacteria	Gammaproteobacteria	NA	NA	NA	0	0	11	3	0	0	0	0	0	0	0	5	20	0	0	0	0	0	0	0	0	31	0	0	0	0	30	0	0	0	0	61	0	0	0	0	28	0	0	0
ASV411	Bacteria	Actinobacteria	Acidimicrobiia	Microtrichales	Iamiaceae	Iamia	34	0	0	0	0	0	0	0	0	0	0	0	0	45	10	0	0	24	0	0	0	0	0	0	0	0	12	24	0	0	0	26	0	0	16	0	5	0	27	0
ASV412	Bacteria	Proteobacteria	Gammaproteobacteria	Betaproteobacteriales	Burkholderiaceae	Comamonas	0	0	0	0	0	0	0	0	0	0	77	0	0	0	0	0	0	0	0	0	0	0	0	0	0	0	8	0	0	0	11	0	0	0	0	21	0	0	0	0
ASV413	Bacteria	Proteobacteria	Alphaproteobacteria	Parvibaculales	Parvibaculaceae	Parvibaculum	0	0	0	0	0	0	0	0	8	0	0	0	0	0	0	0	0	0	0	15	0	0	0	8	0	0	0	0	19	26	0	0	0	0	24	0	0	0	0	86
ASV414	Bacteria	Patescibacteria	Saccharimonadia	Saccharimonadales	Saccharimonadaceae	NA	69	12	0	0	21	0	35	0	0	15	0	0	0	0	18	0	0	0	0	0	0	0	0	0	0	0	5	0	0	0	11	0	0	0	58	0	0	0	0	10
ASV415	Bacteria	Verrucomicrobia	Verrucomicrobiae	Verrucomicrobiales	Verrucomicrobiaceae	Prosthecobacter	0	185	0	0	0	0	0	0	0	0	0	0	0	0	0	0	0	0	0	0	0	0	0	0	0	0	0	0	0	0	0	0	0	0	0	0	0	0	0	0
ASV416	Bacteria	Proteobacteria	Gammaproteobacteria	Betaproteobacteriales	Burkholderiaceae	Simplicispira	0	0	0	0	73	0	25	0	0	0	0	0	0	0	0	0	0	0	0	26	0	0	0	0	0	0	0	0	0	0	0	0	0	0	38	0	0	0	0	23
ASV417	Bacteria	Planctomycetes	Planctomycetacia	Planctomycetales	Schlesneriaceae	Planctopirus	0	0	0	0	0	0	0	0	24	0	0	0	0	0	0	0	9	0	7	0	0	0	11	18	0	0	0	0	16	13	0	0	0	34	7	0	0	0	22	24
ASV418	Bacteria	Planctomycetes	Planctomycetacia	Planctomycetales	Rubinisphaeraceae	NA	0	0	0	0	0	0	0	0	0	0	0	0	0	0	0	0	0	0	0	0	0	0	0	0	136	0	0	0	0	21	0	0	0	0	0	0	0	0	0	28
ASV419	Bacteria	Proteobacteria	Gammaproteobacteria	Legionellales	Legionellaceae	Legionella	0	63	7	0	0	0	9	0	0	0	0	0	0	0	0	0	0	0	0	0	12	32	0	0	0	0	13	0	0	0	0	11	0	0	0	28	9	0	0	0
ASV420	Bacteria	Proteobacteria	Gammaproteobacteria	Betaproteobacteriales	Rhodocyclaceae	Zoogloea	0	0	0	0	15	0	0	0	0	0	16	0	13	0	0	19	0	0	0	0	31	0	0	0	0	0	0	0	0	0	7	0	0	0	0	40	0	0	0	26
ASV421	Bacteria	Verrucomicrobia	Verrucomicrobiae	Verrucomicrobiales	Verrucomicrobiaceae	NA	0	0	16	0	0	0	0	26	0	0	0	0	0	0	0	0	14	21	0	0	0	0	0	0	0	0	0	15	0	0	0	0	21	0	0	0	0	56	14	0
ASV422	Bacteria	Proteobacteria	Alphaproteobacteria	Caulobacterales	Caulobacteraceae	Brevundimonas	16	0	0	0	0	0	20	0	0	0	0	0	40	0	0	0	0	0	0	0	0	0	0	0	0	0	0	17	0	0	46	35	25	0	0	0	0	0	0	0
ASV423	Bacteria	Proteobacteria	Gammaproteobacteria	Betaproteobacteriales	Burkholderiaceae	NA	0	16	0	0	20	0	0	0	0	35	0	30	0	0	0	0	0	0	0	0	0	0	0	0	0	0	0	0	0	0	0	22	0	0	0	33	26	0	0	0
ASV424	Bacteria	Planctomycetes	Planctomycetacia	Pirellulales	Pirellulaceae	Pirellula	0	0	0	0	11	0	0	0	0	16	0	0	7	0	43	0	10	7	0	9	0	0	0	0	11	0	0	0	17	0	0	17	0	7	13	0	0	0	14	0
ASV425	Bacteria	Bacteroidetes	Bacteroidia	Chitinophagales	Saprospiraceae	Haliscomenobacter	0	0	0	0	8	0	0	0	0	11	0	0	5	7	37	0	0	10	51	7	0	0	0	0	0	0	0	22	0	0	0	3	0	7	6	0	0	4	2	0
ASV426	Bacteria	Proteobacteria	Gammaproteobacteria	Pseudomonadales	Pseudomonadaceae	Pseudomonas	0	0	0	0	0	0	0	18	0	0	0	0	0	2	0	0	0	0	0	0	0	0	36	0	0	24	0	20	0	0	0	27	13	0	0	40	0	0	0	0
ASV427	Bacteria	Proteobacteria	Gammaproteobacteria	Betaproteobacteriales	Rhodocyclaceae	Methyloversatilis	0	0	0	0	0	0	0	16	0	0	0	0	19	0	0	0	18	0	0	0	0	17	0	0	0	0	0	56	0	0	0	24	30	0	0	0	0	0	0	0
ASV428	Bacteria	Proteobacteria	NA	NA	NA	NA	0	4	0	0	0	0	46	0	2	0	0	13	0	0	0	0	0	0	0	0	8	0	0	0	0	42	7	0	0	0	44	4	0	0	9	0	0	0	0	0
ASV429	Bacteria	Proteobacteria	Alphaproteobacteria	Rhizobiales	Devosiaceae	Devosia	0	0	0	0	0	0	67	0	26	0	0	0	0	0	0	0	0	0	0	0	0	0	0	0	0	0	40	0	0	0	0	0	0	0	0	24	22	0	0	0
ASV430	Bacteria	Proteobacteria	Alphaproteobacteria	Caulobacterales	Hyphomonadaceae	NA	0	0	7	0	6	0	0	0	0	0	0	0	14	6	0	0	20	24	9	9	0	0	7	7	0	0	3	12	10	6	0	0	12	0	0	0	0	26	0	0
ASV431	Bacteria	Verrucomicrobia	Verrucomicrobiae	Pedosphaerales	Pedosphaeraceae	NA	0	0	0	0	0	0	0	0	0	0	0	2	0	0	3	0	0	0	0	0	0	0	0	0	0	0	0	0	0	0	0	0	0	0	146	0	0	0	0	27
ASV432	Bacteria	Proteobacteria	Alphaproteobacteria	Rhizobiales	Rhizobiaceae	NA	0	30	0	0	0	0	15	0	0	0	0	0	0	0	0	0	0	0	0	0	20	0	0	0	0	27	0	0	0	0	57	0	0	0	0	28	0	0	0	0
ASV433	Bacteria	Bacteroidetes	Bacteroidia	Flavobacteriales	Flavobacteriaceae	Flavobacterium	0	0	0	6	4	0	0	0	0	0	0	0	5	4	0	0	6	11	0	0	5	0	10	32	0	0	14	3	20	0	0	10	7	9	0	4	0	0	22	4
ASV434	Bacteria	Proteobacteria	Gammaproteobacteria	Betaproteobacteriales	Methylophilaceae	Methylotenera	0	0	0	0	0	0	0	0	0	0	0	5	4	0	0	0	0	0	0	0	61	0	0	0	0	45	0	0	0	0	0	14	0	0	0	47	0	0	0	0
ASV435	Bacteria	Proteobacteria	Gammaproteobacteria	Xanthomonadales	Rhodanobacteraceae	Aquimonas	0	16	0	0	23	0	5	8	0	7	4	3	0	0	9	0	0	0	4	24	0	0	0	0	0	0	4	0	0	0	0	0	0	4	13	8	2	0	2	32
ASV436	Bacteria	Proteobacteria	Alphaproteobacteria	Rhizobiales	Devosiaceae	NA	0	22	0	0	0	0	0	0	0	0	0	12	0	0	0	0	0	0	0	0	23	0	0	0	0	18	0	0	0	0	14	20	0	0	24	42	0	0	0	0
ASV437	Bacteria	Planctomycetes	Planctomycetacia	Planctomycetales	Rubinisphaeraceae	SH-PL14	7	0	0	0	0	0	0	0	0	29	0	0	0	0	31	0	0	0	17	23	0	0	0	0	0	0	0	0	21	0	0	0	0	0	0	0	0	0	0	54
ASV438	Bacteria	Actinobacteria	Actinobacteria	Propionibacteriales	Propionibacteriaceae	Cutibacterium	0	0	0	0	0	0	0	0	0	0	8	9	0	0	0	0	0	0	5	0	11	0	0	0	0	29	0	0	0	0	0	58	0	0	0	0	12	0	0	43
ASV439	Bacteria	Proteobacteria	Deltaproteobacteria	Bdellovibrionales	Bdellovibrionaceae	Bdellovibrio	0	13	0	0	0	0	20	5	0	0	0	6	0	0	0	0	0	0	0	0	5	9	0	0	0	5	25	0	0	0	32	0	0	0	28	8	0	0	0	17
ASV440	Bacteria	Patescibacteria	Saccharimonadia	Saccharimonadales	NA	NA	0	0	2	0	6	0	0	0	10	0	0	0	0	13	0	0	0	0	0	0	0	0	29	5	0	0	0	20	0	0	0	0	0	14	53	0	0	0	18	3
ASV441	Bacteria	Bacteroidetes	Bacteroidia	Flavobacteriales	Flavobacteriaceae	Flavobacterium	0	0	0	0	0	0	0	0	0	0	41	0	0	0	0	98	0	0	0	0	0	0	0	0	0	0	0	0	0	0	0	0	0	0	0	0	0	0	0	0
ASV442	Bacteria	Bacteroidetes	Bacteroidia	Flavobacteriales	NS9_marine_group	NA	0	0	0	0	0	0	0	0	0	0	0	0	0	0	0	0	9	10	0	0	0	6	0	0	0	0	22	17	0	0	0	0	63	0	25	0	0	17	0	0
ASV443	Bacteria	Verrucomicrobia	Verrucomicrobiae	Verrucomicrobiales	DEV007	NA	33	0	0	0	0	0	0	0	0	0	0	0	0	11	0	0	4	15	12	0	0	0	0	0	8	0	0	0	0	11	0	0	0	0	90	0	0	0	0	20
ASV444	Bacteria	Proteobacteria	Alphaproteobacteria	Rhodobacterales	Rhodobacteraceae	Pseudorhodobacter	3	26	0	0	74	0	0	0	0	31	0	0	0	0	0	0	0	0	0	0	0	0	0	0	0	12	0	0	0	0	0	0	0	0	27	0	0	0	0	0
ASV445	Bacteria	Proteobacteria	Alphaproteobacteria	Micropepsales	Micropepsaceae	NA	0	0	13	0	4	0	0	9	0	0	0	0	13	0	0	0	17	8	0	0	0	4	6	10	11	0	7	11	0	9	0	0	0	0	0	0	0	8	4	36
ASV446	Bacteria	Firmicutes	Bacilli	Bacillales	Staphylococcaceae	Staphylococcus	0	0	0	0	0	3	0	0	0	0	0	0	0	0	0	0	0	0	0	0	0	0	0	0	0	0	0	0	0	0	0	0	0	0	0	167	0	0	0	0
ASV447	Bacteria	Epsilonbacteraeota	Campylobacteria	Campylobacterales	Arcobacteraceae	Arcobacter	0	0	0	0	0	0	0	0	0	30	6	16	0	0	10	35	0	0	0	24	20	0	0	0	0	29	0	0	0	0	0	0	0	0	0	0	0	0	0	0
ASV448	Bacteria	Proteobacteria	Gammaproteobacteria	Betaproteobacteriales	Burkholderiaceae	Malikia	0	39	0	0	0	0	0	0	0	0	0	0	0	0	0	0	0	0	0	0	27	35	0	0	0	0	0	0	0	0	0	0	0	0	0	9	0	0	0	0
ASV449	Bacteria	Proteobacteria	Gammaproteobacteria	Cellvibrionales	Cellvibrionaceae	Cellvibrio	0	0	0	0	0	0	0	0	0	0	0	32	0	0	0	0	0	0	0	0	79	0	0	0	0	0	0	0	0	0	0	0	0	0	7	36	0	0	0	0
ASV450	Bacteria	Proteobacteria	Alphaproteobacteria	Rhizobiales	Beijerinckiaceae	NA	59	0	0	0	0	0	12	0	0	0	0	0	0	15	0	0	0	0	11	0	0	0	0	16	0	12	0	0	9	22	25	0	0	0	25	16	0	0	6	0
ASV451	Bacteria	Proteobacteria	Gammaproteobacteria	Pseudomonadales	Pseudomonadaceae	Pseudomonas	15	0	24	12	0	0	0	0	0	0	0	0	0	0	0	0	0	0	0	0	35	51	0	0	0	0	0	0	0	0	0	0	0	0	0	0	0	0	0	0
ASV452	Bacteria	Bacteroidetes	Bacteroidia	Flavobacteriales	Flavobacteriaceae	Flavobacterium	0	0	0	13	0	0	0	0	0	0	0	0	0	0	0	0	0	0	0	0	0	0	0	59	0	23	0	0	28	0	0	0	0	0	0	0	0	0	0	45
ASV453	Bacteria	Planctomycetes	Planctomycetacia	Pirellulales	Pirellulaceae	Pirellula	46	0	9	0	0	0	0	0	0	0	0	0	18	14	0	0	45	0	12	0	0	6	14	15	0	0	0	9	0	0	0	8	0	0	0	0	0	11	0	6
ASV454	Bacteria	Bacteroidetes	Bacteroidia	Chitinophagales	Chitinophagaceae	Terrimonas	0	0	0	0	0	0	8	0	0	17	0	0	0	0	30	0	0	18	12	8	0	0	13	0	0	0	0	0	0	0	0	0	0	9	15	0	0	8	0	29
ASV455	Bacteria	Proteobacteria	Deltaproteobacteria	Bdellovibrionales	Bdellovibrionaceae	Bdellovibrio	0	0	0	0	0	0	0	0	0	0	0	0	0	0	0	0	0	0	82	0	17	0	0	0	0	13	6	0	0	0	14	0	0	0	34	0	0	0	0	0
ASV456	Bacteria	Proteobacteria	Alphaproteobacteria	Rhodobacterales	Rhodobacteraceae	Pseudorhodobacter	0	38	0	0	0	0	0	0	0	0	0	0	0	0	34	0	0	0	0	28	0	0	0	0	0	0	0	0	17	0	0	0	0	0	0	33	0	0	15	0
ASV457	Bacteria	Proteobacteria	Alphaproteobacteria	Sphingomonadales	Sphingomonadaceae	Sphingobium	0	9	0	0	0	0	0	0	0	0	0	0	0	0	0	0	0	0	0	0	0	17	0	0	0	0	48	9	0	0	0	23	0	37	0	0	20	0	0	0
ASV458	Bacteria	Proteobacteria	Gammaproteobacteria	Betaproteobacteriales	Rhodocyclaceae	Zoogloea	0	0	8	0	0	0	0	0	0	0	16	0	0	0	0	0	0	0	0	0	33	0	0	0	0	16	0	0	0	0	0	0	14	0	0	70	5	0	0	0
ASV459	Bacteria	Bacteroidetes	Bacteroidia	Flavobacteriales	Flavobacteriaceae	Flavobacterium	0	0	0	0	0	0	0	0	7	0	0	0	0	0	34	0	0	0	0	41	0	0	0	0	0	0	0	19	0	0	0	0	0	30	0	0	0	0	0	31
ASV460	Bacteria	Bacteroidetes	Bacteroidia	Chitinophagales	Chitinophagaceae	Sediminibacterium	0	0	0	0	0	0	0	0	0	0	50	7	0	0	5	32	0	0	0	0	11	0	0	0	0	0	0	0	0	0	0	3	0	0	0	7	0	0	0	9
ASV461	Bacteria	Proteobacteria	Gammaproteobacteria	Betaproteobacteriales	Burkholderiaceae	Undibacterium	0	0	0	0	0	0	0	0	0	0	0	0	0	0	0	20	0	0	0	0	27	14	0	0	0	37	6	0	0	0	0	0	0	0	0	21	0	0	0	0
ASV462	Bacteria	Verrucomicrobia	Verrucomicrobiae	Verrucomicrobiales	Verrucomicrobiaceae	Brevifollis	35	23	0	0	14	0	0	0	11	0	0	0	0	0	0	0	0	0	0	16	0	0	0	0	0	0	0	13	7	31	0	0	0	0	26	0	0	0	0	18
ASV463	Bacteria	Verrucomicrobia	Verrucomicrobiae	Verrucomicrobiales	Verrucomicrobiaceae	Prosthecobacter	34	47	14	0	0	0	0	0	0	0	0	0	0	0	0	0	0	0	0	0	39	20	0	0	0	0	0	0	0	0	0	21	0	0	0	18	0	0	0	0
ASV464	Bacteria	Proteobacteria	Gammaproteobacteria	Betaproteobacteriales	Rhodocyclaceae	Sterolibacterium	0	0	0	0	21	0	0	0	0	10	0	0	0	0	14	0	0	0	9	25	0	0	0	0	0	0	0	0	0	0	0	0	0	0	23	0	0	0	0	57
ASV465	Bacteria	Proteobacteria	Gammaproteobacteria	Betaproteobacteriales	Burkholderiaceae	NA	0	0	0	0	31	0	0	0	22	0	0	0	0	0	0	0	0	0	0	0	0	0	0	0	0	0	0	0	0	59	0	0	0	0	0	0	0	0	0	47
ASV466	Bacteria	Proteobacteria	Gammaproteobacteria	Legionellales	Legionellaceae	Legionella	0	0	0	0	0	0	0	7	0	0	0	0	0	0	0	0	0	0	0	0	0	0	0	0	0	27	69	0	0	0	55	0	0	0	0	0	0	0	0	0
ASV467	Bacteria	Actinobacteria	Actinobacteria	Micrococcales	Microbacteriaceae	Leucobacter	0	0	0	0	0	0	12	0	0	0	0	0	0	0	0	0	0	0	0	0	0	0	0	0	28	0	0	27	0	0	30	16	16	0	0	0	0	28	0	0
ASV468	Bacteria	Proteobacteria	Alphaproteobacteria	Rhodobacterales	Rhodobacteraceae	Paracoccus	0	85	0	0	0	0	71	0	0	0	0	0	0	0	0	0	0	0	0	0	0	0	0	0	0	0	0	0	0	0	0	0	0	0	0	0	0	0	0	0
ASV469	Bacteria	Proteobacteria	Gammaproteobacteria	Halothiobacillales	Halothiobacillaceae	Thiovirga	0	0	0	0	0	0	0	0	0	26	0	0	0	0	46	0	0	0	0	8	0	0	0	0	0	0	0	0	0	0	0	0	0	0	71	0	0	0	0	5
ASV470	Bacteria	Proteobacteria	Alphaproteobacteria	Rhizobiales	Rhizobiaceae	Mesorhizobium	0	0	0	0	0	0	0	0	0	0	0	0	0	0	0	0	0	0	0	0	0	0	0	0	156	0	0	0	0	0	0	0	0	0	0	0	0	0	0	0
ASV471	Bacteria	Proteobacteria	Alphaproteobacteria	Micavibrionales	NA	NA	0	13	14	16	0	0	0	0	0	0	0	0	0	0	0	0	11	11	0	0	10	32	0	0	0	5	13	0	0	0	0	10	0	0	0	0	12	8	0	0
ASV472	Bacteria	Proteobacteria	Alphaproteobacteria	Rhizobiales	Rhizobiaceae	Allorhizobium-Neorhizobium-Pararhizobium-Rhizobium	0	0	0	0	0	0	0	18	0	0	0	0	0	0	0	0	10	0	20	0	0	0	0	0	0	13	17	0	0	0	77	0	0	0	0	0	0	0	0	0
ASV473	Bacteria	Firmicutes	Clostridia	Clostridiales	Lachnospiraceae	Blautia	0	0	0	0	36	0	0	0	0	0	17	0	0	0	20	0	0	0	4	22	0	0	0	0	0	2	0	0	0	0	0	0	0	0	0	0	0	0	0	41
ASV474	Bacteria	Proteobacteria	Gammaproteobacteria	Betaproteobacteriales	Burkholderiaceae	Undibacterium	0	18	0	0	0	0	0	0	0	0	17	31	0	0	0	0	0	0	0	0	20	0	0	0	0	0	0	0	0	0	0	40	0	0	0	27	0	0	0	0
ASV475	Bacteria	Bacteroidetes	Bacteroidia	Flavobacteriales	Flavobacteriaceae	Flavobacterium	11	0	0	0	0	0	0	0	6	13	28	0	5	0	0	31	8	0	0	0	0	0	0	0	0	0	13	0	0	0	0	16	0	0	0	0	0	0	0	0
ASV476	Bacteria	Proteobacteria	Alphaproteobacteria	Rhodobacterales	Rhodobacteraceae	Rhodobacter	0	0	0	0	0	0	0	0	0	0	0	0	0	23	0	0	0	0	0	0	0	0	0	26	0	0	0	0	37	0	0	0	0	0	0	0	0	0	42	24
ASV477	Bacteria	Proteobacteria	Alphaproteobacteria	Sphingomonadales	Sphingomonadaceae	NA	32	35	0	0	10	0	14	4	0	0	0	0	6	0	0	0	0	0	0	0	12	0	0	0	0	0	5	0	0	0	25	0	0	0	21	18	0	0	0	0
ASV478	Bacteria	Bacteroidetes	Bacteroidia	Flavobacteriales	Flavobacteriaceae	Flavobacterium	0	5	0	0	9	0	0	0	5	0	21	0	14	0	0	11	0	0	0	0	3	10	7	34	0	0	0	0	0	0	0	0	0	0	0	7	0	0	13	11
ASV479	Bacteria	Proteobacteria	Alphaproteobacteria	Rhizobiales	Devosiaceae	Devosia	0	17	0	0	0	0	27	0	0	0	0	0	0	0	0	0	0	10	0	0	13	0	0	0	0	0	24	0	0	0	25	0	0	0	0	33	0	0	0	0
ASV480	Bacteria	Bacteroidetes	Bacteroidia	Flavobacteriales	Flavobacteriaceae	Flavobacterium	0	0	0	0	0	0	0	0	0	0	68	0	0	0	0	52	0	0	0	0	0	0	0	0	29	0	0	0	0	0	0	0	0	0	0	0	0	0	0	0
ASV481	Bacteria	Planctomycetes	Planctomycetacia	Pirellulales	Pirellulaceae	Pirellula	0	0	0	0	0	0	0	0	8	0	0	0	0	0	7	0	0	0	0	0	0	0	0	0	74	0	0	0	0	17	0	0	0	0	21	0	0	0	0	20
ASV482	Bacteria	Hydrogenedentes	Hydrogenedentia	Hydrogenedentiales	Hydrogenedensaceae	NA	0	0	0	0	0	0	0	0	0	0	0	0	21	0	0	0	36	30	0	0	0	0	36	0	0	0	0	24	0	0	0	0	0	0	0	0	0	0	0	0
ASV483	Bacteria	Bacteroidetes	Bacteroidia	Chitinophagales	Saprospiraceae	OLB8	0	5	0	0	30	0	0	0	0	7	0	0	0	0	11	0	5	3	0	0	0	4	3	5	0	0	12	0	0	0	5	0	0	0	30	0	20	0	0	6
ASV484	Bacteria	Proteobacteria	Gammaproteobacteria	Betaproteobacteriales	Burkholderiaceae	NA	0	7	0	0	0	0	0	0	0	0	58	0	0	0	0	0	0	0	0	0	8	0	0	0	0	0	0	0	0	0	0	0	0	0	0	32	0	0	0	0
ASV485	Bacteria	Proteobacteria	Gammaproteobacteria	Betaproteobacteriales	Burkholderiaceae	Rhodoferax	0	0	0	0	0	0	0	0	0	0	0	42	0	0	0	0	0	0	0	0	0	0	0	0	0	0	0	0	0	0	0	68	0	0	0	34	0	0	0	0
ASV486	Bacteria	Proteobacteria	Alphaproteobacteria	Acetobacterales	Acetobacteraceae	Roseomonas	40	10	0	0	37	0	0	0	0	42	0	0	0	9	16	0	0	0	6	0	0	0	0	0	0	0	0	8	5	0	0	0	0	0	10	0	0	0	0	0
ASV487	Bacteria	Proteobacteria	Gammaproteobacteria	Betaproteobacteriales	Burkholderiaceae	NA	0	0	0	0	0	0	0	0	0	0	0	24	0	0	0	0	0	0	0	9	0	0	0	0	0	0	22	0	0	0	0	0	0	0	0	61	0	0	0	27
ASV488	Bacteria	Bacteroidetes	Bacteroidia	Flavobacteriales	Flavobacteriaceae	Flavobacterium	0	0	0	0	0	0	0	0	0	0	27	0	0	0	0	38	0	0	0	0	0	0	0	0	0	0	9	0	0	0	8	22	0	0	0	9	0	0	0	0
ASV489	Bacteria	Proteobacteria	Alphaproteobacteria	Rhizobiales	Rhizobiaceae	Allorhizobium-Neorhizobium-Pararhizobium-Rhizobium	0	0	0	0	0	0	34	0	0	0	0	24	0	0	0	0	0	0	0	0	20	0	0	0	0	17	0	0	0	0	24	0	0	0	0	22	0	0	0	0
ASV490	Bacteria	Proteobacteria	Alphaproteobacteria	Rhizobiales	Rhizobiaceae	Mesorhizobium	29	0	0	0	0	0	0	0	0	0	0	0	0	0	0	0	0	0	0	0	0	0	0	26	45	0	0	0	34	36	0	0	0	0	0	0	0	0	0	0
ASV491	Bacteria	Verrucomicrobia	Verrucomicrobiae	Verrucomicrobiales	Verrucomicrobiaceae	Prosthecobacter	0	0	0	0	5	0	0	15	11	0	0	0	0	0	0	0	0	13	17	0	0	0	0	0	0	0	0	0	0	0	0	0	14	11	30	0	0	15	0	8
ASV492	Bacteria	Proteobacteria	Alphaproteobacteria	Rickettsiales	AB1	NA	0	0	0	0	0	0	6	0	0	12	0	0	48	0	7	0	0	4	0	25	0	0	0	0	0	0	0	0	0	7	8	0	0	0	13	0	0	0	0	9
ASV493	Bacteria	Actinobacteria	Actinobacteria	Micrococcales	Microbacteriaceae	Microbacterium	0	0	0	0	0	0	0	0	0	0	0	0	0	0	0	0	0	0	0	0	0	0	0	0	139	0	0	0	0	0	0	0	0	0	0	0	0	0	0	0
ASV494	Bacteria	Proteobacteria	Alphaproteobacteria	Rhizobiales	Devosiaceae	NA	0	14	0	0	0	0	0	0	0	0	0	0	0	0	0	0	46	28	16	0	8	0	0	0	0	0	0	0	0	0	0	0	0	0	0	0	0	26	0	0
ASV495	Bacteria	Proteobacteria	Alphaproteobacteria	Sphingomonadales	Sphingomonadaceae	Sphingomonas	0	0	0	9	0	0	0	0	0	0	0	0	0	0	0	0	0	25	0	29	0	0	0	0	0	0	0	0	0	0	14	0	0	0	21	0	0	0	0	40
ASV496	Bacteria	Proteobacteria	Gammaproteobacteria	Cellvibrionales	Cellvibrionaceae	Cellvibrio	0	0	0	0	0	0	0	12	4	0	0	0	0	0	0	0	0	0	30	0	16	0	0	0	0	23	0	0	0	0	0	0	0	0	0	53	0	0	0	0
ASV497	Bacteria	Bacteroidetes	Bacteroidia	Chitinophagales	Saprospiraceae	NA	0	12	0	0	0	0	0	0	0	0	0	0	0	0	0	0	27	0	0	0	0	12	0	0	0	0	53	0	0	0	7	0	0	0	0	5	21	0	0	0
ASV498	Bacteria	Firmicutes	Clostridia	Clostridiales	Peptostreptococcaceae	Intestinibacter	0	0	0	0	7	0	0	0	0	47	0	0	0	0	25	0	0	9	12	0	0	0	0	0	0	0	0	0	0	4	0	0	0	5	0	0	0	0	0	28
ASV499	Bacteria	Verrucomicrobia	Verrucomicrobiae	Verrucomicrobiales	Verrucomicrobiaceae	NA	0	0	0	0	0	0	0	0	0	0	0	0	0	13	0	0	20	7	0	0	0	0	0	0	0	0	0	0	0	0	0	22	0	15	26	0	0	13	21	0
ASV500	Bacteria	Verrucomicrobia	Verrucomicrobiae	Verrucomicrobiales	Verrucomicrobiaceae	Prosthecobacter	0	55	0	0	0	0	4	0	0	0	0	8	0	0	0	0	0	0	0	0	17	0	0	0	0	10	0	0	0	0	11	5	0	0	0	25	0	0	0	0
ASV501	Bacteria	Bacteroidetes	Bacteroidia	Cytophagales	Spirosomaceae	Emticicia	0	43	0	0	0	0	5	0	0	0	0	0	0	0	0	0	0	0	0	0	0	20	0	0	0	0	45	13	0	0	0	0	0	0	0	0	5	4	0	0
ASV502	Bacteria	Dependentiae	Babeliae	Babeliales	Vermiphilaceae	NA	0	0	0	0	0	0	0	0	8	0	0	0	0	0	5	0	0	0	0	0	0	0	0	0	0	0	0	0	0	0	0	0	0	37	85	0	0	0	0	0
ASV503	Bacteria	Proteobacteria	Gammaproteobacteria	Cellvibrionales	Cellvibrionaceae	Cellvibrio	0	0	0	0	0	0	0	0	0	0	0	0	0	0	0	0	0	0	58	0	0	0	0	0	0	58	0	0	0	0	0	19	0	0	0	0	0	0	0	0
ASV504	Bacteria	Verrucomicrobia	Verrucomicrobiae	Verrucomicrobiales	Verrucomicrobiaceae	NA	0	63	0	0	0	0	46	0	0	0	0	0	0	0	0	0	0	0	0	0	0	0	0	0	0	0	0	0	0	0	0	0	0	0	0	25	0	0	0	0
ASV505	Bacteria	Verrucomicrobia	Verrucomicrobiae	Chthoniobacterales	Terrimicrobiaceae	Terrimicrobium	0	0	0	0	20	0	0	0	0	8	0	0	0	0	0	0	0	0	0	5	3	0	0	0	0	0	0	0	0	0	0	0	0	0	79	0	0	0	0	19
ASV506	Bacteria	Proteobacteria	Alphaproteobacteria	Sphingomonadales	Sphingomonadaceae	Novosphingobium	0	15	0	0	0	0	23	0	0	0	0	0	0	0	0	0	0	0	0	0	13	0	0	0	14	0	0	0	0	0	67	0	0	0	0	0	0	0	0	0
ASV507	Bacteria	Proteobacteria	Gammaproteobacteria	Pseudomonadales	Pseudomonadaceae	Pseudomonas	0	0	0	0	0	0	0	21	0	0	0	0	0	0	0	0	0	0	0	0	68	0	0	0	0	0	0	0	0	0	0	0	0	0	0	43	0	0	0	0
ASV508	Bacteria	Proteobacteria	Alphaproteobacteria	Caulobacterales	Caulobacteraceae	Caulobacter	0	0	0	0	0	0	0	0	0	0	0	0	0	0	0	72	0	0	0	0	0	0	0	0	27	0	33	0	0	0	0	0	0	0	0	0	0	0	0	0
ASV509	Bacteria	Cyanobacteria	Sericytochromatia	NA	NA	NA	0	0	0	0	28	0	0	0	0	32	0	0	0	0	18	0	0	0	0	24	0	0	0	0	7	0	0	0	0	0	0	0	0	0	0	0	0	0	0	22
ASV510	Bacteria	Proteobacteria	Alphaproteobacteria	Rhodobacterales	Rhodobacteraceae	Pseudorhodobacter	0	0	0	0	37	0	22	0	0	0	0	0	0	0	0	0	0	0	0	0	0	0	0	0	0	0	0	0	0	0	15	0	0	0	24	33	0	0	0	0
ASV511	Bacteria	Proteobacteria	Gammaproteobacteria	Legionellales	Legionellaceae	Legionella	0	0	0	0	0	0	0	0	0	0	11	0	0	0	0	0	0	0	0	0	0	0	7	0	0	40	0	0	0	0	0	0	0	0	0	73	0	0	0	0
ASV512	Bacteria	Proteobacteria	Gammaproteobacteria	Betaproteobacteriales	Burkholderiaceae	Rhodoferax	0	0	0	0	15	0	0	0	0	0	0	0	0	0	0	0	0	0	0	0	0	0	0	0	0	0	0	0	0	0	0	13	0	0	49	20	33	0	0	0
ASV513	Bacteria	Bacteroidetes	Bacteroidia	Flavobacteriales	Flavobacteriaceae	Flavobacterium	0	0	0	0	0	0	12	0	0	0	0	27	0	0	0	0	0	0	0	0	0	14	7	0	0	0	25	0	0	0	24	0	0	0	0	21	0	0	0	0
ASV514	Bacteria	Patescibacteria	Gracilibacteria	Absconditabacteriales_(SR1)	NA	NA	0	0	0	0	0	0	0	0	0	0	0	0	6	0	0	0	0	5	0	0	0	22	0	0	0	0	65	0	0	0	5	24	0	0	0	0	2	0	0	0
ASV515	Bacteria	Bacteroidetes	Bacteroidia	Flavobacteriales	Crocinitomicaceae	Fluviicola	0	0	0	0	0	0	0	0	0	0	78	0	0	0	0	18	0	0	0	0	0	0	0	0	0	0	0	0	0	0	0	0	0	0	0	0	0	0	0	0
ASV516	Bacteria	Proteobacteria	Gammaproteobacteria	Aeromonadales	Aeromonadaceae	Aeromonas	0	0	0	0	0	0	0	0	0	0	33	19	0	0	0	0	0	0	0	0	0	0	0	0	0	0	0	0	0	0	0	0	0	0	0	35	0	0	0	0
ASV517	Bacteria	Actinobacteria	Actinobacteria	Propionibacteriales	Propionibacteriaceae	Propionicimonas	32	62	0	0	24	0	0	0	0	0	0	0	0	0	0	0	0	0	0	0	0	0	0	0	0	0	0	0	0	0	0	0	17	6	19	0	0	0	0	0
ASV518	Bacteria	Proteobacteria	Gammaproteobacteria	Pseudomonadales	Moraxellaceae	Acinetobacter	41	0	0	0	0	0	0	0	0	0	0	26	0	0	0	76	0	0	0	0	26	0	0	0	0	0	0	0	0	0	0	0	0	0	0	0	0	0	0	0
ASV519	Bacteria	Proteobacteria	Gammaproteobacteria	Betaproteobacteriales	Burkholderiaceae	Hydrogenophaga	0	0	0	0	0	0	0	0	0	0	0	0	0	0	0	0	0	0	0	20	0	0	0	0	0	0	0	0	0	0	0	72	0	0	0	0	0	0	0	35
ASV520	Bacteria	Actinobacteria	Actinobacteria	Propionibacteriales	Propionibacteriaceae	NA	0	33	0	0	8	0	0	0	0	0	0	18	0	0	0	0	0	0	0	0	15	0	0	0	0	0	0	0	0	0	0	0	0	0	24	28	0	0	0	0
ASV521	Bacteria	Proteobacteria	Alphaproteobacteria	Rhizobiales	Xanthobacteraceae	NA	0	0	0	0	24	0	0	0	0	0	0	0	0	0	10	0	0	0	0	19	0	0	0	0	0	0	0	0	0	0	0	0	0	0	50	0	0	0	0	23
ASV522	Bacteria	Planctomycetes	Planctomycetacia	Planctomycetales	NA	NA	0	0	0	0	0	0	0	0	0	7	0	0	0	37	0	0	0	0	0	0	0	0	0	0	39	0	0	0	0	23	0	0	0	0	20	0	0	0	0	0
ASV523	Bacteria	Proteobacteria	Alphaproteobacteria	Rhizobiales	Labraceae	Labrys	0	0	0	0	0	0	0	0	0	0	0	0	0	0	0	0	0	0	0	0	0	0	0	0	0	0	0	0	0	17	0	0	0	0	109	0	0	0	0	0
ASV524	Bacteria	Proteobacteria	Alphaproteobacteria	Rhodobacterales	Rhodobacteraceae	Gemmobacter	0	0	0	0	0	0	0	0	0	0	0	0	19	0	0	0	0	0	0	0	0	0	0	0	26	40	0	0	0	0	15	0	0	0	0	24	0	0	0	0
ASV525	Bacteria	Bacteroidetes	Bacteroidia	Flavobacteriales	Flavobacteriaceae	Flavobacterium	0	0	0	0	0	0	0	0	0	0	0	0	0	0	0	24	0	0	0	0	0	0	0	0	0	0	0	0	0	0	21	16	0	0	0	13	15	0	0	0
ASV526	Bacteria	Proteobacteria	Alphaproteobacteria	Rhodobacterales	Rhodobacteraceae	NA	0	16	0	0	37	0	0	0	0	0	0	0	0	11	0	0	0	0	0	0	0	0	0	0	0	0	0	0	0	0	7	0	0	0	52	0	0	0	0	0
ASV527	Bacteria	Verrucomicrobia	Verrucomicrobiae	Verrucomicrobiales	Verrucomicrobiaceae	Prosthecobacter	34	0	0	0	0	0	5	0	40	0	0	0	0	0	0	0	0	0	0	0	0	0	0	0	0	0	0	0	0	12	0	0	0	0	23	0	0	0	24	19
ASV528	Bacteria	Proteobacteria	Alphaproteobacteria	Rhizobiales	Xanthobacteraceae	NA	0	0	0	0	0	0	0	0	22	0	0	0	0	27	0	0	0	0	0	0	0	0	9	6	0	0	0	0	0	0	6	0	0	21	10	0	0	0	22	0
ASV529	Bacteria	Verrucomicrobia	Verrucomicrobiae	Pedosphaerales	Pedosphaeraceae	NA	0	0	0	0	0	0	0	0	0	0	0	0	0	0	0	0	0	0	0	3	0	0	0	0	0	0	0	0	0	0	0	0	0	0	101	0	0	0	0	19
ASV530	Bacteria	Proteobacteria	Alphaproteobacteria	Rhodospirillales	Rhodospirillaceae	NA	0	0	0	0	0	0	0	0	0	0	0	0	10	0	0	0	0	0	0	0	0	15	0	0	0	0	0	0	0	20	0	7	0	0	45	25	0	0	0	0
ASV531	Bacteria	Proteobacteria	Gammaproteobacteria	Betaproteobacteriales	Burkholderiaceae	Simplicispira	0	0	0	0	0	0	0	0	0	0	0	0	0	0	0	0	0	0	0	57	0	0	0	0	0	0	0	0	0	0	0	0	0	0	0	0	0	0	0	65
ASV532	Bacteria	Proteobacteria	Alphaproteobacteria	Sphingomonadales	Sphingomonadaceae	Novosphingobium	0	0	0	0	0	0	44	0	0	0	0	0	0	0	0	0	0	0	0	0	0	0	0	0	0	26	0	0	0	0	0	0	0	0	0	51	0	0	0	0
ASV533	Bacteria	Proteobacteria	Deltaproteobacteria	PB19	NA	NA	0	0	0	0	5	0	0	0	0	0	0	0	0	0	12	0	0	0	0	9	0	0	0	0	0	0	0	0	0	0	0	0	0	0	65	0	0	0	0	29
ASV534	Bacteria	Proteobacteria	Deltaproteobacteria	Myxococcales	Nannocystaceae	Nannocystis	0	0	0	0	0	0	0	0	0	17	0	0	0	0	31	0	0	0	0	5	0	0	0	0	12	0	0	0	0	36	0	0	0	0	19	0	0	0	0	0
ASV535	Bacteria	Verrucomicrobia	Verrucomicrobiae	Verrucomicrobiales	Verrucomicrobiaceae	Prosthecobacter	0	0	0	0	0	0	0	0	0	0	0	0	0	0	0	0	0	0	0	0	0	0	0	0	0	0	0	0	0	0	0	0	0	0	38	0	0	0	0	82
ASV536	Bacteria	Planctomycetes	Planctomycetacia	Isosphaerales	Isosphaeraceae	Paludisphaera	0	0	0	0	0	0	0	0	14	18	0	0	0	19	0	0	0	0	0	0	0	0	0	30	0	0	0	0	10	0	0	0	0	16	12	0	0	0	0	0
ASV537	Bacteria	Proteobacteria	Alphaproteobacteria	Rhizobiales	Xanthobacteraceae	Pseudorhodoplanes	0	0	0	0	0	0	0	0	0	0	0	0	0	0	0	0	0	0	0	0	0	0	0	0	20	0	0	0	0	28	0	0	0	0	62	0	0	0	0	9
ASV538	Bacteria	Bacteroidetes	Bacteroidia	Cytophagales	Spirosomaceae	Dyadobacter	0	15	0	0	0	0	0	0	0	0	0	0	0	0	0	0	0	0	0	0	0	24	0	0	0	0	23	0	0	0	0	0	0	0	0	23	33	0	0	0
ASV539	Bacteria	Proteobacteria	Gammaproteobacteria	Betaproteobacteriales	Burkholderiaceae	NA	0	0	0	0	0	0	0	0	0	0	0	0	0	0	0	0	0	0	0	0	0	0	0	0	0	0	118	0	0	0	0	0	0	0	0	0	0	0	0	0
ASV540	Bacteria	Verrucomicrobia	Verrucomicrobiae	Verrucomicrobiales	Verrucomicrobiaceae	Brevifollis	0	0	0	0	0	0	0	0	0	0	0	0	0	0	0	0	0	0	0	0	0	0	0	0	0	0	0	9	0	52	0	0	0	0	28	11	0	0	0	17
ASV541	Bacteria	Proteobacteria	Gammaproteobacteria	Alteromonadales	Shewanellaceae	Shewanella	0	0	0	0	0	0	0	0	0	0	46	0	0	0	0	9	0	0	0	0	0	0	0	0	0	0	0	0	0	0	0	0	0	0	0	0	0	0	0	0
ASV542	Bacteria	Proteobacteria	Gammaproteobacteria	Betaproteobacteriales	Burkholderiaceae	Rhodoferax	0	0	0	0	30	0	0	0	0	0	0	0	0	0	8	0	0	0	0	29	0	0	0	0	0	0	0	0	0	0	0	0	0	0	0	0	0	0	0	49
ASV543	Bacteria	Proteobacteria	Gammaproteobacteria	Legionellales	Legionellaceae	Legionella	61	0	0	0	0	0	0	0	0	0	0	0	0	0	0	0	0	0	0	0	26	0	0	0	0	0	0	0	0	0	0	14	0	0	0	75	0	0	0	0
ASV544	Bacteria	Proteobacteria	Alphaproteobacteria	Rhizobiales	Xanthobacteraceae	NA	0	0	0	0	0	0	0	0	0	0	0	0	0	0	0	0	0	0	0	0	0	0	0	0	0	0	0	0	0	21	0	0	0	0	84	0	0	0	10	0
ASV545	Bacteria	Proteobacteria	Alphaproteobacteria	Caulobacterales	Caulobacteraceae	Brevundimonas	0	0	43	0	0	0	0	0	0	0	0	0	0	0	0	0	0	0	0	0	0	0	0	0	0	27	0	44	0	0	0	0	0	0	0	0	0	0	0	0
ASV546	Bacteria	WPS-2	NA	NA	NA	NA	0	0	0	0	7	0	0	0	15	0	0	0	0	0	0	0	0	0	0	0	0	0	0	0	0	10	30	0	0	6	0	14	0	8	10	0	14	0	0	0
ASV547	Bacteria	Proteobacteria	Alphaproteobacteria	Caulobacterales	Caulobacteraceae	Brevundimonas	0	0	0	0	0	0	7	0	9	0	0	0	0	0	0	0	10	16	0	0	10	0	0	0	0	0	0	0	0	0	25	12	0	0	0	15	10	0	0	0
ASV548	Bacteria	Bacteroidetes	Bacteroidia	Flavobacteriales	Flavobacteriaceae	Flavobacterium	0	0	0	0	0	0	0	0	0	0	15	0	0	0	0	0	0	0	0	4	2	10	10	0	0	0	13	0	0	0	0	0	0	17	0	0	0	9	9	25
ASV549	Bacteria	Proteobacteria	Gammaproteobacteria	Pseudomonadales	Moraxellaceae	Acinetobacter	0	0	0	0	21	0	0	0	0	0	0	0	0	0	0	56	0	0	0	0	0	0	0	0	0	0	0	0	0	0	0	0	0	0	0	0	0	0	0	0
ASV550	Bacteria	Bacteroidetes	Bacteroidia	Flavobacteriales	Weeksellaceae	Cloacibacterium	0	0	0	0	0	0	0	0	0	0	41	18	0	0	0	7	0	0	0	0	0	0	0	0	0	0	0	0	0	0	0	3	0	0	0	0	0	0	0	0
ASV551	Bacteria	Proteobacteria	Gammaproteobacteria	Betaproteobacteriales	Burkholderiaceae	Comamonas	36	0	0	0	0	0	0	0	0	0	61	0	0	0	0	0	0	0	0	0	0	0	0	0	0	0	0	0	0	0	0	0	0	0	0	0	0	0	0	0
ASV552	Bacteria	Bacteroidetes	Bacteroidia	Chitinophagales	Chitinophagaceae	Terrimonas	43	6	0	0	0	0	0	0	0	5	0	0	0	9	28	0	13	0	0	0	0	0	0	0	0	0	0	26	0	0	0	0	0	0	0	0	0	0	0	25
ASV553	Bacteria	Proteobacteria	Alphaproteobacteria	Rhizobiales	Rhizobiaceae	Ochrobactrum	51	0	0	0	0	0	37	0	0	0	0	0	0	0	0	0	0	0	0	0	7	0	0	0	0	13	0	22	0	0	33	0	0	0	0	0	0	0	0	0
ASV554	Bacteria	Proteobacteria	Alphaproteobacteria	Rhizobiales	Rhizobiaceae	Mesorhizobium	0	0	0	0	0	0	0	14	0	0	0	0	0	0	0	0	0	0	0	0	0	0	0	0	0	0	0	0	0	0	0	0	0	28	40	0	0	0	30	0
ASV555	Bacteria	Proteobacteria	Alphaproteobacteria	Sphingomonadales	Sphingomonadaceae	Sphingobium	0	0	0	0	0	0	0	0	10	0	0	0	0	11	0	0	0	9	0	0	0	0	0	0	0	0	20	0	0	0	0	17	0	0	0	0	9	0	36	0
ASV556	Bacteria	Proteobacteria	Gammaproteobacteria	Betaproteobacteriales	Rhodocyclaceae	Azoarcus	0	0	0	0	0	0	0	0	0	0	0	7	0	0	0	6	0	0	0	0	0	10	5	0	3	13	0	0	0	0	0	24	0	0	0	44	0	0	0	0
ASV557	Bacteria	Verrucomicrobia	Verrucomicrobiae	Verrucomicrobiales	Verrucomicrobiaceae	Roseimicrobium	0	0	0	0	0	0	0	0	0	0	0	0	0	13	0	0	0	0	0	0	0	0	0	0	0	0	0	0	0	0	6	0	0	14	62	0	0	3	14	0
ASV558	Bacteria	Proteobacteria	Gammaproteobacteria	Betaproteobacteriales	Burkholderiaceae	Paucibacter	0	0	0	0	0	0	0	0	0	0	0	0	0	19	0	0	0	0	0	28	0	0	0	0	45	0	0	0	20	0	0	0	0	0	0	0	0	0	0	0
ASV559	Bacteria	Bacteroidetes	Bacteroidia	Flavobacteriales	Flavobacteriaceae	Flavobacterium	0	0	0	0	0	0	0	0	0	20	16	0	0	0	16	42	0	0	0	0	0	0	0	0	0	0	0	0	0	0	0	0	0	0	0	0	0	0	0	0
ASV560	Bacteria	Proteobacteria	Gammaproteobacteria	Betaproteobacteriales	Burkholderiaceae	Comamonas	0	0	0	0	0	0	0	0	0	0	0	0	0	0	0	0	0	0	0	0	0	16	0	0	0	0	25	0	0	0	33	0	0	0	0	0	37	0	0	0
ASV561	Bacteria	WPS-2	NA	NA	NA	NA	17	38	0	0	0	0	0	0	0	0	0	0	0	0	0	0	0	0	0	0	0	20	0	0	0	0	0	0	0	0	0	52	0	0	0	0	0	0	0	0
ASV562	Bacteria	Proteobacteria	Gammaproteobacteria	Xanthomonadales	Rhodanobacteraceae	NA	0	0	0	5	32	0	0	0	0	14	0	0	0	2	5	0	0	0	0	0	6	0	0	0	0	0	0	0	0	0	5	0	0	0	31	0	0	0	0	10
ASV563	Bacteria	Chlamydiae	Chlamydiae	Chlamydiales	Parachlamydiaceae	Neochlamydia	0	0	0	0	0	0	0	0	0	6	0	0	0	0	9	0	0	0	0	8	0	0	0	0	0	0	0	0	0	6	0	0	0	0	28	0	0	0	0	53
ASV564	Bacteria	Proteobacteria	Gammaproteobacteria	Betaproteobacteriales	Burkholderiaceae	Simplicispira	0	0	0	0	0	0	0	0	0	0	0	0	0	0	0	0	0	0	0	37	0	0	0	0	0	0	0	0	0	0	0	0	0	0	0	0	0	0	0	73
ASV565	Bacteria	Proteobacteria	Alphaproteobacteria	Caulobacterales	Hyphomonadaceae	Hirschia	0	0	0	0	0	0	0	0	0	0	0	0	0	0	0	0	0	0	0	19	0	0	0	0	0	0	0	0	0	0	0	0	0	0	58	0	0	33	0	0
ASV566	Bacteria	Bacteroidetes	Bacteroidia	Flavobacteriales	Flavobacteriaceae	Flavobacterium	0	0	0	0	0	0	0	0	0	0	33	0	0	0	0	57	0	0	0	0	0	0	0	0	0	0	0	0	0	0	0	0	0	0	0	0	0	0	0	0
ASV567	Bacteria	Proteobacteria	Gammaproteobacteria	Alteromonadales	Alteromonadaceae	Rheinheimera	0	0	0	0	0	0	0	0	0	0	0	0	0	0	0	0	0	0	0	0	64	0	0	0	0	0	0	0	0	0	0	0	0	0	0	24	0	0	0	0
ASV568	Bacteria	Firmicutes	Clostridia	Clostridiales	Ruminococcaceae	Ruminococcus_1	19	0	0	0	0	0	0	0	0	24	0	0	0	0	18	0	0	0	6	5	0	0	0	0	0	0	0	0	0	0	0	0	0	0	2	0	0	0	0	54
ASV569	Bacteria	Proteobacteria	Gammaproteobacteria	Pseudomonadales	Moraxellaceae	Acinetobacter	21	0	0	0	0	0	0	0	0	0	32	0	0	0	0	31	0	46	0	0	0	0	0	0	0	0	0	0	0	0	0	0	0	0	0	0	0	0	0	0
ASV570	Bacteria	Proteobacteria	Gammaproteobacteria	Pseudomonadales	Pseudomonadaceae	Pseudomonas	0	0	0	0	0	0	0	0	0	0	0	21	0	0	0	33	0	0	0	0	0	0	0	0	0	0	0	0	0	0	0	23	0	0	0	32	0	0	0	0
ASV571	Bacteria	Proteobacteria	Gammaproteobacteria	Betaproteobacteriales	Burkholderiaceae	Hydrogenophaga	0	0	0	0	0	0	0	0	0	0	0	0	0	0	0	0	0	0	0	48	0	0	0	0	0	0	0	0	0	0	0	0	0	0	0	0	0	0	0	61
ASV572	Bacteria	Proteobacteria	Gammaproteobacteria	Betaproteobacteriales	Burkholderiaceae	Comamonas	0	0	0	0	0	0	0	0	0	0	44	11	0	0	0	0	0	0	0	0	0	0	0	0	0	0	0	0	0	0	0	0	0	0	0	0	0	0	0	0
ASV573	Bacteria	Actinobacteria	Acidimicrobiia	Microtrichales	Ilumatobacteraceae	CL500-29_marine_group	0	13	0	0	0	0	14	0	0	0	0	0	0	0	3	0	0	0	0	0	0	0	5	2	0	0	0	0	0	0	0	0	0	0	59	12	0	0	0	0
ASV574	Bacteria	Proteobacteria	Gammaproteobacteria	Betaproteobacteriales	Burkholderiaceae	NA	53	0	0	0	18	0	0	0	0	0	0	0	0	0	0	0	0	0	0	20	0	0	0	0	0	0	0	0	0	0	0	0	0	0	29	0	0	0	0	41
ASV575	Bacteria	Bacteroidetes	Bacteroidia	Cytophagales	Spirosomaceae	Persicitalea	0	0	0	0	0	0	0	0	11	0	0	0	0	9	0	0	0	0	0	0	0	0	0	0	0	0	62	0	20	0	0	6	0	0	0	0	0	0	0	0
ASV576	Bacteria	Bacteroidetes	Bacteroidia	Chitinophagales	Saprospiraceae	Lewinella	0	0	0	0	0	0	0	0	0	10	0	0	0	0	10	0	0	0	0	15	0	0	4	0	0	0	0	6	4	23	0	0	4	0	26	0	0	6	0	0
ASV577	Bacteria	Verrucomicrobia	Verrucomicrobiae	Verrucomicrobiales	Verrucomicrobiaceae	Brevifollis	0	0	0	0	0	0	0	0	0	0	0	0	0	0	25	0	0	0	0	0	0	0	0	0	14	0	0	29	0	0	0	0	0	0	40	0	0	0	0	0
ASV578	Bacteria	Proteobacteria	Alphaproteobacteria	Sphingomonadales	Sphingomonadaceae	Novosphingobium	0	0	0	0	0	0	0	0	0	0	0	0	0	0	0	0	54	0	0	0	0	0	0	0	0	0	27	0	0	0	0	0	0	0	0	27	0	0	0	0
ASV579	Bacteria	Proteobacteria	Gammaproteobacteria	Alteromonadales	Alteromonadaceae	Rheinheimera	0	0	0	0	0	0	0	0	0	0	0	0	0	0	0	0	0	0	0	0	78	0	0	0	0	0	0	0	0	0	0	0	0	0	30	0	0	0	0	0
ASV580	Bacteria	Proteobacteria	Gammaproteobacteria	Pseudomonadales	Moraxellaceae	Paraperlucidibaca	0	0	0	0	0	0	0	0	0	0	0	0	0	0	0	0	0	0	0	0	0	0	0	0	0	39	0	25	0	0	20	24	0	0	0	0	0	0	0	0
ASV581	Bacteria	Proteobacteria	Alphaproteobacteria	Caulobacterales	Caulobacteraceae	NA	0	0	0	0	20	0	0	0	0	0	0	0	0	0	0	0	21	18	0	0	0	0	0	0	0	7	0	0	0	0	11	0	0	0	0	14	0	0	0	16
ASV582	Bacteria	Bacteroidetes	Bacteroidia	Chitinophagales	Saprospiraceae	NA	0	0	0	0	0	0	0	0	0	6	0	0	0	0	0	0	0	0	5	11	0	0	5	0	20	0	0	3	0	0	0	0	0	0	27	0	0	0	17	12
ASV583	Bacteria	Proteobacteria	Gammaproteobacteria	Betaproteobacteriales	Aquaspirillaceae	Rivicola	0	0	0	0	0	0	0	0	0	0	6	16	0	0	0	0	0	0	0	4	24	0	0	0	0	0	0	0	0	0	0	0	0	0	11	40	0	0	0	0
ASV584	Bacteria	Proteobacteria	Alphaproteobacteria	Rhodobacterales	Rhodobacteraceae	Gemmobacter	0	20	0	0	0	0	19	0	0	0	0	0	0	0	0	0	0	0	0	0	30	0	0	0	0	0	0	0	0	0	17	0	0	0	0	19	0	0	0	0
ASV585	Bacteria	Patescibacteria	Saccharimonadia	Saccharimonadales	Saccharimonadaceae	NA	4	17	0	0	19	0	0	0	0	0	0	0	0	0	0	0	0	0	0	0	20	24	7	0	0	0	0	0	0	0	0	0	0	0	18	0	0	0	0	0
ASV586	Bacteria	Proteobacteria	Gammaproteobacteria	Pseudomonadales	Pseudomonadaceae	Pseudomonas	0	0	0	0	0	0	0	0	0	0	0	0	8	0	0	0	0	0	0	0	0	30	0	0	14	0	0	0	0	0	0	32	0	0	0	21	0	0	0	0
ASV587	Bacteria	Proteobacteria	Gammaproteobacteria	Alteromonadales	Alteromonadaceae	Rheinheimera	0	0	0	0	0	0	0	0	0	0	0	0	0	0	0	0	0	0	0	0	59	0	0	0	0	0	0	0	0	0	0	0	0	0	0	46	0	0	0	0
ASV588	Bacteria	Actinobacteria	Actinobacteria	Micrococcales	Intrasporangiaceae	Janibacter	0	0	0	0	0	0	0	0	0	0	0	0	0	0	0	0	0	0	0	0	0	0	0	0	76	0	0	21	0	0	0	0	0	0	8	0	0	0	0	0
ASV589	Bacteria	Proteobacteria	Gammaproteobacteria	NA	NA	NA	0	0	0	0	0	0	0	0	0	0	0	0	0	0	0	0	0	0	0	0	0	0	0	0	0	0	0	0	0	0	0	0	0	0	14	0	0	0	0	91
ASV590	Bacteria	Proteobacteria	Gammaproteobacteria	Aeromonadales	Aeromonadaceae	Aeromonas	0	0	0	0	0	0	0	0	0	0	32	11	0	0	0	0	0	0	0	0	8	0	0	0	0	0	0	0	0	0	0	0	0	0	0	21	0	0	0	0
ASV591	Bacteria	Proteobacteria	Alphaproteobacteria	Sphingomonadales	Sphingomonadaceae	Altererythrobacter	0	31	0	0	0	0	0	0	0	0	0	0	0	0	0	0	11	14	9	0	0	0	0	0	0	0	0	0	0	0	24	0	0	0	15	0	0	0	0	0
ASV592	Bacteria	Proteobacteria	Deltaproteobacteria	Bdellovibrionales	Bdellovibrionaceae	Bdellovibrio	32	0	0	0	5	0	0	0	0	0	0	0	0	0	0	0	0	0	0	0	0	0	0	0	0	0	0	0	0	0	0	0	0	0	75	0	0	0	0	24
ASV593	Bacteria	Verrucomicrobia	Verrucomicrobiae	Verrucomicrobiales	Verrucomicrobiaceae	NA	0	0	0	0	0	0	0	0	0	0	0	0	0	0	0	0	0	0	0	0	0	20	0	0	0	0	44	0	0	0	0	0	7	0	33	0	0	0	0	0
ASV594	Bacteria	Proteobacteria	Deltaproteobacteria	Bdellovibrionales	Bdellovibrionaceae	Bdellovibrio	0	8	0	0	0	0	15	0	0	0	0	0	0	5	0	0	0	0	0	5	3	0	0	0	0	0	3	0	0	0	9	0	0	0	49	0	0	0	0	6
ASV595	Bacteria	Proteobacteria	Alphaproteobacteria	Caulobacterales	Caulobacteraceae	Caulobacter	0	0	0	0	0	0	0	0	0	0	0	0	0	0	12	0	0	0	0	11	0	0	0	11	0	0	0	0	18	33	0	0	0	0	0	0	0	0	0	18
ASV596	Bacteria	Bacteroidetes	Bacteroidia	Cytophagales	Spirosomaceae	Emticicia	0	0	0	0	0	0	0	0	0	0	0	0	0	0	0	0	0	0	0	0	0	36	28	0	0	0	33	0	0	0	0	0	6	0	0	0	0	0	0	0
ASV597	Bacteria	Bacteroidetes	Bacteroidia	Cytophagales	Spirosomaceae	Flectobacillus	0	20	0	0	0	0	0	0	0	0	3	0	0	0	0	0	0	0	0	0	59	3	0	0	0	0	0	0	0	0	0	0	0	0	0	17	0	0	0	0
ASV598	Bacteria	Proteobacteria	Alphaproteobacteria	Rhodobacterales	Rhodobacteraceae	Paracoccus	0	29	0	0	0	0	73	0	0	0	0	0	0	0	0	0	0	0	0	0	0	0	0	0	0	0	0	0	0	0	0	0	0	0	0	0	0	0	0	0
ASV599	Bacteria	Proteobacteria	Alphaproteobacteria	Rhizobiales	Rhizobiaceae	Allorhizobium-Neorhizobium-Pararhizobium-Rhizobium	0	18	0	0	0	0	0	0	0	0	18	0	0	0	0	0	0	0	0	0	0	0	0	0	0	20	0	0	0	0	25	0	0	0	0	21	0	0	0	0
ASV600	Bacteria	Bacteroidetes	Ignavibacteria	OPB56	NA	NA	0	0	0	0	7	0	0	0	0	27	0	0	0	0	44	0	0	0	0	11	0	0	0	0	0	0	0	0	0	0	0	0	0	0	13	0	0	0	0	0
ASV601	Bacteria	Proteobacteria	Gammaproteobacteria	Legionellales	Legionellaceae	Legionella	0	0	0	0	0	0	19	0	0	0	0	0	0	0	0	0	0	0	0	0	0	19	0	0	0	0	8	0	0	0	21	20	0	0	0	0	15	0	0	0
ASV602	Bacteria	Proteobacteria	Alphaproteobacteria	Rhodobacterales	Rhodobacteraceae	Paracoccus	0	0	0	0	0	0	48	0	0	0	0	0	0	0	0	0	0	0	0	0	0	0	0	0	0	0	0	0	0	0	54	0	0	0	0	0	0	0	0	0
ASV603	Bacteria	Actinobacteria	Actinobacteria	Propionibacteriales	Propionibacteriaceae	Tessaracoccus	0	0	0	0	0	0	12	0	0	0	0	22	0	0	0	0	0	0	0	0	0	0	0	0	0	0	17	0	0	0	0	0	0	0	0	13	38	0	0	0
ASV604	Bacteria	Actinobacteria	Actinobacteria	Micrococcales	Microbacteriaceae	Microbacterium	0	18	0	0	0	0	0	0	0	0	0	0	0	0	0	0	0	0	0	0	0	0	0	0	0	0	0	0	0	0	0	38	0	0	0	0	0	0	0	0
ASV605	Bacteria	Bacteroidetes	Bacteroidia	Flavobacteriales	Flavobacteriaceae	Flavobacterium	0	0	0	0	0	0	0	0	0	0	13	0	0	0	0	0	0	0	0	0	0	14	0	0	0	0	26	0	0	0	0	0	0	0	0	16	0	0	15	10
ASV606	Bacteria	Proteobacteria	NA	NA	NA	NA	45	0	0	0	0	0	0	0	0	0	4	21	0	0	0	0	0	0	0	0	29	0	0	0	0	30	0	9	0	0	0	0	0	0	0	8	0	0	0	0
ASV607	Bacteria	Proteobacteria	Gammaproteobacteria	Betaproteobacteriales	Burkholderiaceae	Rhodoferax	7	0	0	0	0	0	0	0	0	0	32	0	0	0	0	0	0	0	0	0	0	0	0	0	0	17	0	0	0	0	0	0	0	0	0	26	0	0	0	0
ASV608	Bacteria	Proteobacteria	Gammaproteobacteria	Betaproteobacteriales	Burkholderiaceae	Simplicispira	0	0	0	0	0	0	0	0	0	0	0	0	0	0	0	0	0	0	0	0	0	0	0	0	0	0	0	0	0	0	31	27	0	0	0	0	42	0	0	0
ASV609	Bacteria	Firmicutes	Erysipelotrichia	Erysipelotrichales	Erysipelotrichaceae	Turicibacter	25	4	0	4	19	0	0	0	2	17	0	0	6	0	7	0	0	11	0	0	0	0	0	0	0	0	7	0	0	0	3	0	0	4	3	0	0	0	0	12
ASV610	Bacteria	Proteobacteria	Alphaproteobacteria	Rhizobiales	Devosiaceae	Devosia	0	10	0	0	0	0	0	0	0	0	0	0	0	0	0	0	0	0	0	0	0	0	0	0	30	0	0	0	0	0	0	0	0	0	35	0	0	0	0	24
ASV611	Bacteria	Proteobacteria	Alphaproteobacteria	Paracaedibacterales	Paracaedibacteraceae	NA	0	0	25	0	7	0	0	8	0	0	0	0	22	0	0	0	2	0	0	0	0	0	8	0	0	0	11	10	0	0	0	0	0	0	0	0	0	0	4	2
ASV612	Bacteria	Proteobacteria	Gammaproteobacteria	Betaproteobacteriales	Burkholderiaceae	Achromobacter	0	0	0	0	0	0	83	0	16	0	0	0	0	0	0	0	0	0	0	0	0	0	0	0	0	0	0	0	0	0	0	0	0	0	0	0	0	0	0	0
ASV613	Bacteria	Proteobacteria	Gammaproteobacteria	Pseudomonadales	Pseudomonadaceae	Pseudomonas	0	0	0	0	0	0	0	0	67	0	0	0	0	32	0	0	0	0	0	0	0	0	0	0	0	0	0	0	0	0	0	0	0	0	0	0	0	0	0	0
ASV614	Bacteria	Bacteroidetes	Bacteroidia	Flavobacteriales	Flavobacteriaceae	Flavobacterium	0	0	0	0	0	0	0	0	0	0	0	0	0	0	0	0	0	0	0	0	0	0	0	0	0	0	0	0	0	0	0	0	0	0	0	38	0	0	0	0
ASV615	Bacteria	Proteobacteria	Gammaproteobacteria	Enterobacteriales	Enterobacteriaceae	Lelliottia	0	0	0	11	0	0	0	0	42	0	0	0	0	0	0	0	0	0	0	0	0	0	0	0	0	0	0	0	35	0	0	0	0	0	0	0	10	0	0	0
ASV616	Bacteria	Patescibacteria	Parcubacteria	Candidatus_Campbellbacteria	NA	NA	60	0	0	0	0	0	0	0	0	10	0	0	0	0	11	0	0	0	0	8	0	0	0	0	0	0	0	0	0	19	0	0	0	0	27	0	0	0	0	23
ASV617	Bacteria	Bacteroidetes	Ignavibacteria	OPB56	NA	NA	0	0	0	0	0	0	0	0	0	0	0	0	0	0	0	0	0	0	0	15	0	0	0	0	0	0	0	0	0	38	0	0	0	0	0	0	0	0	0	45
ASV618	Bacteria	Actinobacteria	Actinobacteria	Propionibacteriales	Nocardioidaceae	Aeromicrobium	0	0	0	0	0	0	0	0	0	0	0	0	0	0	0	0	0	0	0	0	0	0	0	0	89	0	0	0	0	0	0	0	0	0	9	0	0	0	0	0
ASV619	Bacteria	Proteobacteria	Gammaproteobacteria	Betaproteobacteriales	Gallionellaceae	Candidatus_Nitrotoga	0	0	0	0	0	0	0	0	0	0	0	0	0	0	0	0	0	0	0	0	0	0	0	0	0	0	0	0	0	49	0	0	0	0	49	0	0	0	0	0
ASV620	Bacteria	Proteobacteria	Gammaproteobacteria	Betaproteobacteriales	Neisseriaceae	NA	0	0	0	0	0	0	0	0	0	0	0	0	0	0	0	0	0	0	0	0	0	0	0	0	0	0	0	0	0	0	0	0	0	0	89	0	0	0	0	9
ASV621	Bacteria	Proteobacteria	Gammaproteobacteria	Betaproteobacteriales	Burkholderiaceae	Polynucleobacter	0	7	0	0	0	0	3	0	0	0	0	11	0	0	0	0	0	0	0	0	21	8	0	0	0	12	0	0	0	0	0	13	0	0	0	22	0	0	0	0
ASV622	Bacteria	Verrucomicrobia	Verrucomicrobiae	Verrucomicrobiales	Verrucomicrobiaceae	Prosthecobacter	0	30	0	0	0	0	0	0	0	0	0	0	0	0	0	0	0	0	0	0	0	25	0	0	0	0	27	0	15	0	0	0	0	0	0	0	0	0	0	0
ASV623	Bacteria	Bacteroidetes	Bacteroidia	Chitinophagales	Saprospiraceae	NA	0	0	0	0	0	0	0	0	0	6	0	0	2	0	16	0	0	0	8	17	0	0	0	0	13	0	0	0	0	16	0	0	0	0	12	0	0	0	0	7
ASV624	Bacteria	Firmicutes	Bacilli	Bacillales	Staphylococcaceae	Staphylococcus	0	0	0	0	0	0	0	0	0	0	0	0	0	0	0	0	0	0	0	0	0	0	0	0	74	0	0	16	0	0	0	0	7	0	0	0	0	0	0	0
ASV625	Bacteria	Proteobacteria	Alphaproteobacteria	Rhodobacterales	Rhodobacteraceae	Gemmobacter	0	40	0	0	0	0	45	0	0	0	0	0	0	0	0	0	0	0	0	0	0	0	0	0	0	0	0	0	0	0	11	0	0	0	0	0	0	0	0	0
ASV626	Bacteria	Proteobacteria	Alphaproteobacteria	Rhizobiales	Stappiaceae	Pannonibacter	0	3	0	0	0	0	0	0	0	0	10	13	0	0	0	0	0	0	0	0	13	0	0	0	0	22	0	0	0	0	25	0	0	0	0	10	0	0	0	0
ASV627	Bacteria	Proteobacteria	Gammaproteobacteria	Alteromonadales	Alteromonadaceae	Rheinheimera	0	0	0	0	0	0	0	0	0	0	38	0	0	0	0	0	0	0	0	0	0	0	0	0	0	58	0	0	0	0	0	0	0	0	0	0	0	0	0	0
ASV628	Bacteria	Proteobacteria	Gammaproteobacteria	Alteromonadales	Alteromonadaceae	Rheinheimera	0	0	0	0	0	0	0	0	0	0	16	0	0	0	0	0	0	0	0	0	0	0	0	0	21	0	0	0	0	0	0	24	0	0	0	35	0	0	0	0
ASV629	Bacteria	Hydrogenedentes	Hydrogenedentia	Hydrogenedentiales	Hydrogenedensaceae	NA	0	0	0	0	0	0	0	0	0	0	0	0	64	0	0	0	0	0	0	0	0	0	0	0	0	0	0	0	0	0	0	0	0	0	32	0	0	0	0	0
ASV630	Bacteria	Proteobacteria	Gammaproteobacteria	Betaproteobacteriales	Rhodocyclaceae	Sulfuritalea	0	0	0	0	36	0	0	0	0	0	0	0	0	0	0	0	0	0	0	0	0	0	0	0	0	0	0	0	0	0	0	0	0	0	8	0	0	0	0	51
ASV631	Bacteria	Planctomycetes	Planctomycetacia	Planctomycetales	Rubinisphaeraceae	SH-PL14	0	0	0	0	0	0	0	0	26	0	0	0	0	0	0	0	0	0	0	0	0	0	0	0	59	0	0	0	0	0	0	0	0	0	0	10	0	0	0	0
ASV632	Bacteria	Actinobacteria	Acidimicrobiia	Microtrichales	Microtrichaceae	NA	0	0	0	0	0	0	0	0	0	0	0	0	0	0	0	0	33	7	0	0	0	0	0	0	0	0	13	0	0	0	0	0	0	16	0	0	0	0	26	0
ASV633	Bacteria	Fusobacteria	Fusobacteriia	Fusobacteriales	Leptotrichiaceae	Leptotrichia	0	0	0	0	9	0	0	0	0	11	15	0	0	0	5	0	0	0	0	5	0	0	0	0	0	0	0	4	0	0	0	0	0	0	0	6	0	0	0	5
ASV634	Bacteria	Proteobacteria	Gammaproteobacteria	Xanthomonadales	Xanthomonadaceae	Stenotrophomonas	0	0	0	0	0	0	94	0	0	0	0	0	0	0	0	0	0	0	0	0	0	0	0	0	0	0	0	0	0	0	0	0	0	0	0	0	0	0	0	0
ASV635	Bacteria	Proteobacteria	Alphaproteobacteria	Caulobacterales	Caulobacteraceae	Brevundimonas	34	0	0	0	0	0	0	0	0	23	0	0	0	0	0	0	0	0	0	0	0	0	0	0	54	0	0	0	0	0	0	0	0	0	0	17	0	0	0	0
ASV636	Bacteria	Proteobacteria	Gammaproteobacteria	Betaproteobacteriales	Aquaspirillaceae	Aquaspirillum	0	0	0	0	0	0	0	0	0	0	0	0	0	0	0	0	0	0	0	0	40	0	0	0	0	18	0	0	0	0	0	0	0	0	0	36	0	0	0	0
ASV637	Bacteria	Proteobacteria	Gammaproteobacteria	Betaproteobacteriales	Aquaspirillaceae	Aquaspirillum	0	0	0	0	0	0	0	0	0	0	0	0	0	0	0	0	0	0	0	0	55	0	0	0	0	24	0	0	0	0	0	0	0	0	0	11	0	0	0	4
ASV638	Bacteria	Proteobacteria	Deltaproteobacteria	Bdellovibrionales	Bdellovibrionaceae	Bdellovibrio	0	0	0	0	0	0	0	0	0	0	0	0	0	0	0	0	0	0	0	0	59	0	0	0	0	0	0	0	0	0	0	0	0	0	0	35	0	0	0	0
ASV639	Bacteria	Proteobacteria	Alphaproteobacteria	Rhizobiales	Xanthobacteraceae	Afipia	0	0	0	0	0	0	0	0	0	0	0	0	0	0	0	0	0	0	0	0	0	0	0	0	0	0	0	0	0	41	0	0	0	0	29	0	0	0	0	24
ASV640	Bacteria	Actinobacteria	Actinobacteria	Propionibacteriales	Propionibacteriaceae	Tessaracoccus	0	14	0	0	0	0	12	0	0	0	0	0	0	15	0	0	0	0	0	0	0	0	0	0	0	0	0	0	0	0	7	0	0	0	26	0	19	0	0	0
ASV641	Bacteria	Bacteroidetes	Bacteroidia	Sphingobacteriales	NS11-12_marine_group	NA	0	0	0	0	5	0	0	0	0	0	0	0	0	0	0	0	0	0	0	3	0	0	0	0	0	0	0	0	0	0	0	0	0	0	0	0	0	0	52	33
ASV642	Bacteria	Proteobacteria	Alphaproteobacteria	Sphingomonadales	Sphingomonadaceae	Altererythrobacter	0	0	0	0	22	0	0	0	0	0	0	0	0	0	9	0	0	7	0	0	0	5	0	0	0	20	16	0	0	0	0	0	0	0	7	0	0	7	0	0
ASV643	Bacteria	Bacteroidetes	Bacteroidia	Flavobacteriales	Flavobacteriaceae	Flavobacterium	0	0	0	0	0	0	0	0	0	28	0	0	0	0	0	0	0	0	10	13	0	0	0	0	0	0	0	0	0	0	0	0	0	0	11	0	0	31	0	0
ASV644	Bacteria	Proteobacteria	Alphaproteobacteria	Rhodobacterales	Rhodobacteraceae	Gemmobacter	0	0	0	0	0	0	0	0	0	0	0	60	0	0	0	0	0	0	0	0	0	0	0	0	0	0	0	0	0	0	0	0	0	0	0	33	0	0	0	0
ASV645	Bacteria	Proteobacteria	Gammaproteobacteria	Betaproteobacteriales	Burkholderiaceae	Simplicispira	0	0	0	0	27	0	0	0	0	0	0	0	0	0	0	0	0	0	0	27	0	0	0	0	0	0	0	0	0	0	0	0	0	0	0	0	0	0	0	38
ASV646	Bacteria	Proteobacteria	Alphaproteobacteria	Sphingomonadales	Sphingomonadaceae	Sphingobium	0	0	0	0	0	0	20	0	0	0	0	26	0	0	0	0	0	0	0	0	0	0	0	0	0	24	0	0	0	0	10	0	0	0	0	12	0	0	0	0
ASV647	Bacteria	Proteobacteria	Deltaproteobacteria	Bdellovibrionales	Bdellovibrionaceae	Bdellovibrio	0	0	0	0	0	0	0	15	0	0	0	0	0	0	7	0	0	21	0	0	0	0	0	0	0	0	9	12	0	0	0	0	5	3	0	0	0	7	0	13
ASV648	Bacteria	Proteobacteria	Gammaproteobacteria	Betaproteobacteriales	Methylophilaceae	Methylophilus	0	0	0	0	0	0	0	0	0	0	0	15	0	0	0	0	0	0	0	0	77	0	0	0	0	0	0	0	0	0	0	0	0	0	0	0	0	0	0	0
ASV649	Bacteria	Planctomycetes	Planctomycetacia	Pirellulales	Pirellulaceae	Pirellula	0	0	0	0	0	0	0	0	0	0	0	0	0	0	0	0	0	0	0	0	0	0	0	0	92	0	0	0	0	0	0	0	0	0	0	0	0	0	0	0
ASV650	Bacteria	Actinobacteria	Actinobacteria	Micrococcales	Microbacteriaceae	Microbacterium	0	0	0	0	0	0	0	0	0	0	0	0	0	0	0	0	0	0	0	0	0	0	0	0	0	0	0	0	0	0	41	0	0	0	0	0	51	0	0	0
ASV651	Bacteria	Bacteroidetes	Bacteroidia	Flavobacteriales	Flavobacteriaceae	Flavobacterium	0	0	0	0	0	0	3	0	0	0	26	0	0	0	0	0	0	0	0	0	0	0	0	0	0	0	0	0	0	0	0	35	0	0	0	0	0	0	0	0
ASV652	Bacteria	Verrucomicrobia	Verrucomicrobiae	Verrucomicrobiales	Verrucomicrobiaceae	NA	0	45	0	0	0	0	0	0	0	0	0	0	0	0	0	0	0	0	0	0	0	0	0	0	0	0	0	0	0	0	45	0	0	0	0	0	0	0	0	0
ASV653	Bacteria	Proteobacteria	Alphaproteobacteria	Rhizobiales	Rhizobiaceae	NA	27	0	0	0	0	0	0	0	0	0	0	0	0	0	0	0	0	0	0	0	0	0	0	0	40	0	0	0	0	0	0	0	0	0	27	0	0	0	0	23
ASV654	Bacteria	Proteobacteria	Alphaproteobacteria	Rhodobacterales	Rhodobacteraceae	Pseudorhodobacter	0	0	0	0	51	0	0	0	0	0	0	0	0	0	38	0	0	0	0	0	0	0	0	0	0	0	0	0	0	0	0	0	0	0	0	0	0	0	0	0
ASV655	Bacteria	Proteobacteria	Gammaproteobacteria	Betaproteobacteriales	Burkholderiaceae	NA	0	0	0	0	0	0	0	0	0	20	0	0	0	0	14	0	0	0	0	0	0	0	0	0	0	0	0	17	0	0	0	0	23	0	0	0	0	0	0	14
ASV656	Bacteria	Proteobacteria	Gammaproteobacteria	Betaproteobacteriales	Burkholderiaceae	NA	0	0	0	0	0	0	0	0	0	0	0	0	0	0	0	0	0	0	0	88	0	0	0	0	0	0	0	0	0	0	0	0	0	0	0	0	0	0	0	0
ASV657	Bacteria	Proteobacteria	Gammaproteobacteria	Betaproteobacteriales	Burkholderiaceae	Simplicispira	0	0	0	0	0	0	0	0	0	0	23	0	0	0	0	0	0	0	0	0	0	0	0	0	0	0	0	0	0	0	14	0	0	0	0	0	0	0	0	0
ASV658	Bacteria	Proteobacteria	Gammaproteobacteria	Betaproteobacteriales	Burkholderiaceae	Rhizobacter	0	0	0	0	12	0	0	0	14	0	0	0	0	0	0	0	0	0	0	8	0	30	0	0	0	0	0	0	0	0	0	13	0	0	0	0	0	0	0	10
ASV659	Bacteria	Proteobacteria	Gammaproteobacteria	Oceanospirillales	Pseudohongiellaceae	Pseudohongiella	50	0	0	0	0	0	0	0	0	0	0	8	0	0	0	0	0	0	0	0	23	0	0	0	0	0	0	0	0	4	0	0	0	0	13	23	0	0	0	16
ASV660	Bacteria	Proteobacteria	Alphaproteobacteria	Rhodobacterales	Rhodobacteraceae	Rhodobacter	0	0	0	0	0	0	0	0	0	0	0	0	0	0	0	0	17	0	7	0	0	22	15	0	0	0	0	0	0	0	0	0	0	13	0	0	0	0	13	0
ASV661	Bacteria	Proteobacteria	Gammaproteobacteria	Alteromonadales	Shewanellaceae	Shewanella	0	0	0	0	0	0	0	0	0	0	0	0	0	0	0	0	0	0	0	0	15	0	0	0	0	21	0	0	0	0	0	0	0	0	0	51	0	0	0	0
ASV662	Bacteria	Proteobacteria	Alphaproteobacteria	Rhizobiales	Hyphomicrobiaceae	Hyphomicrobium	0	0	0	0	0	0	0	0	0	0	0	0	0	0	0	0	0	0	0	0	0	0	0	0	44	0	0	0	0	0	0	0	0	0	43	0	0	0	0	0
ASV663	Bacteria	Proteobacteria	Deltaproteobacteria	Bradymonadales	NA	NA	0	0	0	0	0	0	0	0	0	0	0	0	0	0	0	0	0	0	0	0	0	0	0	0	0	13	0	0	0	0	0	7	0	0	19	39	0	0	0	9
ASV664	Bacteria	Verrucomicrobia	Verrucomicrobiae	Verrucomicrobiales	Verrucomicrobiaceae	Roseimicrobium	0	0	0	0	0	0	0	0	0	0	0	0	0	0	0	0	0	0	0	0	0	0	0	0	0	0	0	0	0	0	0	0	0	0	80	0	0	0	0	7
ASV665	Bacteria	Actinobacteria	Actinobacteria	Propionibacteriales	Propionibacteriaceae	Propioniciclava	0	0	0	0	43	0	0	0	0	9	0	0	0	0	7	0	0	0	0	0	0	0	0	0	0	0	0	0	0	0	0	0	0	0	16	0	0	0	0	0
ASV666	Bacteria	Proteobacteria	Deltaproteobacteria	Bdellovibrionales	Bdellovibrionaceae	Bdellovibrio	0	0	0	0	0	0	0	0	0	3	0	0	0	0	0	0	0	0	0	0	0	0	0	0	0	36	0	0	0	0	0	0	0	0	47	0	0	0	0	0
ASV667	Bacteria	Bacteroidetes	Bacteroidia	Flavobacteriales	Flavobacteriaceae	Flavobacterium	11	0	0	0	0	0	0	0	0	0	14	0	0	0	0	34	0	0	0	0	0	2	0	0	0	0	0	0	0	0	0	0	0	0	0	0	0	0	0	0
ASV668	Bacteria	Bacteroidetes	Bacteroidia	Sphingobacteriales	env.OPS_17	NA	0	0	0	0	9	0	0	0	9	9	0	0	0	0	0	0	2	0	0	7	0	0	5	2	0	0	0	22	0	0	0	0	0	6	0	0	0	7	7	0
ASV669	Bacteria	Proteobacteria	Gammaproteobacteria	Pseudomonadales	Pseudomonadaceae	Pseudomonas	35	0	0	0	0	0	14	0	0	0	0	0	0	0	0	0	0	0	0	0	0	0	0	0	0	17	0	0	0	0	23	31	0	0	0	0	0	0	0	0
ASV670	Bacteria	Chlamydiae	Chlamydiae	Chlamydiales	Parachlamydiaceae	Neochlamydia	0	0	0	0	0	0	0	45	0	0	0	0	12	6	3	0	0	0	0	0	0	0	0	0	0	0	0	19	0	0	0	0	0	0	0	0	0	0	0	0
ASV671	Bacteria	Chlamydiae	Chlamydiae	Chlamydiales	Parachlamydiaceae	Candidatus_Protochlamydia	0	0	0	0	0	0	0	0	0	23	0	0	0	0	6	0	0	0	0	16	3	0	0	0	0	0	0	0	0	0	0	0	0	0	16	0	0	0	0	21
ASV672	Bacteria	Verrucomicrobia	Verrucomicrobiae	Verrucomicrobiales	DEV007	NA	0	19	0	0	0	0	16	0	0	0	0	3	0	0	0	0	0	0	0	0	0	0	0	0	0	3	0	0	0	0	10	0	0	0	15	18	0	0	0	0
ASV673	Bacteria	Proteobacteria	Gammaproteobacteria	Betaproteobacteriales	Rhodocyclaceae	Sulfuritalea	0	0	0	0	54	0	0	0	0	0	0	0	0	0	0	0	0	0	0	0	0	0	0	0	0	0	0	0	0	0	0	0	0	0	30	0	0	0	0	0
ASV674	Bacteria	Actinobacteria	Actinobacteria	Propionibacteriales	Propionibacteriaceae	Cutibacterium	0	0	0	0	0	50	0	0	0	0	0	0	0	0	0	0	0	0	0	0	0	0	0	0	0	0	0	0	0	0	12	0	0	0	0	22	0	0	0	0
ASV675	Bacteria	Hydrogenedentes	Hydrogenedentia	Hydrogenedentiales	Hydrogenedensaceae	NA	0	0	0	0	0	0	0	0	0	13	0	0	0	0	17	0	0	0	0	0	0	0	0	0	0	0	0	4	0	36	0	0	0	0	0	0	0	0	5	9
ASV676	Bacteria	Bacteroidetes	Bacteroidia	Flavobacteriales	NS9_marine_group	NA	0	0	0	0	0	0	0	0	0	0	0	0	0	32	0	0	0	0	0	0	0	0	0	0	0	0	0	0	0	0	0	20	0	0	0	0	0	0	0	32
ASV677	Bacteria	Verrucomicrobia	Verrucomicrobiae	Chthoniobacterales	Terrimicrobiaceae	Terrimicrobium	0	0	0	0	0	0	0	0	0	0	0	0	0	0	0	0	0	0	0	0	0	0	0	0	0	0	0	0	0	0	9	0	0	0	54	13	0	0	0	8
ASV678	Bacteria	Proteobacteria	Gammaproteobacteria	Alteromonadales	Alteromonadaceae	Rheinheimera	0	0	0	0	0	0	0	0	0	0	0	0	0	0	0	0	0	0	0	0	0	0	0	0	0	0	0	0	0	0	0	0	0	0	0	84	0	0	0	0
ASV679	Bacteria	Proteobacteria	Gammaproteobacteria	Betaproteobacteriales	Burkholderiaceae	Verticia	0	10	0	0	0	0	0	0	0	0	0	0	0	0	0	0	0	0	0	0	0	0	0	0	0	16	0	0	0	0	20	18	0	0	0	19	0	0	0	0
ASV680	Bacteria	Proteobacteria	Deltaproteobacteria	Bdellovibrionales	Bdellovibrionaceae	Bdellovibrio	0	0	0	0	0	0	25	0	0	0	0	0	0	0	0	0	0	0	0	0	30	0	0	0	0	4	0	0	0	0	0	0	0	0	19	5	0	0	0	0
ASV681	Bacteria	Proteobacteria	Alphaproteobacteria	Rhizobiales	Devosiaceae	NA	0	0	0	0	0	0	4	0	0	0	0	0	0	0	0	0	0	0	0	0	0	0	0	0	29	0	0	0	0	11	0	0	0	0	39	0	0	0	0	0
ASV682	Bacteria	Proteobacteria	Gammaproteobacteria	Betaproteobacteriales	Burkholderiaceae	Lautropia	0	0	0	0	0	0	0	0	4	10	0	0	0	0	0	0	0	10	6	13	0	0	16	9	0	0	0	0	9	0	0	0	0	0	0	0	0	0	0	6
ASV683	Bacteria	Proteobacteria	Gammaproteobacteria	Salinisphaerales	Solimonadaceae	Polycyclovorans	0	0	0	0	0	0	0	0	0	12	0	0	3	0	9	0	0	0	0	0	0	0	15	0	35	0	0	0	0	0	0	0	5	0	0	0	0	0	4	0
ASV684	Bacteria	Proteobacteria	Gammaproteobacteria	Pseudomonadales	Moraxellaceae	Acinetobacter	0	0	0	0	0	0	0	0	0	0	15	0	0	0	0	10	0	0	0	0	0	0	0	0	0	8	0	0	0	0	10	25	0	0	0	15	0	0	0	0
ASV685	Bacteria	Proteobacteria	Alphaproteobacteria	Rickettsiales	Rickettsiaceae	NA	0	0	0	0	0	0	0	0	0	0	0	40	0	0	0	0	0	0	0	0	9	0	0	0	0	16	0	0	0	0	0	0	0	0	0	18	0	0	0	0
ASV686	Bacteria	Verrucomicrobia	Verrucomicrobiae	Verrucomicrobiales	Verrucomicrobiaceae	Prosthecobacter	0	14	0	0	0	0	0	0	0	0	0	0	0	0	0	0	0	0	0	0	9	17	0	0	0	0	0	0	0	0	0	0	0	0	35	7	0	0	0	0
ASV687	Bacteria	Proteobacteria	Alphaproteobacteria	Rhodobacterales	Rhodobacteraceae	Defluviimonas	0	0	0	0	41	0	0	0	0	0	0	0	0	0	0	0	0	0	0	0	0	0	0	0	0	0	0	0	11	0	0	0	0	0	17	0	0	0	0	13
ASV688	Bacteria	Proteobacteria	Gammaproteobacteria	Betaproteobacteriales	Burkholderiaceae	Ideonella	0	0	0	0	0	0	0	0	8	0	0	0	0	0	0	0	0	0	0	36	0	0	0	0	0	0	18	0	0	0	0	0	0	0	0	0	0	0	20	0
ASV689	Bacteria	Proteobacteria	Gammaproteobacteria	Alteromonadales	Alteromonadaceae	Rheinheimera	0	0	0	0	0	0	0	0	0	0	0	28	0	0	0	0	0	0	0	0	30	0	0	0	0	0	0	0	0	0	0	0	0	0	0	24	0	0	0	0
ASV690	Bacteria	Proteobacteria	Gammaproteobacteria	Pseudomonadales	Pseudomonadaceae	Pseudomonas	0	0	0	0	0	0	0	0	0	0	0	0	0	0	0	65	0	0	0	0	0	0	0	0	0	0	0	0	0	0	0	17	0	0	0	0	0	0	0	0
ASV691	Bacteria	Proteobacteria	Alphaproteobacteria	Sphingomonadales	Sphingomonadaceae	Sphingobium	0	0	0	0	0	0	0	0	0	0	0	0	0	0	0	0	0	0	0	0	0	0	0	0	0	0	22	0	0	0	0	0	0	36	0	0	24	0	0	0
ASV692	Bacteria	Proteobacteria	Alphaproteobacteria	Rhizobiales	Kaistiaceae	Kaistia	0	38	0	0	0	0	0	0	0	7	0	0	0	0	0	0	0	0	0	0	0	0	0	0	0	0	0	6	0	0	12	0	0	0	0	13	0	0	5	0
ASV693	Bacteria	Proteobacteria	Gammaproteobacteria	Pseudomonadales	Pseudomonadaceae	Pseudomonas	0	11	0	0	0	0	0	0	0	0	0	0	0	0	0	0	0	0	0	0	0	0	0	0	0	0	0	0	0	0	28	16	0	0	0	0	26	0	0	0
ASV694	Bacteria	Proteobacteria	Alphaproteobacteria	Rhizobiales	Rhizobiaceae	Aminobacter	0	0	0	0	0	0	13	0	0	27	0	0	0	0	0	0	0	0	0	0	0	0	0	0	0	0	0	0	0	0	0	0	0	0	23	18	0	0	0	0
ASV695	Bacteria	Proteobacteria	Gammaproteobacteria	Legionellales	Legionellaceae	Legionella	0	0	0	0	0	0	0	0	0	0	0	0	0	0	0	0	0	0	0	0	0	0	0	0	0	0	0	0	0	0	0	0	0	0	54	0	0	0	0	27
ASV696	Bacteria	Proteobacteria	Alphaproteobacteria	Sphingomonadales	Sphingomonadaceae	Sphingopyxis	0	8	0	0	0	0	30	0	0	0	0	0	0	0	0	0	0	0	0	0	0	0	0	0	0	0	0	0	0	0	42	0	0	0	0	0	0	0	0	0
ASV697	Bacteria	Firmicutes	Bacilli	Bacillales	Staphylococcaceae	Staphylococcus	0	0	0	0	0	0	0	0	0	64	0	0	0	0	0	0	0	0	0	0	0	0	0	0	0	0	0	0	0	0	0	0	0	0	0	16	0	0	0	0
ASV698	Bacteria	Proteobacteria	Gammaproteobacteria	Betaproteobacteriales	Rhodocyclaceae	Zoogloea	0	0	0	0	0	0	0	0	0	24	0	0	0	0	0	0	0	0	0	35	0	0	0	0	0	0	0	0	0	0	0	0	0	0	0	0	0	0	0	21
ASV699	Bacteria	Bacteroidetes	Bacteroidia	Flavobacteriales	Flavobacteriaceae	Flavobacterium	0	0	0	0	0	0	0	0	0	0	52	0	0	0	0	0	0	0	0	0	12	16	0	0	0	0	0	0	0	0	0	0	0	0	0	0	0	0	0	0
ASV700	Bacteria	Proteobacteria	Gammaproteobacteria	Pseudomonadales	Moraxellaceae	Psychrobacter	0	0	0	0	0	0	0	0	0	0	0	0	0	0	0	0	0	0	0	0	0	0	0	0	0	0	0	0	0	0	0	80	0	0	0	0	0	0	0	0
ASV701	Bacteria	Epsilonbacteraeota	Campylobacteria	Campylobacterales	Thiovulaceae	Sulfuricurvum	0	0	0	0	0	0	0	0	0	0	0	0	0	0	0	0	0	0	0	0	0	0	0	0	0	0	0	0	0	0	0	0	0	0	80	0	0	0	0	0
ASV702	Bacteria	Proteobacteria	Deltaproteobacteria	SAR324_clade(Marine_group_B)	NA	NA	0	0	0	0	0	0	0	0	0	0	0	0	0	0	0	0	0	0	0	0	0	0	0	0	0	0	0	0	0	0	0	0	0	0	80	0	0	0	0	0
ASV703	Bacteria	Proteobacteria	Gammaproteobacteria	Betaproteobacteriales	Burkholderiaceae	NA	0	0	0	0	0	0	0	0	0	0	0	0	0	0	0	0	0	0	0	0	0	23	0	0	0	0	0	0	0	0	0	56	0	0	0	0	0	0	0	0
ASV704	Bacteria	Proteobacteria	Gammaproteobacteria	Pseudomonadales	Pseudomonadaceae	Pseudomonas	0	0	0	0	0	0	0	0	0	0	0	0	0	0	0	0	0	0	0	0	0	0	0	0	79	0	0	0	0	0	0	0	0	0	0	0	0	0	0	0
ASV705	Bacteria	Bacteroidetes	Bacteroidia	Flavobacteriales	Crocinitomicaceae	Fluviicola	0	0	0	0	0	0	0	0	0	0	31	14	0	0	0	0	0	0	0	0	8	0	0	0	0	0	0	0	0	0	0	0	0	0	0	14	0	0	0	0
ASV706	Bacteria	Verrucomicrobia	Verrucomicrobiae	Verrucomicrobiales	Verrucomicrobiaceae	NA	0	0	19	0	0	0	0	0	0	0	0	0	11	0	6	0	0	0	0	0	0	0	0	0	0	0	0	0	42	0	0	0	0	0	0	0	0	0	0	0
ASV707	Bacteria	Proteobacteria	Gammaproteobacteria	Pseudomonadales	Moraxellaceae	Acinetobacter	11	0	0	0	0	0	0	0	0	0	0	0	0	0	0	78	0	0	0	0	0	0	0	0	0	0	0	0	0	0	0	0	0	0	0	0	0	0	0	0
ASV708	Bacteria	Proteobacteria	Alphaproteobacteria	Rhizobiales	Rhizobiaceae	NA	0	0	0	0	0	0	0	0	0	0	0	0	0	0	0	0	0	0	0	0	0	0	0	34	0	0	0	0	0	0	18	0	0	0	0	0	0	0	26	0
ASV709	Bacteria	Proteobacteria	Gammaproteobacteria	Betaproteobacteriales	Rhodocyclaceae	Thauera	0	0	0	0	0	0	0	0	0	0	16	0	0	0	0	0	0	0	0	0	8	0	0	0	0	0	5	0	0	0	0	0	0	0	0	35	0	0	0	0
ASV710	Bacteria	Proteobacteria	Alphaproteobacteria	Rhodobacterales	Rhodobacteraceae	Paracoccus	0	29	0	0	0	0	48	0	0	0	0	0	0	0	0	0	0	0	0	0	0	0	0	0	0	0	0	0	0	0	0	0	0	0	0	0	0	0	0	0
ASV711	Bacteria	Verrucomicrobia	Verrucomicrobiae	Verrucomicrobiales	Verrucomicrobiaceae	Prosthecobacter	13	46	0	0	0	0	31	0	0	0	0	0	0	0	0	0	0	0	0	0	0	0	0	0	0	0	0	0	0	0	0	0	0	0	0	0	0	0	0	0
ASV712	Bacteria	Proteobacteria	Gammaproteobacteria	Beggiatoales	Beggiatoaceae	Beggiatoa	0	0	0	0	24	0	0	0	0	30	0	0	0	0	23	0	0	0	0	0	0	0	0	0	0	0	0	0	0	0	0	0	0	0	0	0	0	0	0	0
ASV713	Bacteria	Bacteroidetes	Bacteroidia	Chitinophagales	Saprospiraceae	NA	0	0	0	0	21	0	0	0	0	0	0	0	0	0	5	0	4	6	0	0	0	0	0	0	0	0	0	0	0	0	0	0	0	0	35	6	0	0	0	0
ASV714	Bacteria	Proteobacteria	Alphaproteobacteria	Sphingomonadales	Sphingomonadaceae	Sphingomonas	0	0	0	0	0	0	15	0	0	0	0	0	0	0	0	0	0	0	0	0	12	0	0	0	0	15	0	0	0	0	35	0	0	0	0	0	0	0	0	0
ASV715	Bacteria	Planctomycetes	Planctomycetacia	Planctomycetales	NA	NA	0	0	0	0	0	0	0	0	0	0	0	0	0	0	0	0	0	0	0	0	0	0	0	0	59	0	0	0	0	0	0	0	0	0	7	0	0	0	0	11
ASV716	Bacteria	Proteobacteria	Gammaproteobacteria	Cellvibrionales	Cellvibrionaceae	Cellvibrio	0	0	0	0	0	0	0	0	0	0	0	0	0	0	0	0	0	0	0	0	0	0	0	0	0	0	0	0	0	0	0	0	13	0	0	64	0	0	0	0
ASV717	Bacteria	Proteobacteria	Alphaproteobacteria	Sphingomonadales	Sphingomonadaceae	Sphingobium	0	0	0	0	33	0	0	0	0	18	0	0	0	0	0	0	0	0	0	0	0	0	0	0	0	0	0	0	0	0	0	0	0	0	25	0	0	0	0	0
ASV718	Bacteria	Armatimonadetes	Fimbriimonadia	Fimbriimonadales	Fimbriimonadaceae	NA	0	0	0	0	0	0	0	0	6	0	0	0	6	5	0	0	0	0	9	0	0	3	0	0	0	0	0	0	0	0	0	0	3	21	12	0	0	0	11	0
ASV719	Bacteria	NA	NA	NA	NA	NA	0	0	0	0	0	0	0	0	0	0	59	0	0	0	0	4	0	0	0	0	0	0	0	0	0	0	0	0	0	0	0	0	3	0	0	0	0	0	0	0
ASV720	Bacteria	Proteobacteria	Alphaproteobacteria	Sphingomonadales	Sphingomonadaceae	Altererythrobacter	0	10	0	0	0	0	41	0	0	0	4	0	0	0	0	0	0	0	0	0	0	0	0	0	0	0	0	0	0	0	0	0	0	0	0	20	0	0	0	0
ASV721	Bacteria	Actinobacteria	Actinobacteria	PeM15	NA	NA	9	7	0	0	0	0	0	0	0	0	0	0	0	13	0	0	6	0	0	0	0	0	0	0	6	0	0	0	3	0	0	0	0	8	15	0	0	0	0	17
ASV722	Bacteria	Proteobacteria	Gammaproteobacteria	Xanthomonadales	Xanthomonadaceae	Stenotrophomonas	0	0	0	0	0	0	0	0	8	3	0	0	0	0	0	0	0	0	0	0	4	0	6	0	51	0	0	0	0	0	0	0	3	0	0	0	0	0	0	0
ASV723	Bacteria	Proteobacteria	Gammaproteobacteria	Beggiatoales	Beggiatoaceae	NA	0	0	0	0	0	0	0	0	0	0	0	0	0	0	44	0	0	0	11	0	0	0	0	0	0	0	0	0	0	11	0	0	0	0	0	0	0	9	0	0
ASV724	Bacteria	Proteobacteria	Gammaproteobacteria	Betaproteobacteriales	Burkholderiaceae	Leptothrix	0	0	0	0	0	0	0	0	0	0	0	0	0	0	0	0	0	0	0	0	0	0	0	0	0	0	0	25	0	0	0	0	0	0	0	0	0	50	0	0
ASV725	Bacteria	Proteobacteria	Gammaproteobacteria	Betaproteobacteriales	Nitrosomonadaceae	Nitrosomonas	0	0	0	0	0	0	0	0	0	0	0	0	0	0	0	0	0	0	0	0	0	0	0	0	0	0	0	0	0	75	0	0	0	0	0	0	0	0	0	0
ASV726	Bacteria	Verrucomicrobia	Verrucomicrobiae	Verrucomicrobiales	NA	NA	0	15	0	0	5	0	0	0	0	0	0	0	0	0	0	0	0	0	0	0	0	0	0	0	0	0	0	0	0	0	0	0	0	0	41	13	0	0	0	0
ASV727	Bacteria	Proteobacteria	Alphaproteobacteria	Caulobacterales	Caulobacteraceae	Phenylobacterium	0	0	0	0	0	0	0	0	0	15	0	0	0	0	0	0	0	0	0	37	0	0	0	0	0	0	0	0	0	0	0	0	0	0	0	0	0	0	0	22
ASV728	Bacteria	Actinobacteria	Actinobacteria	Propionibacteriales	Propionibacteriaceae	Micropruina	0	0	0	0	0	0	0	0	0	18	0	0	0	0	0	0	0	0	0	0	23	0	0	0	0	33	0	0	0	0	0	0	0	0	0	0	0	0	0	0
ASV729	Bacteria	Proteobacteria	Alphaproteobacteria	Caulobacterales	Caulobacteraceae	Phenylobacterium	0	0	0	0	0	0	0	0	0	0	0	0	21	0	0	0	23	0	14	0	0	0	0	0	0	0	0	0	0	0	16	0	0	0	0	0	0	0	0	0
ASV730	Bacteria	Chlamydiae	Chlamydiae	Chlamydiales	Parachlamydiaceae	Candidatus_Protochlamydia	0	0	0	0	0	0	0	0	0	0	0	0	0	6	14	0	0	0	0	14	0	0	0	0	0	0	0	10	0	0	0	0	0	0	0	0	0	0	0	30
ASV731	Bacteria	Proteobacteria	Alphaproteobacteria	Micavibrionales	NA	NA	0	0	0	0	0	0	0	0	0	0	0	0	0	0	0	0	0	0	0	0	22	0	0	0	0	6	0	12	0	0	14	20	0	0	0	0	0	0	0	0
ASV732	Bacteria	Verrucomicrobia	Verrucomicrobiae	Pedosphaerales	Pedosphaeraceae	NA	0	0	0	0	0	0	0	0	0	0	0	0	0	0	0	0	0	0	0	0	0	0	0	0	0	0	0	0	0	0	0	0	0	0	74	0	0	0	0	0
ASV733	Bacteria	Proteobacteria	Alphaproteobacteria	Sphingomonadales	Sphingomonadaceae	NA	0	38	0	0	11	0	0	0	0	0	0	0	0	0	0	0	0	0	0	0	0	0	0	0	0	0	0	0	0	0	0	0	0	0	17	0	7	0	0	0
ASV734	Bacteria	Proteobacteria	Gammaproteobacteria	Betaproteobacteriales	Burkholderiaceae	Lautropia	0	5	0	0	24	0	0	0	0	0	0	0	0	0	18	0	0	0	0	0	0	0	0	0	0	0	0	13	0	0	0	0	0	0	6	7	0	0	0	0
ASV735	Bacteria	Proteobacteria	Gammaproteobacteria	Pseudomonadales	Moraxellaceae	Perlucidibaca	0	0	0	0	0	0	0	0	0	0	0	0	19	0	0	0	0	0	0	0	15	0	0	0	0	0	0	21	0	0	0	0	5	0	0	13	0	0	0	0
ASV736	Bacteria	Proteobacteria	Gammaproteobacteria	Betaproteobacteriales	Burkholderiaceae	Curvibacter	0	0	0	0	0	0	0	0	0	0	0	0	0	0	11	0	0	0	0	0	0	0	0	0	0	0	0	0	0	17	0	0	0	0	0	0	0	0	0	45
ASV737	Bacteria	Proteobacteria	Gammaproteobacteria	Betaproteobacteriales	Burkholderiaceae	Janthinobacterium	0	0	0	0	0	0	0	0	0	0	0	0	0	0	0	0	0	0	0	0	35	0	0	0	0	13	0	0	0	0	0	0	0	0	0	25	0	0	0	0
ASV738	Bacteria	Verrucomicrobia	Verrucomicrobiae	Verrucomicrobiales	DEV007	NA	0	0	0	4	0	0	0	0	0	0	0	0	0	0	0	0	0	0	0	0	0	12	0	7	0	0	0	0	0	0	0	0	4	0	45	0	0	0	0	0
ASV739	Bacteria	Bacteroidetes	Bacteroidia	Flavobacteriales	Flavobacteriaceae	Flavobacterium	0	0	0	0	0	0	0	0	0	0	0	0	0	0	0	0	0	0	0	0	0	0	9	18	45	0	0	0	0	0	0	0	0	0	0	0	0	0	0	0
ASV740	Bacteria	Hydrogenedentes	Hydrogenedentia	Hydrogenedentiales	Hydrogenedensaceae	NA	0	0	0	0	0	0	0	0	0	0	0	0	0	0	0	0	0	0	0	0	0	0	0	0	34	0	0	0	0	0	0	0	0	0	38	0	0	0	0	0
ASV741	Bacteria	Proteobacteria	Deltaproteobacteria	Bdellovibrionales	Bdellovibrionaceae	Bdellovibrio	0	0	0	0	0	0	0	0	0	0	0	0	0	0	0	0	0	0	0	0	0	0	0	0	0	0	0	0	0	0	0	0	0	0	55	0	0	0	0	17
ASV742	Bacteria	Proteobacteria	Deltaproteobacteria	Desulfobacterales	Desulfobulbaceae	Desulfobulbus	0	0	0	0	0	0	0	0	0	0	0	0	0	0	0	0	0	0	0	0	0	0	0	0	0	0	0	0	0	0	0	0	0	0	70	2	0	0	0	0
ASV743	Bacteria	Proteobacteria	Alphaproteobacteria	Sphingomonadales	Sphingomonadaceae	Novosphingobium	0	33	0	0	38	0	0	0	0	0	0	0	0	0	0	0	0	0	0	0	0	0	0	0	0	0	0	0	0	0	0	0	0	0	0	0	0	0	0	0
ASV744	Bacteria	Firmicutes	Clostridia	Clostridiales	Family_XII	Fusibacter	0	0	0	0	27	0	0	0	0	13	0	0	0	0	0	0	0	0	0	0	0	0	0	0	0	0	0	0	0	0	0	0	0	0	0	0	0	2	0	29
ASV745	Bacteria	Proteobacteria	Alphaproteobacteria	Sphingomonadales	Sphingomonadaceae	Sphingopyxis	0	0	0	0	0	0	71	0	0	0	0	0	0	0	0	0	0	0	0	0	0	0	0	0	0	0	0	0	0	0	0	0	0	0	0	0	0	0	0	0
ASV746	Bacteria	Verrucomicrobia	Verrucomicrobiae	Pedosphaerales	Pedosphaeraceae	NA	0	0	0	0	0	0	0	0	0	0	0	3	0	0	0	0	0	0	0	0	0	0	0	0	0	0	0	0	0	0	0	0	0	0	68	0	0	0	0	0
ASV747	Bacteria	Proteobacteria	Alphaproteobacteria	Sphingomonadales	Sphingomonadaceae	Sphingomonas	0	0	0	0	0	0	0	0	0	0	0	0	0	0	0	0	0	19	0	0	0	0	0	0	0	0	0	0	0	0	0	0	0	0	52	0	0	0	0	0
ASV748	Bacteria	Planctomycetes	Planctomycetacia	Planctomycetales	Rubinisphaeraceae	NA	0	0	0	0	0	0	0	0	0	0	0	0	0	0	0	0	0	0	0	0	0	0	0	0	0	0	0	0	0	39	0	0	0	0	0	0	0	0	0	32
ASV749	Bacteria	Proteobacteria	Alphaproteobacteria	Sphingomonadales	Sphingomonadaceae	Novosphingobium	0	0	0	0	0	0	0	0	0	0	0	0	0	0	0	0	0	0	0	0	0	0	0	0	0	0	0	0	0	0	71	0	0	0	0	0	0	0	0	0
ASV750	Bacteria	Proteobacteria	Gammaproteobacteria	Betaproteobacteriales	Methylophilaceae	Methylobacillus	0	0	0	0	0	0	0	0	0	0	0	0	0	0	0	0	0	0	0	0	12	0	0	0	0	14	0	0	0	0	0	0	0	0	0	35	0	0	0	0
ASV751	Bacteria	Actinobacteria	Acidimicrobiia	Microtrichales	Microtrichaceae	Candidatus_Microthrix	0	0	0	0	0	0	0	0	0	10	0	0	0	0	0	0	0	0	0	2	0	0	0	0	0	0	0	0	0	0	0	0	0	0	22	0	0	0	36	0
ASV752	Bacteria	Proteobacteria	Gammaproteobacteria	Pseudomonadales	Moraxellaceae	Acinetobacter	9	0	0	0	0	0	0	0	0	25	0	0	0	0	45	0	0	0	0	0	0	0	0	0	0	0	0	0	0	0	0	0	0	0	0	0	0	0	0	0
ASV753	Bacteria	Proteobacteria	Gammaproteobacteria	Betaproteobacteriales	Burkholderiaceae	Curvibacter	0	0	0	0	0	0	0	0	0	0	0	0	0	37	0	0	0	0	0	0	0	0	0	0	0	0	0	0	0	0	0	0	0	33	0	0	0	0	0	0
ASV754	Bacteria	Proteobacteria	Alphaproteobacteria	Elsterales	NA	NA	0	0	0	0	0	0	0	0	0	0	0	0	0	0	0	0	0	0	0	0	0	0	0	0	21	0	0	0	0	20	0	0	0	0	29	0	0	0	0	0
ASV755	Bacteria	Verrucomicrobia	Verrucomicrobiae	Pedosphaerales	Pedosphaeraceae	NA	0	0	0	0	0	0	0	0	0	0	0	0	0	0	0	0	0	0	0	0	0	0	0	0	0	0	0	0	0	0	0	0	0	0	60	10	0	0	0	0
ASV756	Bacteria	Actinobacteria	Coriobacteriia	Coriobacteriales	Coriobacteriaceae	Collinsella	0	0	0	0	0	0	0	0	0	0	6	0	0	0	0	0	0	0	0	0	0	0	0	0	2	0	0	0	0	0	0	0	0	0	0	0	0	0	0	61
ASV757	Bacteria	Proteobacteria	Gammaproteobacteria	Betaproteobacteriales	Burkholderiaceae	NA	0	0	0	0	0	0	0	0	0	0	0	0	0	0	0	0	0	0	0	69	0	0	0	0	0	0	0	0	0	0	0	0	0	0	0	0	0	0	0	0
ASV758	Bacteria	Bacteroidetes	Bacteroidia	Flavobacteriales	Flavobacteriaceae	Flavobacterium	0	0	0	0	0	0	0	0	0	0	0	0	0	0	0	0	0	0	0	0	0	0	0	0	0	0	13	10	0	0	0	0	0	0	0	10	13	0	23	0
ASV759	Bacteria	Planctomycetes	Planctomycetacia	Planctomycetales	NA	NA	0	0	0	0	0	0	0	0	0	0	0	0	0	0	0	0	0	0	0	0	0	0	0	0	0	0	0	0	0	69	0	0	0	0	0	0	0	0	0	0
ASV760	Bacteria	Proteobacteria	Gammaproteobacteria	Betaproteobacteriales	Burkholderiaceae	Achromobacter	0	0	0	0	0	0	0	0	0	0	0	0	0	0	0	0	0	0	0	0	0	0	0	0	0	0	0	0	0	0	69	0	0	0	0	0	0	0	0	0
ASV761	Bacteria	Proteobacteria	Gammaproteobacteria	Pseudomonadales	Moraxellaceae	Acinetobacter	0	0	0	0	0	0	0	0	0	0	0	0	0	0	0	0	0	0	0	0	0	0	0	0	0	0	0	0	0	0	0	0	0	0	0	69	0	0	0	0
ASV762	Bacteria	Bacteroidetes	Bacteroidia	Chitinophagales	Chitinophagaceae	NA	0	0	0	0	0	0	0	0	0	0	22	5	0	0	0	0	0	0	0	0	4	0	0	0	0	6	0	0	0	0	0	0	0	0	0	0	0	0	0	0
ASV763	Bacteria	Proteobacteria	Gammaproteobacteria	Xanthomonadales	Xanthomonadaceae	Pseudoxanthomonas	0	5	0	0	0	0	10	0	0	27	0	0	0	0	7	0	0	6	0	0	0	0	0	0	0	0	0	0	0	0	0	0	0	0	13	0	0	0	0	0
ASV764	Bacteria	Proteobacteria	Deltaproteobacteria	Bdellovibrionales	Bdellovibrionaceae	Bdellovibrio	31	0	0	0	0	0	9	0	0	0	0	0	0	0	0	0	0	0	0	0	0	17	0	0	0	0	35	0	0	0	0	7	0	0	0	0	0	0	0	0
ASV765	Bacteria	Actinobacteria	Thermoleophilia	Solirubrobacterales	67-14	NA	0	0	0	0	0	0	0	0	0	32	0	0	0	0	0	0	0	0	0	0	0	0	0	0	6	0	0	12	0	0	0	0	4	0	5	0	0	0	0	9
ASV766	Bacteria	Bacteroidetes	Bacteroidia	Flavobacteriales	Flavobacteriaceae	Flavobacterium	0	0	0	0	0	0	0	0	0	0	48	0	0	0	0	0	0	0	0	0	0	0	0	0	0	0	0	0	0	0	0	0	0	0	0	20	0	0	0	0
ASV767	Bacteria	Proteobacteria	Alphaproteobacteria	Rhodobacterales	Rhodobacteraceae	Paracoccus	0	0	0	0	0	0	0	0	0	0	0	0	0	0	0	0	0	0	0	0	0	0	0	0	25	0	0	25	0	0	0	0	18	0	0	0	0	0	0	0
ASV768	Bacteria	Proteobacteria	Gammaproteobacteria	Betaproteobacteriales	Burkholderiaceae	GKS98_freshwater_group	0	26	0	0	0	0	0	0	0	0	0	0	0	0	0	0	0	0	0	0	0	0	0	0	0	0	0	0	0	0	0	0	0	0	0	41	0	0	0	0
ASV769	Bacteria	Firmicutes	Clostridia	Clostridiales	Lachnospiraceae	Lachnospiraceae_ND3007_group	0	0	0	0	30	0	0	0	0	7	0	0	0	0	7	0	0	0	0	9	0	0	0	0	0	0	0	0	0	0	0	0	0	0	0	0	0	0	0	14
ASV770	Bacteria	Bacteroidetes	Bacteroidia	Chitinophagales	Saprospiraceae	NA	0	0	0	0	11	0	0	0	0	0	0	0	0	4	2	0	0	0	0	3	0	0	0	0	0	0	0	0	0	0	0	0	4	0	21	0	0	2	0	20
ASV771	Bacteria	Bacteroidetes	Bacteroidia	Flavobacteriales	NS9_marine_group	NA	0	0	0	0	13	0	0	0	16	0	0	0	0	0	0	0	0	0	0	0	0	0	0	0	0	0	0	0	27	0	0	0	0	0	0	0	0	0	11	0
ASV772	Bacteria	Proteobacteria	Gammaproteobacteria	Aeromonadales	Aeromonadaceae	Aeromonas	0	0	0	0	0	0	0	0	0	0	33	0	0	0	0	0	0	0	0	0	16	0	0	0	0	0	0	0	0	0	0	0	0	0	0	18	0	0	0	0
ASV773	Bacteria	Proteobacteria	Alphaproteobacteria	Sphingomonadales	Sphingomonadaceae	Sphingobium	0	0	0	0	0	0	0	0	0	0	0	0	0	0	0	0	7	0	24	0	0	0	0	0	0	0	0	0	0	19	0	0	0	0	0	0	0	0	0	17
ASV774	Bacteria	Proteobacteria	Gammaproteobacteria	Betaproteobacteriales	Burkholderiaceae	Hydrogenophaga	0	0	0	0	0	0	0	0	0	0	0	0	0	0	0	0	0	0	0	28	0	0	0	0	0	0	0	0	0	0	0	0	0	0	0	0	0	0	0	39
ASV775	Bacteria	Proteobacteria	Gammaproteobacteria	Betaproteobacteriales	Rhodocyclaceae	Dechloromonas	0	0	0	0	0	0	0	0	0	0	0	0	0	0	0	0	0	0	0	0	0	0	0	0	0	0	0	0	0	0	0	0	0	0	35	0	0	0	0	32
ASV776	Bacteria	Proteobacteria	Gammaproteobacteria	Betaproteobacteriales	Rhodocyclaceae	Thauera	0	0	0	0	53	0	0	0	0	0	0	0	0	0	0	0	0	0	0	0	0	0	13	0	0	0	0	0	0	0	0	0	0	0	0	0	0	0	0	0
ASV777	Bacteria	Proteobacteria	Alphaproteobacteria	Rhodobacterales	Rhodobacteraceae	Rhodobacter	0	0	0	0	0	0	0	0	18	0	17	0	0	0	0	0	17	0	0	0	0	0	0	0	0	0	0	0	0	0	0	0	14	0	0	0	0	0	0	0
ASV778	Bacteria	Patescibacteria	Gracilibacteria	Absconditabacteriales_(SR1)	NA	NA	0	0	0	0	0	0	0	0	0	33	0	0	0	0	12	0	0	0	0	8	0	0	0	0	0	0	0	0	0	0	0	0	0	0	0	0	0	0	0	13
ASV779	Bacteria	Proteobacteria	Alphaproteobacteria	Reyranellales	Reyranellaceae	Reyranella	0	0	0	0	0	0	0	0	0	0	0	0	0	12	0	0	0	0	0	9	0	0	0	0	14	0	0	13	0	0	0	0	0	0	9	0	0	9	0	0
ASV780	Bacteria	Proteobacteria	Gammaproteobacteria	Pseudomonadales	Pseudomonadaceae	Pseudomonas	0	0	0	0	0	0	0	0	0	0	0	0	0	0	0	0	0	0	23	0	0	0	0	0	0	0	0	0	0	0	0	0	0	0	0	43	0	0	0	0
ASV781	Bacteria	Planctomycetes	Planctomycetacia	Planctomycetales	Rubinisphaeraceae	NA	0	0	0	0	0	0	0	0	0	0	0	0	0	0	0	0	0	0	0	0	0	0	0	0	66	0	0	0	0	0	0	0	0	0	0	0	0	0	0	0
ASV782	Bacteria	Proteobacteria	Alphaproteobacteria	Rhizobiales	Kaistiaceae	Kaistia	0	60	0	0	0	0	0	0	0	0	0	0	0	0	0	0	0	0	0	0	5	0	0	0	0	0	0	0	0	0	0	0	0	0	0	0	0	0	0	0
ASV783	Bacteria	Proteobacteria	Alphaproteobacteria	Rhodospirillales	NA	NA	0	9	0	0	0	0	13	0	0	0	0	0	0	0	0	0	0	0	0	0	0	0	0	0	0	0	15	0	0	0	0	16	0	0	0	9	3	0	0	0
ASV784	Bacteria	Proteobacteria	Gammaproteobacteria	Alteromonadales	Alteromonadaceae	Rheinheimera	0	17	0	0	0	0	0	0	0	0	0	0	0	0	0	0	0	0	0	0	48	0	0	0	0	0	0	0	0	0	0	0	0	0	0	0	0	0	0	0
ASV785	Bacteria	Proteobacteria	Gammaproteobacteria	Betaproteobacteriales	Nitrosomonadaceae	Nitrosomonas	0	0	0	0	0	0	0	0	13	0	0	0	0	11	0	0	0	0	0	5	0	0	0	0	0	0	0	0	0	0	0	0	0	31	0	0	0	0	4	0
ASV786	Bacteria	Planctomycetes	Planctomycetacia	Pirellulales	Pirellulaceae	Pirellula	0	0	0	0	0	0	0	0	5	0	0	0	0	0	0	0	0	0	0	9	0	0	0	0	0	0	0	0	0	8	0	0	0	12	0	0	0	0	0	30
ASV787	Bacteria	Planctomycetes	Planctomycetacia	Pirellulales	Pirellulaceae	Pirellula	0	0	0	0	0	0	0	0	0	7	0	0	0	0	0	0	0	0	0	0	0	0	0	0	34	0	0	0	0	0	0	0	0	0	13	0	0	0	0	10
ASV788	Bacteria	Proteobacteria	Alphaproteobacteria	Sphingomonadales	Sphingomonadaceae	Novosphingobium	0	0	0	0	0	0	0	0	0	0	0	0	0	0	0	0	0	0	0	0	0	0	0	0	0	0	0	0	0	0	64	0	0	0	0	0	0	0	0	0
ASV789	Bacteria	Proteobacteria	Alphaproteobacteria	Rhizobiales	Rhizobiaceae	Aminobacter	0	33	0	0	0	0	11	0	0	0	0	0	0	0	0	0	0	0	0	0	0	0	0	0	0	0	0	0	0	0	0	0	0	0	19	0	0	0	0	0
ASV790	Bacteria	Bacteroidetes	Bacteroidia	Flavobacteriales	Flavobacteriaceae	Flavobacterium	0	0	0	11	0	0	0	0	0	0	0	0	0	4	0	0	0	0	0	0	0	0	0	0	0	0	0	10	21	0	0	0	0	14	3	0	0	0	0	0
ASV791	Bacteria	Patescibacteria	Saccharimonadia	Saccharimonadales	Saccharimonadaceae	NA	0	0	0	0	0	0	63	0	0	0	0	0	0	0	0	0	0	0	0	0	0	0	0	0	0	0	0	0	0	0	0	0	0	0	0	0	0	0	0	0
ASV792	Bacteria	Proteobacteria	Alphaproteobacteria	Rhodospirillales	Rhodospirillaceae	NA	0	0	0	0	0	0	0	0	6	0	0	0	0	0	0	0	5	0	0	0	23	0	0	0	0	8	0	13	0	0	0	0	0	0	0	0	0	8	0	0
ASV793	Bacteria	Proteobacteria	Gammaproteobacteria	Pseudomonadales	Pseudomonadaceae	Pseudomonas	0	0	0	0	0	0	0	0	0	0	0	0	0	0	0	0	0	0	0	0	0	0	0	0	0	26	0	0	0	0	0	0	0	0	0	37	0	0	0	0
ASV794	Bacteria	Verrucomicrobia	Verrucomicrobiae	Verrucomicrobiales	Verrucomicrobiaceae	NA	0	0	0	0	0	0	0	0	0	0	0	0	0	0	0	0	0	0	0	0	0	0	0	0	0	0	0	0	0	0	0	0	63	0	0	0	0	0	0	0
ASV795	Bacteria	Proteobacteria	Alphaproteobacteria	Paracaedibacterales	Paracaedibacteraceae	Candidatus_Paracaedibacter	0	0	0	0	0	0	0	0	0	14	0	0	0	0	17	0	0	0	0	0	0	0	0	0	8	0	0	0	0	0	0	0	0	0	23	0	0	0	0	0
ASV796	Bacteria	Proteobacteria	Alphaproteobacteria	Caulobacterales	Caulobacteraceae	Caulobacter	0	0	0	0	0	0	0	0	0	0	0	0	0	0	0	0	26	36	0	0	0	0	0	0	0	0	0	0	0	0	0	0	0	0	0	0	0	0	0	0
ASV797	Bacteria	Proteobacteria	Gammaproteobacteria	NA	NA	NA	0	0	0	0	0	0	0	0	0	0	0	0	0	0	0	0	0	0	0	14	0	0	0	0	0	0	0	0	0	0	0	0	0	0	0	0	0	0	0	48
ASV798	Bacteria	Bacteroidetes	Bacteroidia	Flavobacteriales	NS9_marine_group	NA	0	0	0	0	0	0	0	0	0	0	0	0	0	0	0	0	0	0	0	0	5	0	9	0	0	0	0	0	0	0	0	0	0	29	0	0	0	0	19	0
ASV799	Bacteria	Proteobacteria	Gammaproteobacteria	Betaproteobacteriales	Burkholderiaceae	Leptothrix	0	0	0	0	0	0	0	0	0	0	0	0	0	0	0	0	0	0	0	0	0	0	0	0	0	0	30	0	0	0	0	0	0	0	32	0	0	0	0	0
ASV800	Bacteria	Verrucomicrobia	Verrucomicrobiae	Verrucomicrobiales	Verrucomicrobiaceae	Prosthecobacter	0	0	0	0	0	0	0	0	0	0	0	0	0	0	0	0	0	0	0	0	0	0	0	0	0	0	0	0	0	25	0	0	0	0	0	0	0	0	0	37
ASV801	Bacteria	Verrucomicrobia	Verrucomicrobiae	Verrucomicrobiales	Verrucomicrobiaceae	NA	0	12	0	0	0	0	0	0	0	0	0	0	0	0	0	0	0	0	0	0	0	0	0	0	0	0	0	0	0	0	0	0	0	0	41	0	0	0	0	8
ASV802	Bacteria	Proteobacteria	Alphaproteobacteria	Rhodobacterales	Rhodobacteraceae	Gemmobacter	0	12	0	0	0	0	0	0	0	0	21	0	0	0	0	0	0	0	0	0	0	0	0	0	0	0	0	0	0	0	0	28	0	0	0	0	0	0	0	0
ASV803	Bacteria	Proteobacteria	Alphaproteobacteria	Sphingomonadales	Sphingomonadaceae	Sandaracinobacter	0	0	0	0	0	0	0	4	0	22	0	0	15	0	0	0	0	12	0	0	0	0	0	0	0	0	0	0	0	0	0	0	8	0	0	0	0	0	0	0
ASV804	Bacteria	Planctomycetes	Planctomycetacia	Pirellulales	Pirellulaceae	Rhodopirellula	0	0	0	0	0	0	0	0	6	23	0	0	0	0	10	0	0	0	0	0	0	0	3	0	0	0	0	0	4	0	0	0	0	7	0	0	0	0	0	8
ASV805	Bacteria	Proteobacteria	Alphaproteobacteria	Rhizobiales	Hyphomicrobiaceae	Hyphomicrobium	0	0	0	0	0	0	0	0	26	19	0	0	0	0	0	0	0	0	0	16	0	0	0	0	0	0	0	0	0	0	0	0	0	0	0	0	0	0	0	0
ASV806	Bacteria	Proteobacteria	Gammaproteobacteria	Betaproteobacteriales	Rhodocyclaceae	Zoogloea	0	0	0	0	0	0	0	0	0	0	0	0	0	0	0	11	0	0	0	0	0	0	0	0	0	0	0	0	0	0	0	13	0	0	0	37	0	0	0	0
ASV807	Bacteria	Dependentiae	Babeliae	Babeliales	Vermiphilaceae	NA	0	0	0	0	0	0	0	0	0	0	0	0	0	0	0	0	0	0	0	5	0	0	0	0	0	0	0	0	0	0	0	0	0	0	0	0	0	0	0	56
ASV808	Bacteria	Verrucomicrobia	Verrucomicrobiae	Chthoniobacterales	Terrimicrobiaceae	Terrimicrobium	0	0	0	0	0	0	0	0	0	0	0	0	0	0	0	0	0	0	0	0	0	0	0	0	2	0	0	0	0	0	0	0	0	0	59	0	0	0	0	0
ASV809	Bacteria	Proteobacteria	Gammaproteobacteria	Betaproteobacteriales	Burkholderiaceae	Simplicispira	0	0	0	0	0	0	0	0	0	0	0	0	0	0	0	0	0	0	0	0	0	0	0	0	0	0	23	0	0	0	0	38	0	0	0	0	0	0	0	0
ASV810	Bacteria	Actinobacteria	Actinobacteria	Propionibacteriales	Propionibacteriaceae	Propioniciclava	0	22	0	0	0	0	0	0	0	0	0	0	0	0	0	0	0	0	0	0	0	0	0	0	0	0	0	0	0	0	0	0	0	0	0	0	38	0	0	0
ASV811	Bacteria	Proteobacteria	Gammaproteobacteria	Xanthomonadales	Xanthomonadaceae	Pseudoxanthomonas	0	0	0	0	5	0	13	0	0	0	0	0	0	0	0	0	0	0	0	0	9	0	0	0	0	2	11	0	0	0	9	0	0	0	0	11	0	0	0	0
ASV812	Bacteria	Proteobacteria	Alphaproteobacteria	Rhizobiales	Rhizobiaceae	Allorhizobium-Neorhizobium-Pararhizobium-Rhizobium	0	0	0	0	0	0	9	0	0	0	0	10	0	0	0	0	0	0	0	0	0	0	0	0	0	21	0	0	0	0	11	0	0	0	0	9	0	0	0	0
ASV813	Bacteria	Chlamydiae	Chlamydiae	Chlamydiales	Parachlamydiaceae	NA	0	0	0	0	0	0	0	60	0	0	0	0	0	0	0	0	0	0	0	0	0	0	0	0	0	0	0	0	0	0	0	0	0	0	0	0	0	0	0	0
ASV814	Bacteria	Chlamydiae	Chlamydiae	Chlamydiales	Parachlamydiaceae	NA	0	0	0	0	0	0	0	0	0	0	0	0	0	0	0	0	0	0	0	11	0	0	0	0	0	0	0	0	0	0	0	0	0	0	0	0	0	0	0	49
ASV815	Bacteria	Bacteroidetes	Ignavibacteria	OPB56	NA	NA	0	0	0	0	0	0	0	0	0	0	0	0	0	0	0	0	0	0	0	0	0	0	0	0	0	0	6	0	0	22	0	0	0	0	28	0	0	0	4	0
ASV816	Bacteria	Proteobacteria	Gammaproteobacteria	Betaproteobacteriales	Burkholderiaceae	Aquabacterium	0	0	0	0	0	0	0	0	0	0	0	0	0	0	0	0	0	0	0	0	0	0	0	0	0	0	0	0	0	0	0	60	0	0	0	0	0	0	0	0
ASV817	Bacteria	Proteobacteria	Gammaproteobacteria	Pseudomonadales	Pseudomonadaceae	Pseudomonas	0	0	0	0	0	0	0	0	0	0	0	0	0	0	0	0	0	0	0	0	0	0	0	0	0	0	0	0	0	0	0	60	0	0	0	0	0	0	0	0
ASV818	Bacteria	Epsilonbacteraeota	Campylobacteria	Campylobacterales	Thiovulaceae	Sulfuricurvum	0	0	0	0	0	0	0	0	0	0	0	0	0	0	0	0	0	0	0	0	0	0	0	0	0	0	0	0	0	0	0	0	0	0	60	0	0	0	0	0
ASV819	Bacteria	Proteobacteria	Alphaproteobacteria	Rhizobiales	Devosiaceae	Devosia	0	0	0	0	0	0	0	0	0	0	0	0	0	0	0	0	0	0	0	0	0	0	0	0	0	0	0	0	0	0	0	0	0	0	60	0	0	0	0	0
ASV820	Bacteria	Proteobacteria	Gammaproteobacteria	Betaproteobacteriales	Burkholderiaceae	Ideonella	0	0	0	0	0	0	0	0	0	0	0	0	0	0	0	0	0	0	0	0	0	0	0	0	0	0	0	0	0	0	0	0	0	0	0	0	0	0	19	41
ASV821	Bacteria	Proteobacteria	Gammaproteobacteria	Betaproteobacteriales	Burkholderiaceae	Hydrogenophaga	0	0	0	0	0	0	0	0	0	0	0	0	0	0	0	0	0	0	0	0	0	0	0	0	0	0	0	0	0	0	0	0	0	0	0	0	0	0	0	60
ASV822	Bacteria	Proteobacteria	Gammaproteobacteria	Pseudomonadales	Moraxellaceae	Acinetobacter	0	0	0	0	0	0	0	0	0	0	29	0	0	0	0	0	0	0	0	0	0	0	0	0	0	0	0	0	0	0	0	0	0	0	0	0	0	0	0	0
ASV823	Bacteria	Proteobacteria	Alphaproteobacteria	Sphingomonadales	Sphingomonadaceae	Novosphingobium	0	17	0	0	0	0	0	0	0	0	0	0	0	0	0	0	0	13	0	0	0	0	0	0	0	0	0	0	0	0	0	0	10	0	0	8	0	11	0	0
ASV824	Bacteria	Proteobacteria	Alphaproteobacteria	Sphingomonadales	Sphingomonadaceae	Novosphingobium	30	10	0	0	30	0	0	0	0	0	0	0	0	0	0	0	0	0	0	0	0	0	0	0	0	0	0	0	0	0	0	0	0	0	19	0	0	0	0	0
ASV825	Bacteria	Planctomycetes	Planctomycetacia	Pirellulales	Pirellulaceae	Pirellula	0	0	0	0	11	0	0	0	0	10	0	0	0	0	0	0	0	0	0	0	0	0	0	0	0	0	0	0	0	7	0	0	0	12	0	0	0	0	0	19
ASV826	Bacteria	Proteobacteria	Gammaproteobacteria	Xanthomonadales	Xanthomonadaceae	Arenimonas	0	0	0	0	23	0	5	0	0	0	0	0	0	0	7	0	0	0	2	0	0	0	0	0	0	0	0	0	0	0	0	0	0	0	22	0	0	0	0	0
ASV827	Bacteria	Bacteroidetes	Bacteroidia	Flavobacteriales	Weeksellaceae	Chryseobacterium	0	0	0	0	0	0	0	0	0	0	0	0	0	0	11	0	0	0	0	0	0	0	0	0	0	0	0	0	0	3	0	20	0	0	0	0	25	0	0	0
ASV828	Bacteria	Hydrogenedentes	Hydrogenedentia	Hydrogenedentiales	Hydrogenedensaceae	NA	0	0	0	0	0	0	0	0	0	0	0	0	0	0	0	0	0	0	0	0	0	0	0	0	0	0	0	0	0	59	0	0	0	0	0	0	0	0	0	0
ASV829	Bacteria	Firmicutes	Bacilli	Lactobacillales	Enterococcaceae	Enterococcus	0	0	0	0	7	0	0	0	0	9	4	0	0	0	13	0	0	0	0	4	0	0	0	0	0	0	0	0	0	0	0	10	0	0	0	0	0	0	0	0
ASV830	Bacteria	Proteobacteria	Gammaproteobacteria	Xanthomonadales	Xanthomonadaceae	Stenotrophomonas	0	12	0	0	0	0	0	0	0	0	12	6	0	0	0	0	0	0	0	0	0	0	0	0	0	0	7	0	0	0	0	0	0	0	0	16	5	0	0	0
ASV831	Bacteria	Proteobacteria	Alphaproteobacteria	Rhodobacterales	Rhodobacteraceae	NA	11	0	0	0	21	0	0	0	0	0	0	0	0	0	16	0	0	0	0	10	0	0	0	0	0	0	0	0	0	0	0	0	0	0	0	0	0	0	0	11
ASV832	Bacteria	Bacteroidetes	Chlorobia	Chlorobiales	Chlorobiaceae	Chlorobium	0	0	0	0	14	0	0	0	0	22	0	0	0	0	22	0	0	0	0	0	0	0	0	0	0	0	0	0	0	0	0	0	0	0	0	0	0	0	0	0
ASV833	Bacteria	Verrucomicrobia	Verrucomicrobiae	Verrucomicrobiales	Verrucomicrobiaceae	NA	0	0	0	0	0	0	0	0	0	13	0	0	0	0	7	0	0	0	0	0	0	0	0	0	0	11	0	0	0	0	0	0	0	0	20	0	0	0	0	7
ASV834	Bacteria	Bacteroidetes	Bacteroidia	Sphingobacteriales	NS11-12_marine_group	NA	0	0	0	0	0	0	0	0	0	6	0	0	0	0	14	0	0	0	0	4	0	0	8	0	0	0	0	0	0	0	0	0	0	13	0	0	0	0	0	13
ASV835	Bacteria	Bacteroidetes	Bacteroidia	Flavobacteriales	Flavobacteriaceae	Flavobacterium	0	0	0	0	0	0	0	0	0	0	5	9	0	0	0	0	0	7	0	0	0	0	0	0	0	0	6	7	0	0	0	0	0	14	0	0	0	0	10	0
ASV836	Bacteria	Proteobacteria	Alphaproteobacteria	Caulobacterales	Caulobacteraceae	Brevundimonas	0	0	0	0	0	0	0	0	0	0	0	0	13	0	13	0	0	0	0	0	0	0	0	0	0	16	0	0	0	0	16	0	0	0	0	0	0	0	0	0
ASV837	Bacteria	Actinobacteria	Actinobacteria	Propionibacteriales	Propionibacteriaceae	Tessaracoccus	0	0	0	0	0	0	0	0	0	0	0	0	0	0	0	0	0	13	0	0	0	0	0	0	0	18	0	0	0	0	0	0	0	0	0	27	0	0	0	0
ASV838	Bacteria	Proteobacteria	Gammaproteobacteria	Pseudomonadales	Moraxellaceae	Paraperlucidibaca	0	0	0	0	0	0	0	0	0	0	0	0	0	0	0	0	0	0	0	0	32	0	0	0	0	0	0	0	0	0	0	0	0	0	26	0	0	0	0	0
ASV839	Bacteria	Bacteroidetes	Bacteroidia	Cytophagales	Spirosomaceae	Dyadobacter	0	0	0	0	0	0	0	0	0	0	0	0	0	0	0	0	0	0	0	0	0	0	0	0	0	0	19	0	0	0	0	39	0	0	0	0	0	0	0	0
ASV840	Bacteria	Proteobacteria	Gammaproteobacteria	Betaproteobacteriales	Burkholderiaceae	NA	0	0	0	0	0	0	0	0	0	0	0	0	0	0	0	0	0	0	0	0	0	0	0	0	0	0	0	0	58	0	0	0	0	0	0	0	0	0	0	0
ASV841	Bacteria	Verrucomicrobia	Verrucomicrobiae	Verrucomicrobiales	Verrucomicrobiaceae	Roseimicrobium	0	0	0	0	0	0	0	0	0	0	0	0	0	0	0	0	0	0	0	0	0	0	0	0	0	0	0	0	0	0	0	0	0	0	58	0	0	0	0	0
ASV842	Bacteria	Verrucomicrobia	Verrucomicrobiae	Verrucomicrobiales	Verrucomicrobiaceae	NA	0	34	0	0	0	0	0	0	0	0	0	0	0	0	0	0	0	0	0	0	0	0	0	0	0	0	23	0	0	0	0	0	0	0	0	0	0	0	0	0
ASV843	Bacteria	Proteobacteria	Alphaproteobacteria	Caulobacterales	Caulobacteraceae	Phenylobacterium	0	0	21	12	0	0	0	9	0	0	0	0	0	0	0	0	0	0	0	0	0	0	0	0	0	0	0	0	15	0	0	0	0	0	0	0	0	0	0	0
ASV844	Bacteria	Bacteroidetes	Bacteroidia	Sphingobacteriales	env.OPS_17	NA	0	0	0	0	0	0	0	0	0	33	0	0	0	0	0	0	0	0	0	0	0	0	0	0	0	0	0	0	0	6	0	0	0	0	0	0	0	0	0	18
ASV845	Bacteria	Proteobacteria	Gammaproteobacteria	Betaproteobacteriales	Burkholderiaceae	NA	0	0	0	0	0	0	0	0	0	0	37	0	0	0	0	0	0	0	0	0	0	0	0	0	0	0	0	0	0	0	20	0	0	0	0	0	0	0	0	0
ASV846	Bacteria	Proteobacteria	Gammaproteobacteria	Betaproteobacteriales	Burkholderiaceae	Comamonas	0	0	0	0	0	0	0	0	0	0	0	0	0	0	0	57	0	0	0	0	0	0	0	0	0	0	0	0	0	0	0	0	0	0	0	0	0	0	0	0
ASV847	Bacteria	Proteobacteria	Gammaproteobacteria	Betaproteobacteriales	Rhodocyclaceae	Sulfuritalea	0	0	0	0	0	0	0	0	0	0	0	0	0	0	0	0	0	0	0	36	0	0	0	0	0	0	0	0	0	0	0	0	0	0	21	0	0	0	0	0
ASV848	Bacteria	Firmicutes	Clostridia	Clostridiales	Clostridiaceae_1	Clostridium_sensu_stricto_1	0	0	0	0	0	0	0	0	0	0	0	0	0	0	0	0	0	0	0	0	0	0	0	0	0	44	0	0	0	0	0	0	0	0	0	0	0	0	13	0
ASV849	Bacteria	Actinobacteria	Actinobacteria	Propionibacteriales	Propionibacteriaceae	Propionicicella	0	0	0	0	0	0	0	0	0	0	0	0	0	0	0	0	0	0	0	0	0	0	0	0	0	0	0	0	0	0	0	0	0	0	57	0	0	0	0	0
ASV850	Bacteria	Proteobacteria	Alphaproteobacteria	Rhizobiales	Devosiaceae	Devosia	0	0	0	0	0	0	0	0	0	0	0	0	0	0	0	0	0	0	0	0	0	0	0	0	0	0	0	0	0	0	0	0	0	0	57	0	0	0	0	0
ASV851	Bacteria	Planctomycetes	Planctomycetacia	Isosphaerales	Isosphaeraceae	NA	0	0	0	0	0	0	0	0	0	0	0	0	0	0	0	0	0	0	0	0	0	0	0	0	0	0	0	0	0	0	0	0	0	0	0	0	0	0	0	57
ASV852	Bacteria	Bacteroidetes	Bacteroidia	Flavobacteriales	Flavobacteriaceae	Flavobacterium	0	8	0	0	0	0	0	0	0	0	0	0	0	0	0	0	0	0	0	0	10	14	0	0	6	0	0	0	0	0	0	0	0	0	0	0	0	0	0	0
ASV853	Bacteria	Proteobacteria	Gammaproteobacteria	Betaproteobacteriales	Burkholderiaceae	Hydrogenophaga	0	8	0	0	0	0	0	0	0	0	0	23	0	0	0	0	0	0	0	0	0	0	0	0	0	0	0	0	0	0	0	0	0	0	0	14	0	0	0	0
ASV854	Bacteria	Chlamydiae	Chlamydiae	Chlamydiales	Parachlamydiaceae	Candidatus_Protochlamydia	18	0	0	4	0	0	0	0	0	0	0	0	0	0	0	0	0	0	0	0	0	0	0	0	52	0	0	0	0	0	0	0	0	0	0	0	0	0	0	0
ASV855	Bacteria	Proteobacteria	Alphaproteobacteria	Sphingomonadales	Sphingomonadaceae	Sphingobium	11	0	0	0	0	0	9	0	0	0	0	0	0	0	0	0	0	0	0	0	5	0	0	0	0	0	0	0	0	0	7	0	0	0	0	35	0	0	0	0
ASV856	Bacteria	Bacteroidetes	Bacteroidia	Chitinophagales	Saprospiraceae	Lewinella	0	0	0	0	0	0	0	0	17	0	0	0	0	11	0	0	0	0	0	0	0	0	0	0	0	0	0	0	0	0	0	0	0	0	12	0	0	0	0	16
ASV857	Bacteria	Proteobacteria	Alphaproteobacteria	Rickettsiales	SM2D12	NA	0	0	0	0	0	0	0	0	0	7	0	0	0	0	8	0	0	0	0	0	0	0	0	0	0	6	0	0	0	6	0	0	0	0	23	0	0	0	0	6
ASV858	Bacteria	Proteobacteria	Gammaproteobacteria	Betaproteobacteriales	Burkholderiaceae	Comamonas	0	0	0	0	0	0	0	0	0	0	22	20	0	0	0	0	0	0	0	0	0	0	0	0	0	0	0	0	0	0	0	0	0	0	0	14	0	0	0	0
ASV859	Bacteria	Bacteroidetes	Bacteroidia	Cytophagales	Spirosomaceae	Runella	0	0	0	0	0	0	0	0	0	0	0	0	0	38	0	0	0	0	0	0	0	0	0	0	0	0	0	9	0	0	0	0	0	0	9	0	0	0	0	0
ASV860	Bacteria	Proteobacteria	Gammaproteobacteria	Betaproteobacteriales	Burkholderiaceae	Candidatus_Symbiobacter	0	0	0	0	0	0	0	0	0	0	0	0	0	0	0	0	0	0	0	0	0	0	0	0	0	0	0	0	56	0	0	0	0	0	0	0	0	0	0	0
ASV861	Bacteria	Verrucomicrobia	Verrucomicrobiae	Verrucomicrobiales	Verrucomicrobiaceae	NA	0	11	0	0	0	0	21	0	0	0	0	0	0	0	0	0	0	0	0	0	0	0	0	0	0	0	0	0	0	0	23	0	0	0	0	0	0	0	0	0
ASV862	Bacteria	Proteobacteria	Gammaproteobacteria	Betaproteobacteriales	Methylophilaceae	Methylotenera	0	0	0	0	30	0	0	0	0	0	0	0	0	0	0	0	0	0	0	8	0	0	0	0	0	0	0	0	0	0	0	0	0	0	0	0	0	0	0	17
ASV863	Bacteria	Proteobacteria	Gammaproteobacteria	Xanthomonadales	Xanthomonadaceae	Pseudoxanthomonas	0	0	0	0	4	0	0	0	0	39	0	0	0	0	0	0	5	0	0	0	0	0	0	0	0	0	0	0	0	0	0	0	0	0	0	0	7	0	0	0
ASV864	Bacteria	Proteobacteria	Alphaproteobacteria	Dongiales	Dongiaceae	Dongia	0	0	0	0	5	0	0	6	3	0	0	0	0	0	9	0	0	0	0	8	0	0	0	0	0	0	0	0	0	0	0	0	0	0	16	0	0	0	0	8
ASV865	Bacteria	Verrucomicrobia	Verrucomicrobiae	Verrucomicrobiales	Verrucomicrobiaceae	NA	0	0	0	0	0	0	0	0	0	0	0	0	0	0	0	0	0	0	0	0	0	0	0	0	0	0	0	0	0	0	44	0	0	0	0	11	0	0	0	0
ASV866	Eukaryota	NA	NA	NA	NA	NA	0	0	0	0	0	0	0	0	0	0	39	0	0	0	0	0	0	0	0	0	0	0	0	0	0	0	0	0	0	0	0	0	0	0	0	0	0	0	0	0
ASV867	Bacteria	Proteobacteria	Alphaproteobacteria	Caulobacterales	Caulobacteraceae	Caulobacter	0	0	0	0	0	0	0	10	0	0	0	0	0	0	0	0	14	20	0	0	0	0	0	0	0	0	0	0	0	0	0	0	0	0	0	0	0	0	10	0
ASV868	Bacteria	Patescibacteria	Parcubacteria	Candidatus_Kaiserbacteria	NA	NA	15	0	0	0	0	0	0	0	0	23	0	0	0	0	25	0	0	0	0	0	0	0	0	0	0	0	0	0	0	6	0	0	0	0	0	0	0	0	0	0
ASV869	Bacteria	Proteobacteria	Alphaproteobacteria	Rhodobacterales	Rhodobacteraceae	Pseudorhodobacter	0	0	0	0	0	0	0	0	0	54	0	0	0	0	0	0	0	0	0	0	0	0	0	0	0	0	0	0	0	0	0	0	0	0	0	0	0	0	0	0
ASV870	Bacteria	Proteobacteria	Gammaproteobacteria	Betaproteobacteriales	Rhodocyclaceae	Zoogloea	0	0	0	0	0	0	0	0	0	0	15	0	0	0	0	12	0	0	0	9	0	0	0	0	0	0	0	0	0	0	0	0	0	0	0	18	0	0	0	0
ASV871	Bacteria	Proteobacteria	Gammaproteobacteria	Pseudomonadales	Moraxellaceae	Acinetobacter	0	0	0	0	0	0	0	0	0	0	0	0	0	0	0	54	0	0	0	0	0	0	0	0	0	0	0	0	0	0	0	0	0	0	0	0	0	0	0	0
ASV872	Bacteria	Proteobacteria	Gammaproteobacteria	Enterobacteriales	Enterobacteriaceae	Lelliottia	0	0	0	0	0	0	0	0	0	0	0	0	0	0	0	0	0	0	0	0	0	0	0	54	0	0	0	0	0	0	0	0	0	0	0	0	0	0	0	0
ASV873	Bacteria	Proteobacteria	Gammaproteobacteria	Pseudomonadales	Moraxellaceae	NA	0	0	0	0	0	0	0	0	0	8	21	0	0	0	4	8	0	0	0	0	0	0	0	0	0	0	0	0	0	0	0	0	0	0	0	0	0	0	0	0
ASV874	Bacteria	Proteobacteria	Alphaproteobacteria	Paracaedibacterales	Paracaedibacteraceae	NA	0	0	15	0	0	0	0	14	0	0	0	0	0	0	0	0	0	0	0	0	0	0	16	0	0	0	0	0	8	0	0	0	0	0	0	0	0	0	0	0
ASV875	Bacteria	Proteobacteria	Deltaproteobacteria	Oligoflexales	053A03-B-DI-P58	NA	12	0	0	0	9	0	0	0	0	14	0	0	0	0	0	0	0	0	0	15	0	0	0	0	0	0	0	0	0	0	0	0	0	0	15	0	0	0	0	0
ASV876	Bacteria	Proteobacteria	Alphaproteobacteria	Rhodospirillales	NA	NA	0	0	0	0	0	0	0	3	0	0	0	3	0	0	2	0	0	6	6	0	0	0	0	0	0	0	0	0	0	0	20	0	0	0	13	0	0	0	0	0
ASV877	Bacteria	Proteobacteria	Alphaproteobacteria	Rhizobiales	Amb-16S-1323	NA	0	0	0	0	0	0	0	0	13	0	0	0	0	0	0	0	0	0	0	0	0	0	0	0	0	0	0	0	0	0	0	0	0	11	17	0	0	0	12	0
ASV878	Bacteria	Proteobacteria	Gammaproteobacteria	Betaproteobacteriales	Burkholderiaceae	Candidatus_Symbiobacter	0	0	0	0	0	0	0	0	53	0	0	0	0	0	0	0	0	0	0	0	0	0	0	0	0	0	0	0	0	0	0	0	0	0	0	0	0	0	0	0
ASV879	Bacteria	Proteobacteria	Alphaproteobacteria	Rhizobiales	Rhizobiales_Incertae_Sedis	Alsobacter	0	0	0	0	0	0	0	0	0	8	0	0	3	0	0	0	0	6	4	0	0	0	0	0	13	0	2	0	0	17	0	0	0	0	0	0	0	0	0	0
ASV880	Bacteria	Proteobacteria	Gammaproteobacteria	Betaproteobacteriales	Burkholderiaceae	NA	0	0	0	0	0	0	0	0	0	0	53	0	0	0	0	0	0	0	0	0	0	0	0	0	0	0	0	0	0	0	0	0	0	0	0	0	0	0	0	0
ASV881	Bacteria	Proteobacteria	Gammaproteobacteria	Betaproteobacteriales	Burkholderiaceae	Parapusillimonas	0	0	0	0	0	0	0	0	0	0	0	18	0	0	0	0	0	0	0	0	7	0	0	0	0	0	0	0	0	0	10	0	0	0	0	18	0	0	0	0
ASV882	Bacteria	Chlamydiae	Chlamydiae	Chlamydiales	Parachlamydiaceae	NA	0	0	0	0	0	0	0	0	0	0	0	0	0	0	0	0	5	26	0	0	0	0	4	0	0	0	0	0	0	0	0	0	0	0	18	0	0	0	0	0
ASV883	Bacteria	Planctomycetes	Planctomycetacia	Planctomycetales	NA	NA	0	0	0	0	0	0	0	0	0	0	0	0	0	0	0	0	0	0	0	0	0	0	24	0	29	0	0	0	0	0	0	0	0	0	0	0	0	0	0	0
ASV884	Bacteria	Actinobacteria	Acidimicrobiia	Microtrichales	Microtrichaceae	NA	0	0	0	0	0	0	0	0	0	0	0	0	0	0	0	0	0	0	0	0	0	0	0	0	53	0	0	0	0	0	0	0	0	0	0	0	0	0	0	0
ASV885	Bacteria	Proteobacteria	Gammaproteobacteria	Betaproteobacteriales	Burkholderiaceae	Hydrogenophaga	0	0	0	0	0	0	0	0	0	0	0	0	0	0	0	0	0	0	0	0	0	0	0	0	0	0	0	53	0	0	0	0	0	0	0	0	0	0	0	0
ASV886	Bacteria	Proteobacteria	Gammaproteobacteria	Betaproteobacteriales	Neisseriaceae	NA	0	0	0	0	0	0	0	0	0	0	0	0	0	0	0	0	0	0	0	0	0	0	0	0	0	0	0	0	0	0	0	0	0	0	53	0	0	0	0	0
ASV887	Bacteria	Proteobacteria	Gammaproteobacteria	Betaproteobacteriales	Methylophilaceae	Methylophilus	0	0	0	0	0	0	0	0	0	0	0	0	0	0	0	0	0	0	0	0	0	0	0	0	0	0	0	0	0	0	0	0	0	0	0	53	0	0	0	0
ASV888	Bacteria	Proteobacteria	Gammaproteobacteria	Betaproteobacteriales	Burkholderiaceae	Macromonas	0	0	0	0	0	0	0	0	0	0	39	0	0	0	0	0	0	0	0	0	0	0	0	0	0	0	0	0	0	0	0	0	0	0	0	0	0	0	0	0
ASV889	Bacteria	Firmicutes	Clostridia	Clostridiales	Ruminococcaceae	Ruminococcus_2	0	15	0	0	0	0	0	0	0	19	0	0	0	0	0	0	0	0	0	0	0	0	0	0	0	0	0	0	0	0	0	0	0	0	0	0	0	0	0	18
ASV890	Bacteria	Proteobacteria	Alphaproteobacteria	Acetobacterales	Acetobacteraceae	Roseomonas	13	10	0	0	0	0	0	0	0	0	0	6	0	0	0	0	0	3	0	0	0	0	0	0	0	0	0	0	0	0	8	6	3	5	0	5	0	6	0	0
ASV891	Bacteria	Proteobacteria	Gammaproteobacteria	Betaproteobacteriales	Burkholderiaceae	Janthinobacterium	0	16	0	0	0	0	7	0	0	0	0	0	0	0	0	0	0	0	0	0	0	0	0	0	0	0	0	0	0	0	0	29	0	0	0	0	0	0	0	0
ASV892	Bacteria	Firmicutes	Clostridia	Clostridiales	TC1	NA	0	0	0	0	43	0	0	0	0	0	0	0	0	0	0	0	0	0	0	0	0	0	0	0	0	0	0	0	0	0	0	0	0	0	0	0	0	0	0	9
ASV893	Bacteria	Proteobacteria	Alphaproteobacteria	Sphingomonadales	Sphingomonadaceae	NA	0	0	0	0	11	0	28	0	0	0	0	0	0	0	0	0	0	0	0	0	0	0	0	0	0	0	0	0	0	0	0	0	0	0	0	13	0	0	0	0
ASV894	Bacteria	Proteobacteria	Gammaproteobacteria	Betaproteobacteriales	Burkholderiaceae	NA	0	0	0	0	23	0	0	0	0	0	0	0	0	0	0	0	0	0	0	0	0	0	0	0	0	0	0	0	0	0	0	0	0	0	0	0	0	0	0	29
ASV895	Bacteria	Proteobacteria	Alphaproteobacteria	Holosporales	Holosporaceae	Holospora	0	0	0	0	0	0	14	0	0	0	0	19	0	0	0	0	0	0	0	0	5	0	0	0	0	0	0	0	0	0	0	0	0	0	0	14	0	0	0	0
ASV896	Bacteria	Proteobacteria	Alphaproteobacteria	Rhodobacterales	Rhodobacteraceae	Paracoccus	0	0	0	0	0	0	36	0	0	0	0	0	0	0	0	0	0	0	0	0	0	0	0	0	0	0	0	0	0	0	0	0	0	0	0	16	0	0	0	0
ASV897	Bacteria	Proteobacteria	Gammaproteobacteria	Betaproteobacteriales	Burkholderiaceae	Candidimonas	0	0	0	0	0	0	22	0	0	0	0	0	0	0	0	0	0	0	0	0	30	0	0	0	0	0	0	0	0	0	0	0	0	0	0	0	0	0	0	0
ASV898	Bacteria	Bacteroidetes	Bacteroidia	Flavobacteriales	Crocinitomicaceae	Fluviicola	0	0	0	0	0	0	0	0	0	0	23	0	3	0	0	0	0	0	0	0	5	0	0	0	0	0	0	0	0	0	0	0	0	0	0	21	0	0	0	0
ASV899	Eukaryota	NA	NA	NA	NA	NA	0	0	0	0	0	0	0	0	0	0	0	0	0	0	0	0	0	0	0	0	26	0	0	0	0	11	0	0	0	0	0	0	0	0	0	15	0	0	0	0
ASV900	Bacteria	Proteobacteria	Gammaproteobacteria	Betaproteobacteriales	Burkholderiaceae	Rhodoferax	0	0	0	0	0	0	0	0	0	0	0	0	0	0	0	0	0	0	0	0	0	0	0	0	0	0	52	0	0	0	0	0	0	0	0	0	0	0	0	0
ASV901	Bacteria	Proteobacteria	Gammaproteobacteria	Legionellales	Legionellaceae	Legionella	0	0	0	0	0	0	0	0	0	0	0	0	0	0	0	0	0	0	0	0	0	0	0	0	0	0	0	0	0	0	0	0	0	0	52	0	0	0	0	0
ASV902	Bacteria	Proteobacteria	Gammaproteobacteria	Pseudomonadales	Pseudomonadaceae	Pseudomonas	0	0	0	0	0	0	0	0	0	0	0	0	0	0	0	0	0	0	0	0	0	0	0	0	0	0	0	0	0	0	0	0	0	0	0	0	52	0	0	0
ASV903	Bacteria	Proteobacteria	Alphaproteobacteria	Rhodobacterales	Rhodobacteraceae	Pseudorhodobacter	0	32	0	0	0	0	19	0	0	0	0	0	0	0	0	0	0	0	0	0	0	0	0	0	0	0	0	0	0	0	0	0	0	0	0	0	0	0	0	0
ASV904	Bacteria	Verrucomicrobia	Verrucomicrobiae	Verrucomicrobiales	Verrucomicrobiaceae	Prosthecobacter	0	0	0	0	0	0	17	0	0	0	0	0	0	0	0	0	0	0	0	0	0	0	0	0	0	0	34	0	0	0	0	0	0	0	0	0	0	0	0	0
ASV905	Bacteria	Proteobacteria	Alphaproteobacteria	Rhodobacterales	Rhodobacteraceae	Tabrizicola	0	0	0	0	0	0	0	51	0	0	0	0	0	0	0	0	0	0	0	0	0	0	0	0	0	0	0	0	0	0	0	0	0	0	0	0	0	0	0	0
ASV906	Bacteria	Proteobacteria	Gammaproteobacteria	Cellvibrionales	Cellvibrionaceae	Marinagarivorans	0	0	0	0	0	0	0	0	0	0	0	7	0	0	0	0	0	0	16	0	4	0	0	0	0	7	0	0	0	0	0	3	0	0	0	14	0	0	0	0
ASV907	Bacteria	Proteobacteria	Alphaproteobacteria	Caulobacterales	Hyphomonadaceae	SWB02	0	0	0	0	0	0	0	0	0	0	0	0	0	0	5	0	0	0	0	12	0	0	0	0	9	0	0	0	0	0	0	0	0	5	20	0	0	0	0	0
ASV908	Bacteria	Bacteroidetes	Bacteroidia	Cytophagales	Spirosomaceae	Runella	0	0	0	0	0	0	0	0	0	0	0	0	0	0	0	0	0	0	11	0	0	0	0	0	0	0	40	0	0	0	0	0	0	0	0	0	0	0	0	0
ASV909	Bacteria	Proteobacteria	Gammaproteobacteria	Pseudomonadales	Moraxellaceae	Paraperlucidibaca	0	0	0	0	0	0	0	0	0	0	0	0	0	0	0	0	0	0	0	0	22	0	0	0	0	0	0	0	0	0	13	16	0	0	0	0	0	0	0	0
ASV910	Bacteria	Proteobacteria	Alphaproteobacteria	NA	NA	NA	0	0	0	0	0	0	0	0	0	0	0	0	0	0	0	0	0	0	0	0	0	0	0	0	14	0	0	0	0	12	0	0	0	0	25	0	0	0	0	0
ASV911	Bacteria	Proteobacteria	Gammaproteobacteria	Betaproteobacteriales	Burkholderiaceae	Verticia	0	0	0	0	0	0	19	0	0	6	0	0	0	0	0	0	0	0	0	0	0	0	0	0	0	0	0	0	0	0	0	0	0	0	25	0	0	0	0	0
ASV912	Bacteria	Firmicutes	Bacilli	Lactobacillales	Streptococcaceae	Streptococcus	0	0	0	0	0	0	0	0	0	0	8	0	0	0	0	0	0	0	0	0	0	0	0	0	0	0	0	0	0	0	0	0	0	0	0	0	0	0	0	42
ASV913	Bacteria	Proteobacteria	Alphaproteobacteria	Holosporales	Holosporaceae	NA	0	0	0	0	0	0	0	0	0	0	0	0	0	2	0	0	0	0	0	0	0	0	0	0	0	0	0	0	0	0	0	0	0	27	21	0	0	0	0	0
ASV914	Bacteria	Proteobacteria	Gammaproteobacteria	Betaproteobacteriales	Burkholderiaceae	Polaromonas	0	0	0	0	0	0	0	0	0	0	0	0	0	0	0	0	0	0	0	0	0	31	0	0	0	0	0	0	0	0	0	19	0	0	0	0	0	0	0	0
ASV915	Bacteria	Proteobacteria	Gammaproteobacteria	Betaproteobacteriales	Rhodocyclaceae	Thauera	0	0	0	0	0	0	0	0	0	0	0	0	0	0	0	0	0	0	0	0	0	0	0	0	0	0	16	0	0	0	0	0	34	0	0	0	0	0	0	0
ASV916	Bacteria	Proteobacteria	Alphaproteobacteria	Rhizobiales	Devosiaceae	Devosia	0	0	0	0	0	0	0	0	0	0	0	0	0	0	0	0	0	0	0	0	0	0	0	0	0	0	0	0	0	0	0	0	0	50	0	0	0	0	0	0
ASV917	Bacteria	Bacteroidetes	Chlorobia	Chlorobiales	Chlorobiaceae	Chlorobium	0	0	0	0	8	0	0	0	0	33	0	0	0	0	0	0	0	0	0	8	0	0	0	0	0	0	0	0	0	0	0	0	0	0	0	0	0	0	0	0
ASV918	Bacteria	Proteobacteria	Deltaproteobacteria	Bdellovibrionales	Bdellovibrionaceae	Bdellovibrio	0	0	0	0	6	0	0	0	0	0	0	0	0	0	0	0	0	0	0	0	0	0	0	0	0	0	0	0	0	0	0	0	0	0	43	0	0	0	0	0
ASV919	Bacteria	Patescibacteria	Saccharimonadia	Saccharimonadales	NA	NA	0	0	0	0	0	0	12	0	0	0	0	0	0	0	0	0	0	0	0	0	10	0	0	0	0	12	0	0	0	0	0	0	0	0	7	8	0	0	0	0
ASV920	Bacteria	Bacteroidetes	Bacteroidia	Cytophagales	Spirosomaceae	NA	0	0	0	0	0	0	0	0	0	9	0	0	0	0	30	0	0	0	0	2	0	0	0	0	0	0	0	0	0	0	0	0	0	0	0	5	0	0	0	3
ASV921	Bacteria	Planctomycetes	Planctomycetacia	Isosphaerales	Isosphaeraceae	Paludisphaera	0	0	0	0	0	0	0	0	0	0	0	0	0	24	0	0	0	0	0	0	0	0	0	0	0	0	0	0	18	7	0	0	0	0	0	0	0	0	0	0
ASV922	Bacteria	Proteobacteria	Alphaproteobacteria	Paracaedibacterales	Paracaedibacteraceae	Candidatus_Paracaedibacter	0	0	0	0	0	0	0	0	0	0	0	0	0	0	0	0	0	0	0	26	0	0	0	0	0	0	0	0	0	0	0	0	0	0	4	0	0	0	0	19
ASV923	Bacteria	Proteobacteria	Gammaproteobacteria	Betaproteobacteriales	Neisseriaceae	NA	0	0	0	0	0	0	0	0	0	0	0	0	0	0	0	0	0	0	0	0	31	0	0	0	0	0	0	0	0	0	0	0	0	0	0	18	0	0	0	0
ASV924	Bacteria	Proteobacteria	Gammaproteobacteria	Betaproteobacteriales	Methylophilaceae	Methylophilus	0	0	0	0	0	0	0	0	0	0	0	0	0	0	0	0	0	0	0	0	41	0	0	0	0	0	0	0	0	0	0	0	0	0	0	8	0	0	0	0
ASV925	Bacteria	Proteobacteria	Deltaproteobacteria	PB19	NA	NA	0	0	0	0	0	0	0	0	0	0	0	0	0	0	0	0	0	0	0	0	0	0	0	0	24	0	0	0	0	0	0	8	0	0	17	0	0	0	0	0
ASV926	Bacteria	Proteobacteria	Alphaproteobacteria	Caulobacterales	Caulobacteraceae	Phenylobacterium	0	0	0	0	0	0	0	0	0	0	0	0	0	0	0	0	0	0	0	0	0	0	0	0	0	0	0	0	0	0	17	0	0	0	16	16	0	0	0	0
ASV927	Bacteria	Proteobacteria	Alphaproteobacteria	Sphingomonadales	Sphingomonadaceae	Novosphingobium	0	0	0	0	0	0	0	0	0	0	0	0	0	0	0	0	0	0	0	0	0	0	0	0	0	0	0	0	0	0	0	0	0	0	49	0	0	0	0	0
ASV928	Bacteria	Proteobacteria	Gammaproteobacteria	Pseudomonadales	Moraxellaceae	NA	0	0	0	0	0	0	0	0	0	6	6	0	0	0	0	0	0	0	0	4	0	0	0	0	0	0	0	0	0	0	0	0	0	0	0	0	0	0	0	21
ASV929	Bacteria	Proteobacteria	Alphaproteobacteria	Rhizobiales	Rhizobiaceae	Aminobacter	0	48	0	0	0	0	0	0	0	0	0	0	0	0	0	0	0	0	0	0	0	0	0	0	0	0	0	0	0	0	0	0	0	0	0	0	0	0	0	0
ASV930	Bacteria	Acidobacteria	Subgroup_6	Unknown_Order	Unknown_Family	Luteitalea	11	0	0	2	0	0	0	0	0	0	0	0	0	3	0	0	0	0	0	0	0	0	0	0	0	0	0	0	0	0	0	0	0	4	24	0	0	0	0	15
ASV931	Bacteria	Proteobacteria	Gammaproteobacteria	Betaproteobacteriales	Burkholderiaceae	Hydrogenophaga	0	0	0	0	48	0	0	0	0	0	0	0	0	0	0	0	0	0	0	0	0	0	0	0	0	0	0	0	0	0	0	0	0	0	0	0	0	0	0	0

## Sheet: Supplementary Table 10
Supplementary Table 10: 18S DNA sequencing ASVs and taxa.
	Kingdom	Phylum	Class	Order	Family	Genus	R1P6D52	R1P1D52	R1P8D52	R1P9D52	R1P2D52	R1P3D52	R1P4D52	R1P5D52	R2P6D52	R2P1D52	R2P7D52	R2P8D52	R2P9D52	R2P2D52	R2P3D52	R2P4D52	R2P5D52	R3P6D52	R3P1D52	R3P7D52	R3P8D52	R3P9D52	R3P2D52	R3P3D52	R3P4D52	R3P5D52	R4P6D52	R4P1D52	R4P7D52	R4P8D52	R4P9D52	R4P2D52	R4P3D52	R4P4D52	R4P5D52	R5P6D52	R5P1D52	R5P7D52	R5P8D52	R5P9D52	R5P2D52	R5P3D52	R5P4D52
ASV_1	Eukaryota	Nematoda	Chromadorea	Diplogasterida	NA	NA	6598	10288	0	0	318	404	37	1592	118	1144	1224	0	1294	680	7377	0	409	341	2129	1607	345	11	1192	27	2116	233	482	8430	6580	17474	578	581	0	3081	3031	549	610	1183	3028	956	208	2979	4492
ASV_2	Eukaryota	Ciliophora	Intramacronucleata	Conthreep	Oligohymenophorea	Zoothamnium	123	34	3554	13122	885	2693	2023	187	1882	61	672	5548	1026	2175	424	1797	55	2039	963	1221	5828	214	80	6298	182	758	4738	293	1475	792	574	750	13895	208	74	1221	485	787	3132	447	1014	216	100
ASV_3	Eukaryota	Ciliophora	Intramacronucleata	Conthreep	Phyllopharyngea	Discophrya	0	0	0	0	3524	1619	0	0	3	0	0	0	0	688	0	0	0	3061	0	114	22	5	32933	0	0	3408	3431	0	0	0	0	0	0	0	464	409	437	27	1115	0	0	0	7873
ASV_4	Eukaryota	Ciliophora	Intramacronucleata	Conthreep	Oligohymenophorea	Zoothamnium	102	48	2099	5031	173	718	1332	62	3364	86	2545	1251	542	894	1866	18412	60	792	314	2896	11583	372	42	2803	41	339	1202	135	4539	1485	1931	2107	6942	94	62	268	232	608	1232	172	893	685	165
ASV_5	Eukaryota	Nematoda	Chromadorea	Diplogasterida	NA	NA	215	224	0	0	0	39	328	105	72	121	2886	0	28591	42	1966	0	11214	3	175	946	410	2946	541	97	257	52	11	716	3282	4693	4004	608	0	70	26	121	16	45	653	47	2647	2579	2675
ASV_6	Eukaryota	NA	NA	NA	NA	NA	4170	312	0	0	818	3592	53	804	13	238	16	7	334	4230	10	0	188	7985	428	24	32	749	4646	0	783	4247	3849	310	12	0	73	27	5	238	3142	5321	2665	739	4185	977	500	0	330
ASV_7	Eukaryota	Cryptomycota	NA	NA	NA	NA	2894	1743	18	161	1815	1252	2936	1022	528	404	834	921	1392	2570	882	51	3941	2363	1033	610	558	1810	3343	2606	268	733	2300	4551	907	208	912	485	153	1203	1876	971	1498	625	1791	415	1151	1570	1581
ASV_8	Eukaryota	Basidiomycota	Tremellomycetes	Tremellales	NA	NA	25	730	0	0	2328	4246	2215	104	14	861	3	5	0	1163	0	0	0	5516	960	0	39	22	69	699	26	4248	8230	0	0	0	3	10	0	1475	5327	591	907	681	1631	1177	1637	0	4
ASV_9	Eukaryota	Ciliophora	Intramacronucleata	Conthreep	NA	NA	0	0	43	0	168	7921	9	2418	93	0	1144	486	12	386	0	0	0	560	756	115	164	0	0	761	102	59	1918	0	16	0	169	631	0	0	51	162	349	14009	1108	782	11	47	15
ASV_10	Eukaryota	Cryptomycota	NA	NA	NA	NA	1544	326	0	0	1035	517	1345	689	318	216	1203	370	853	1738	1055	0	1587	996	449	496	365	607	1268	1373	171	410	1235	2147	583	90	1023	831	34	599	1164	622	1004	424	905	280	716	2202	944
ASV_11	Eukaryota	Ciliophora	Intramacronucleata	Conthreep	Phyllopharyngea	Discophrya	14924	83	0	0	795	0	10	71	0	97	318	9	0	467	23	0	0	0	146	0	0	0	165	4	216	0	75	673	316	12	12	75	0	6128	3862	190	327	192	0	0	4021	135	0
ASV_12	Eukaryota	Ciliophora	Intramacronucleata	Conthreep	Oligohymenophorea	NA	0	57	0	0	0	0	7	0	22	2426	3559	0	0	0	198	0	7849	0	153	515	254	93	23	20	6	0	0	23	58	0	39	3287	0	0	4	0	0	0	14	11	101	6589	151
ASV_13	Eukaryota	NA	NA	NA	NA	NA	1650	114	0	0	316	1392	0	281	0	90	0	0	124	1787	0	0	65	3091	147	0	23	317	1865	21	264	1709	1441	98	0	0	21	0	0	92	1193	1941	1040	327	1436	412	179	0	128
ASV_14	Eukaryota	Nematoda	Chromadorea	Diplogasterida	NA	NA	1186	828	0	0	75	95	540	151	15	22	12	26	2215	896	19	0	67	40	430	0	38	241	109	692	1089	194	42	4100	0	0	152	17	0	463	644	253	44	2085	351	978	823	0	4773
ASV_15	Eukaryota	NA	NA	NA	NA	NA	160	174	0	31	386	250	216	398	204	4190	94	47	49	677	59	0	0	516	2025	89	270	169	229	228	267	543	459	27	155	107	59	214	29	424	4020	409	305	1242	468	2043	358	202	58
ASV_16	Eukaryota	Ciliophora	Intramacronucleata	Spirotrichea	Hypotrichia	Sterkiella	0	0	0	48	0	0	634	42	858	0	244	510	0	0	86	144	0	0	0	4380	2429	92	0	555	0	0	0	0	1624	18	7701	202	0	0	0	0	0	0	0	0	522	23	0
ASV_17	Eukaryota	Ciliophora	Intramacronucleata	Spirotrichea	Hypotrichia	Stylonychia	424	406	0	0	627	47	361	303	1004	253	677	660	236	934	25	0	0	101	341	245	1100	425	63	354	666	161	84	53	55	21	1191	153	0	2176	1111	256	411	643	317	275	144	419	18
ASV_18	Eukaryota	NA	NA	NA	NA	NA	362	321	0	0	105	66	83	0	39	60	1052	19	639	115	1317	0	2488	240	49	504	31	337	151	139	249	179	109	1954	567	285	161	1308	0	127	267	94	0	131	196	43	91	2947	143
ASV_19	Eukaryota	Ciliophora	Intramacronucleata	Spirotrichea	Hypotrichia	Sterkiella	11	51	0	0	70	14	915	24	157	89	55	18	2199	105	0	0	19	21	216	44	183	7333	0	341	136	53	13	106	0	0	299	7	0	33	158	38	77	624	38	169	1127	0	0
ASV_20	Eukaryota	Ciliophora	Intramacronucleata	Spirotrichea	Hypotrichia	Sterkiella	18	130	0	0	23	72	1685	519	152	193	54	65	527	87	0	0	0	346	595	0	125	1446	62	1091	532	484	169	101	0	0	355	0	0	33	53	0	18	2351	127	781	1747	0	17
ASV_21	Eukaryota	Ciliophora	Intramacronucleata	Conthreep	Oligohymenophorea	Zoothamnium	105	26	83	164	25	97	19	0	339	0	1005	36	157	0	282	17	118	80	18	350	1523	24	37	0	180	37	74	398	86	4654	816	588	791	42	30	6	28	0	151	8	36	977	39
ASV_22	Eukaryota	Cercozoa	NA	NA	NA	NA	0	0	0	0	320	73	481	48	8	3	45	9	0	5033	0	0	0	22	103	6	11	0	0	392	8	57	160	0	0	0	0	27	0	0	437	631	4601	118	66	378	138	0	0
ASV_23	Eukaryota	Cryptomycota	NA	NA	NA	NA	1149	0	0	0	352	212	0	0	8	0	1029	0	0	575	1167	0	0	336	0	507	35	11	582	0	0	144	245	0	739	0	410	791	0	594	438	194	318	28	149	0	0	1004	292
ASV_24	Eukaryota	Cercozoa	NA	NA	NA	NA	0	33	0	0	534	11	1559	5	3	1082	10	0	0	951	0	0	0	50	451	0	4	27	7	52	0	241	108	0	0	0	0	4	0	361	1631	58	406	91	5	85	3573	0	0
ASV_25	Eukaryota	Ciliophora	Intramacronucleata	Conthreep	Oligohymenophorea	Zoothamnium	0	8	205	1657	71	293	31	66	272	55	773	35	31	124	315	691	8	358	144	273	853	13	16	56	45	109	368	50	470	555	373	233	533	36	10	137	31	71	764	107	54	140	13
ASV_26	Eukaryota	Ciliophora	Intramacronucleata	Conthreep	Oligohymenophorea	Zoothamnium	0	0	269	437	40	129	136	21	293	0	378	99	38	183	117	2258	0	79	47	218	991	0	0	299	0	28	101	0	925	76	167	94	1205	0	0	55	0	0	171	25	55	40	53
ASV_27	Eukaryota	NA	NA	NA	NA	NA	89	75	16	27	189	125	93	165	44	1572	26	12	20	368	18	0	12	240	848	49	108	75	109	75	67	253	226	0	39	34	19	58	11	163	1801	195	131	467	249	826	156	95	28
ASV_28	Eukaryota	NA	NA	NA	NA	NA	535	198	0	0	180	48	320	44	0	35	90	0	660	235	81	0	787	165	32	0	29	865	162	229	137	161	113	1152	46	0	52	102	0	146	437	160	59	102	100	0	486	239	380
ASV_29	Eukaryota	Ciliophora	Intramacronucleata	Conthreep	Oligohymenophorea	NA	0	124	0	0	134	0	0	3	0	145	1214	0	0	41	6	0	4522	3	80	0	30	4	44	0	8	19	0	0	307	0	41	10	0	0	13	4	274	0	11	12	0	13	203
ASV_30	Eukaryota	NA	NA	NA	NA	NA	0	3	0	0	13	871	242	633	298	0	0	10	0	198	0	0	0	74	1822	0	105	0	0	95	7	3	31	0	0	0	4	0	0	0	0	284	254	522	88	482	307	0	0
ASV_31	Eukaryota	Cryptomycota	NA	NA	NA	NA	368	40	0	0	89	67	70	45	35	0	236	20	78	207	402	0	183	101	25	128	78	78	175	61	37	27	79	333	174	257	219	363	21	111	96	72	103	28	59	0	48	859	127
ASV_32	Eukaryota	NA	NA	NA	NA	NA	206	20	0	0	58	144	25	10	82	22	493	15	61	164	88	0	0	222	21	85	235	32	72	60	19	98	178	153	174	0	108	494	0	30	281	205	64	27	182	15	31	393	206
ASV_33	Eukaryota	Peronosporomycetes	Peronosporomycetes_cl	Peronosporomycetes_or	Peronosporomycetes_fa	Pythium	0	0	269	386	15	14	151	17	64	0	59	8	0	210	0	43	0	48	34	11	18	54	8	287	13	36	22	0	22	0	5	117	1815	7	37	59	21	7	125	22	110	8	0
ASV_34	Eukaryota	NA	NA	NA	NA	NA	0	6	0	0	0	0	123	0	107	0	579	558	181	12	267	0	0	6	0	187	131	280	0	277	8	5	0	7	259	54	108	559	0	0	24	0	10	9	15	0	123	569	23
ASV_35	Eukaryota	Ascomycota	Sordariomycetes	Hypocreales	Ophiocordycipitaceae	Drechmeria	202	64	0	0	210	18	567	0	13	27	0	18	0	117	0	0	0	51	4	0	12	609	125	50	20	144	94	73	7	0	0	11	0	99	525	61	16	42	171	3	319	0	201
ASV_36	Eukaryota	Cryptomycota	NA	NA	NA	NA	0	6	0	0	0	42	0	0	8	0	0	12	0	0	0	0	0	185	0	0	15	0	13	0	0	289	90	0	0	0	0	0	0	0	10	0	0	0	16	0	0	0	0
ASV_37	Eukaryota	NA	NA	NA	NA	NA	0	0	223	1595	0	3	0	0	134	0	28	0	0	0	0	392	0	0	19	10	383	0	0	0	39	0	0	0	84	0	9	26	427	5	8	0	0	0	0	0	0	12	0
ASV_38	Eukaryota	Ciliophora	Intramacronucleata	Conthreep	Oligohymenophorea	NA	2296	0	0	0	24	0	0	0	48	0	272	25	0	15	16	0	0	0	0	23	57	42	0	0	0	0	0	0	0	0	0	111	0	549	74	0	0	171	0	0	0	176	44
ASV_39	Eukaryota	Ciliophora	Intramacronucleata	Litostomatea	Haptoria	NA	0	0	86	49	23	1634	0	13	7	0	43	0	0	56	0	0	0	154	142	0	16	0	0	10	39	15	336	0	0	0	37	94	66	0	20	18	18	44	233	10	8	0	0
ASV_40	Eukaryota	NA	NA	NA	NA	NA	202	0	0	0	0	149	0	38	0	0	0	0	0	163	0	0	0	334	28	0	0	43	210	0	0	180	189	0	0	0	0	0	0	0	186	233	120	36	174	50	38	0	0
ASV_41	Eukaryota	Mucoromycota	Incertae_Sedis	Mortierellales	Mortierellaceae	Mortierella	0	0	28	0	0	0	0	4	1351	0	24	17	18	26	3	0	0	0	0	42	1156	0	0	0	3	0	4	0	11	3	0	30	42	0	0	3	0	0	5	0	0	0	4
ASV_42	Eukaryota	NA	NA	NA	NA	NA	178	0	0	0	0	152	0	35	0	0	0	0	0	198	0	0	0	325	0	0	0	38	180	0	40	194	157	0	0	0	0	0	0	0	118	270	97	39	127	49	0	0	0
ASV_43	Eukaryota	NA	NA	NA	NA	NA	119	0	0	0	37	132	0	36	0	10	0	0	9	164	0	0	0	333	18	0	9	37	144	0	24	227	130	0	0	0	0	0	0	11	124	225	130	27	174	42	12	0	0
ASV_44	Eukaryota	NA	NA	NA	NA	NA	178	0	0	0	0	141	0	0	0	0	0	0	0	179	0	0	0	343	0	0	0	39	169	0	0	149	170	0	0	0	0	0	0	0	108	225	120	44	199	36	0	0	0
ASV_45	Eukaryota	Basidiomycota	Tremellomycetes	NA	NA	NA	0	3	0	0	0	5	33	5	31	0	35	12	754	7	45	107	10	0	0	6	92	32	0	10	21	3	0	159	62	515	23	20	0	5	0	0	0	10	11	0	8	17	28
ASV_46	Eukaryota	NA	NA	NA	NA	NA	0	0	0	0	7	3	85	0	77	0	295	272	101	6	127	0	0	0	0	85	0	127	0	103	0	0	3	0	134	35	56	364	0	0	0	0	0	0	8	0	74	225	0
ASV_47	Eukaryota	Vertebrata	Mammalia	NA	NA	NA	0	0	0	0	0	0	0	0	0	0	10	0	0	22	0	0	0	0	823	0	0	0	0	0	0	0	0	0	0	0	0	0	0	0	0	0	0	0	0	0	0	1314	0
ASV_48	Eukaryota	Basidiomycota	Tremellomycetes	Trichosporonales	Trichosporonaceae	Apiotrichum	0	0	0	0	0	0	80	0	25	0	15	54	1108	0	0	12	16	16	0	0	36	66	0	36	0	0	0	70	18	66	35	0	14	16	11	0	6	0	0	0	67	0	35
ASV_49	Eukaryota	Nematoda	Chromadorea	Diplogasterida	NA	NA	0	187	0	0	0	0	0	6	0	0	0	0	13	0	0	0	137	0	70	0	0	0	0	0	181	0	0	401	0	52	0	6	0	0	0	0	0	0	0	333	0	0	303
ASV_50	Eukaryota	Ciliophora	Intramacronucleata	Conthreep	Oligohymenophorea	Zoothamnium	7	0	0	0	0	34	28	0	82	0	28	138	13	0	0	0	0	25	28	60	130	0	0	233	0	6	73	0	15	0	0	0	0	0	17	0	41	0	39	0	61	0	0
ASV_51	Eukaryota	Cercozoa	Thecofilosea	Cryomonadida	Rhizaspididae	Rhogostoma	18	97	0	0	0	4	24	40	28	0	7	10	36	15	0	0	0	0	34	0	55	756	84	24	15	7	47	7	0	0	7	5	0	9	4	17	21	48	33	5	69	0	82
ASV_52	Eukaryota	Nematoda	Chromadorea	Diplogasterida	NA	NA	0	0	0	0	0	0	0	0	0	0	0	0	61	0	0	0	18	0	0	0	0	0	0	0	0	0	0	11	0	0	0	0	1667	0	0	0	0	0	0	0	0	0	21
ASV_53	Eukaryota	NA	NA	NA	NA	NA	0	0	0	0	0	187	13	0	0	0	0	8	0	32	0	0	0	228	0	0	0	0	0	42	0	48	278	0	0	0	0	0	0	0	0	59	53	31	126	19	0	0	0
ASV_54	Eukaryota	Ciliophora	Intramacronucleata	Conthreep	Phyllopharyngea	Tokophrya	0	0	0	0	0	0	235	0	0	0	54	0	0	0	0	0	0	0	0	3	0	16	0	114	0	0	0	0	0	0	21	10	0	0	0	0	0	0	0	0	1231	0	0
ASV_55	Eukaryota	NA	NA	NA	NA	NA	56	23	0	0	25	18	43	6	0	0	46	0	28	40	54	0	91	122	0	20	9	77	50	23	29	89	53	130	0	50	9	49	0	26	70	35	0	23	73	0	20	135	0
ASV_56	Eukaryota	Ciliophora	Intramacronucleata	Conthreep	Oligohymenophorea	Pseudocohnilembus	0	0	83	88	0	4	5	15	46	0	38	0	0	5	12	510	0	0	7	62	56	0	0	4	0	0	4	0	28	0	0	20	496	0	0	5	4	0	15	0	0	0	0
ASV_57	Eukaryota	NA	NA	NA	NA	NA	0	0	0	0	32	30	0	25	0	370	0	0	0	61	0	0	0	42	145	0	0	0	0	0	0	42	46	0	0	0	0	52	0	28	331	54	0	100	35	132	44	0	0
ASV_58	Eukaryota	Nematoda	Chromadorea	Diplogasterida	NA	NA	132	231	0	0	0	0	0	0	0	0	0	0	0	0	115	0	0	0	0	0	0	0	0	0	0	0	0	137	141	333	0	0	0	0	0	0	0	50	82	0	0	59	83
ASV_59	Eukaryota	Basidiomycota	Tremellomycetes	Trichosporonales	Trichosporonaceae	Apiotrichum	0	0	5	0	7	0	0	0	61	0	179	0	19	0	107	137	0	0	0	179	206	0	0	6	0	0	0	20	249	79	69	98	15	5	0	11	0	0	0	0	0	14	0
ASV_60	Eukaryota	Peronosporomycetes	NA	NA	NA	NA	137	0	0	0	141	0	70	0	3	0	0	0	0	72	0	0	0	0	0	0	0	18	0	57	58	0	0	169	0	0	0	0	0	136	142	29	23	54	0	5	289	0	0
ASV_61	Eukaryota	Nematoda	Chromadorea	Diplogasterida	NA	NA	121	37	0	0	0	0	0	0	0	0	0	0	93	69	0	0	0	0	52	0	0	0	0	0	126	0	0	339	0	0	0	0	0	56	0	0	0	197	0	90	38	0	163
ASV_62	Eukaryota	NA	NA	NA	NA	NA	0	0	0	0	8	0	0	0	11	0	181	0	8	0	57	0	0	0	0	50	35	161	0	0	0	0	0	0	79	0	93	149	0	0	0	0	0	0	0	0	12	305	0
ASV_63	Eukaryota	NA	NA	NA	NA	NA	0	0	0	0	0	0	34	0	36	0	179	132	46	0	51	0	0	0	0	68	44	67	0	60	4	0	0	0	71	13	41	169	0	0	8	9	0	3	7	0	53	129	6
ASV_64	Eukaryota	Rotifera	Bdelloidea	Adinetida	NA	NA	0	762	0	0	0	0	0	0	0	262	0	0	0	0	0	0	0	0	0	0	0	0	0	0	0	0	0	0	0	0	0	0	0	179	0	13	0	0	0	0	0	0	8
ASV_65	Eukaryota	Ciliophora	Intramacronucleata	Conthreep	Oligohymenophorea	NA	11	0	0	0	137	0	0	71	0	0	0	0	0	117	0	0	0	0	251	0	0	0	0	6	21	0	0	0	0	0	0	0	0	12	116	66	155	63	3	71	0	0	0
ASV_66	Eukaryota	Cryptomycota	NA	NA	NA	NA	59	15	0	0	91	0	12	11	0	6	0	0	7	240	0	0	6	10	18	0	0	14	6	6	4	8	9	9	6	0	0	0	0	96	145	106	142	13	0	10	10	8	7
ASV_67	Eukaryota	NA	NA	NA	NA	NA	0	0	0	0	0	0	52	0	48	0	152	169	36	0	83	0	0	0	0	45	88	61	0	74	0	0	0	0	30	0	0	139	0	5	0	0	0	0	0	0	0	137	0
ASV_68	Eukaryota	Ciliophora	Intramacronucleata	Conthreep	Oligohymenophorea	NA	762	0	0	0	0	0	0	7	0	0	0	0	0	0	0	0	0	0	0	0	0	58	13	0	0	0	0	0	0	0	0	0	0	192	30	0	0	86	0	0	6	0	0
ASV_69	Eukaryota	Cryptomycota	NA	NA	NA	NA	0	623	0	0	0	0	0	12	0	253	0	0	0	0	0	0	0	0	124	0	0	3	0	0	0	0	0	0	0	0	0	0	0	0	4	3	0	29	0	24	0	0	0
ASV_70	Eukaryota	Ciliophora	Intramacronucleata	Spirotrichea	Hypotrichia	Tetmemena	5	0	0	0	49	59	11	0	26	0	10	6	0	103	0	0	0	68	0	0	27	5	0	50	8	20	79	0	0	0	236	5	0	6	44	5	65	82	11	0	7	0	0
ASV_71	Eukaryota	NA	NA	NA	NA	NA	0	0	0	0	0	0	0	0	54	0	121	112	41	0	42	0	0	0	0	30	39	57	0	51	0	0	0	0	36	0	25	172	0	0	0	0	0	0	7	0	50	101	0
ASV_72	Eukaryota	Ciliophora	Intramacronucleata	Conthreep	Oligohymenophorea	NA	0	0	0	0	0	5	6	0	0	109	291	0	0	0	32	0	0	0	19	0	11	18	28	11	0	13	0	0	0	0	0	179	0	0	0	0	24	0	0	0	40	142	0
ASV_73	Eukaryota	Ciliophora	Intramacronucleata	Litostomatea	Haptoria	NA	0	0	0	0	58	0	0	23	0	0	97	0	0	8	0	0	0	0	44	0	0	0	0	0	0	0	0	3	0	29	227	322	0	0	12	8	0	3	0	22	0	0	0
ASV_74	Eukaryota	Chytridiomycota	Incertae_Sedis	NA	NA	NA	0	3	0	0	0	0	98	0	0	0	0	0	0	0	0	0	0	0	0	0	0	132	0	29	0	0	0	0	0	0	0	0	0	0	0	0	0	0	0	0	627	0	0
ASV_75	Eukaryota	NA	NA	NA	NA	NA	0	0	0	0	0	0	8	0	18	0	188	23	17	0	65	0	0	0	0	71	11	32	0	14	0	4	0	0	73	10	19	161	0	0	0	0	0	13	0	0	12	124	0
ASV_76	Eukaryota	Cryptomycota	NA	NA	NA	NA	24	0	0	0	0	0	4	0	0	4	125	0	0	11	97	0	0	0	0	21	8	0	15	7	6	0	0	24	42	18	38	77	0	0	0	4	5	0	0	0	0	297	12
ASV_77	Eukaryota	Basidiomycota	Tremellomycetes	Trichosporonales	Trichosporonaceae	Apiotrichum	0	0	0	0	0	0	0	0	15	0	0	0	378	0	28	32	0	0	0	0	32	20	0	0	0	0	29	0	0	147	0	28	0	0	0	0	0	7	27	0	19	0	38
ASV_78	Eukaryota	NA	NA	NA	NA	NA	0	7	13	121	0	0	0	0	83	0	8	0	0	0	16	16	0	0	0	7	306	0	0	0	6	0	0	0	99	0	0	0	118	0	0	0	0	0	0	0	0	0	0
ASV_79	Eukaryota	Ciliophora	Intramacronucleata	Conthreep	Oligohymenophorea	Zoothamnium	0	0	0	189	0	0	0	0	0	0	51	0	0	0	43	0	0	0	0	0	50	0	0	0	0	0	0	0	0	158	0	38	129	0	0	0	0	28	41	25	0	0	0
ASV_80	Eukaryota	Ciliophora	Intramacronucleata	Conthreep	Oligohymenophorea	NA	4	0	0	0	0	0	0	0	0	4	112	0	0	0	14	0	28	0	0	14	0	0	0	0	9	0	0	71	0	67	0	70	0	0	0	13	0	0	0	0	0	336	35
ASV_81	Eukaryota	Nematoda	Chromadorea	Diplogasterida	NA	NA	31	0	0	0	0	0	0	32	0	0	0	0	7	103	0	0	0	0	8	0	0	0	0	0	109	0	0	276	0	18	0	0	0	31	75	0	0	0	0	97	0	0	0
ASV_82	Eukaryota	Ciliophora	Intramacronucleata	Conthreep	Phyllopharyngea	Tokophrya	0	0	0	0	0	0	0	0	54	0	122	0	0	0	14	0	27	0	0	7	189	0	0	0	0	0	0	0	0	23	28	190	0	0	0	0	0	0	0	0	0	60	0
ASV_83	Eukaryota	NA	NA	NA	NA	NA	3	0	0	0	0	0	0	0	0	0	0	0	0	0	0	0	5	0	0	34	0	0	0	0	86	0	0	40	0	28	0	0	0	9	0	0	0	486	0	0	0	0	0
ASV_84	Eukaryota	Arthropoda	Insecta	Diptera	NA	NA	0	0	33	249	0	0	0	8	52	0	0	0	0	5	14	0	0	0	0	0	72	0	0	0	26	0	0	0	46	0	0	0	155	0	0	0	0	0	4	8	0	0	0
ASV_85	Eukaryota	NA	NA	NA	NA	NA	7	174	0	0	3	0	40	0	0	0	0	0	31	0	0	0	8	20	0	0	0	202	6	16	0	48	29	0	0	0	4	0	0	8	4	0	0	0	24	0	61	0	0
ASV_86	Eukaryota	NA	NA	NA	NA	NA	0	0	0	0	0	0	32	0	0	0	59	110	27	0	28	0	0	0	3	28	59	54	0	39	0	0	0	0	64	0	0	88	0	0	14	0	0	0	0	0	30	67	0
ASV_87	Eukaryota	NA	NA	NA	NA	NA	0	0	0	0	0	0	0	0	0	0	50	0	0	0	121	0	33	0	0	33	0	0	0	0	0	0	0	31	32	45	0	120	0	0	0	0	0	0	0	0	0	187	22
ASV_88	Eukaryota	NA	NA	NA	NA	NA	0	0	0	0	0	0	27	0	30	0	110	75	31	0	27	0	0	0	0	35	25	60	0	34	0	0	0	0	24	10	14	38	0	0	9	0	0	0	0	0	28	58	4
ASV_89	Eukaryota	NA	NA	NA	NA	NA	0	0	0	0	0	0	11	0	9	0	78	97	32	5	40	0	0	0	0	24	42	49	0	35	0	0	0	0	25	8	20	87	0	0	3	0	0	0	0	0	7	76	0
ASV_90	Eukaryota	NA	NA	NA	NA	NA	0	0	0	12	0	0	0	0	81	0	14	0	0	5	57	0	0	0	0	13	223	0	0	0	0	0	0	0	106	0	4	12	45	0	4	0	0	0	5	0	0	15	0
ASV_91	Eukaryota	NA	NA	NA	NA	NA	0	0	48	28	28	5	51	0	0	0	0	0	0	5	0	25	0	0	0	15	0	0	0	0	0	0	0	0	34	0	0	0	259	0	44	0	0	0	44	0	0	0	0
ASV_92	Eukaryota	Ascomycota	Eurotiomycetes	Eurotiales	Aspergillaceae	Aspergillus	0	0	0	0	0	0	0	0	266	0	0	4	0	0	0	0	0	14	0	0	277	0	0	0	0	7	0	0	0	0	0	5	0	0	0	0	0	0	0	0	0	11	0
ASV_93	Eukaryota	Ciliophora	Intramacronucleata	Conthreep	Oligohymenophorea	Telotrochidium	0	0	0	0	0	0	0	0	0	0	105	16	9	0	40	3	0	0	3	46	0	15	0	8	0	0	0	0	62	7	16	163	0	0	0	0	0	0	0	4	0	82	0
ASV_94	Eukaryota	NA	NA	NA	NA	NA	0	0	0	0	12	10	21	0	17	0	11	27	0	6	0	0	0	32	0	0	45	0	0	128	0	0	0	0	0	0	30	0	0	0	0	0	0	0	0	0	3	0	0
ASV_95	Eukaryota	Ciliophora	Intramacronucleata	Spirotrichea	Hypotrichia	Sterkiella	0	0	0	0	0	0	35	0	0	0	69	97	29	0	30	0	0	0	0	22	0	33	0	46	0	0	0	0	36	9	0	98	0	0	0	0	0	0	0	0	0	47	0
ASV_96	Eukaryota	NA	NA	NA	NA	NA	0	0	0	0	0	0	0	0	0	0	31	0	0	8	24	0	0	0	0	0	0	0	0	0	0	0	0	0	82	0	0	15	0	0	0	0	0	0	0	0	0	387	0
ASV_97	Eukaryota	Ciliophora	Intramacronucleata	Conthreep	Phyllopharyngea	Discophrya	63	55	0	0	0	0	0	0	0	0	0	0	0	0	33	0	0	0	0	0	0	0	0	0	24	0	0	50	54	77	0	0	0	0	0	0	0	0	27	0	0	20	23
ASV_98	Eukaryota	Nematoda	Chromadorea	Diplogasterida	NA	NA	0	6	0	0	0	0	4	0	6	0	112	20	0	0	34	0	0	0	0	33	7	6	0	12	0	0	0	0	23	0	17	102	0	0	0	0	0	5	0	0	0	89	6
ASV_99	Eukaryota	NA	NA	NA	NA	NA	0	0	0	0	0	0	0	0	20	0	52	65	0	0	32	0	0	0	0	37	42	27	0	30	0	0	0	0	26	0	0	70	0	0	0	0	0	0	0	0	21	56	11
ASV_100	Eukaryota	NA	NA	NA	NA	NA	0	0	0	0	0	0	0	0	0	0	83	0	366	0	0	0	0	3	0	4	0	0	0	0	0	6	0	0	0	0	27	0	0	0	0	0	0	0	0	0	0	0	0
ASV_101	Eukaryota	Ciliophora	Intramacronucleata	Conthreep	Phyllopharyngea	NA	0	0	0	0	0	0	6	0	7	0	116	29	0	0	26	0	0	0	0	63	7	7	0	11	0	0	0	0	45	0	17	91	0	0	0	0	0	4	4	0	6	36	0
ASV_102	Eukaryota	NA	NA	NA	NA	NA	0	0	0	0	0	0	0	0	0	0	100	20	0	0	32	0	0	0	0	26	13	9	0	0	0	0	0	0	25	0	15	109	0	0	0	0	0	0	19	0	0	91	0
ASV_103	Eukaryota	NA	NA	NA	NA	NA	0	0	0	0	0	0	0	0	7	0	0	5	0	0	0	0	0	0	0	0	8	0	0	5	0	0	0	0	0	0	0	0	0	0	0	0	0	0	0	0	0	0	0
ASV_104	Eukaryota	Cercozoa	Thecofilosea	Cryomonadida	Rhizaspididae	Rhogostoma	70	16	0	0	0	0	0	0	0	0	0	0	0	0	8	0	0	0	0	0	0	0	0	0	41	0	0	0	0	34	0	0	0	0	0	162	0	0	44	0	0	57	0
ASV_105	Eukaryota	Nematoda	Chromadorea	Diplogasterida	NA	NA	24	13	0	0	0	0	14	7	7	0	0	0	14	12	0	0	25	20	0	0	19	25	21	15	0	7	13	38	26	13	16	0	0	12	15	0	13	0	11	0	0	13	28
ASV_106	Eukaryota	Cryptomycota	NA	NA	NA	NA	0	9	0	10	7	7	24	0	5	0	0	4	0	11	0	0	5	37	0	0	0	63	20	8	0	41	10	19	0	0	0	0	0	0	18	10	0	7	32	0	17	0	24
ASV_107	Eukaryota	NA	NA	NA	NA	NA	0	0	0	0	0	0	0	0	0	0	0	0	0	0	0	0	0	0	0	0	0	0	0	0	0	212	49	0	0	0	0	0	0	0	0	124	0	0	47	10	0	0	0
ASV_108	Eukaryota	Nematoda	Chromadorea	Monhysterida	NA	NA	0	0	0	0	0	0	0	0	5	0	83	21	0	0	32	0	0	0	0	47	0	20	0	0	0	0	0	0	35	12	13	87	0	0	0	0	0	16	0	5	0	69	0
ASV_109	Eukaryota	NA	NA	NA	NA	NA	18	0	0	0	0	0	0	10	0	0	169	0	4	0	0	0	0	0	0	0	0	0	13	0	0	5	0	15	0	29	0	0	0	0	0	4	0	92	0	13	0	17	22
ASV_110	Eukaryota	Ciliophora	Intramacronucleata	Conthreep	Oligohymenophorea	Zoothamnium	0	29	0	0	0	0	15	0	4	18	0	13	0	3	0	0	0	0	0	0	0	300	0	0	0	0	0	0	0	0	0	0	0	0	16	14	0	0	0	0	9	0	0
ASV_111	Eukaryota	NA	NA	NA	NA	NA	0	0	0	0	11	0	0	0	0	62	0	0	62	0	0	0	9	0	115	0	0	3	0	0	0	72	0	0	0	0	0	0	0	0	0	0	0	65	0	20	0	0	0
ASV_112	Eukaryota	NA	NA	NA	NA	NA	0	0	29	55	0	0	0	5	7	0	0	0	0	0	0	46	0	0	0	0	18	0	0	0	0	0	0	0	16	0	0	13	187	0	0	16	0	11	0	0	0	0	0
ASV_113	Eukaryota	Ascomycota	Eurotiomycetes	Eurotiales	Aspergillaceae	Aspergillus	0	0	0	0	0	0	3	0	0	68	0	0	119	0	0	0	0	0	0	0	0	0	0	0	0	0	0	0	0	0	0	0	0	0	0	0	0	0	0	0	0	0	36
ASV_114	Eukaryota	Nematoda	Chromadorea	Diplogasterida	NA	NA	14	37	0	0	0	0	0	0	0	0	0	0	0	0	29	0	0	0	12	23	0	0	0	0	0	0	0	28	13	63	0	0	0	16	0	0	0	0	20	0	0	17	29
ASV_115	Eukaryota	Nematoda	Chromadorea	Diplogasterida	NA	NA	0	0	0	0	0	0	12	0	21	0	37	43	13	0	10	0	0	0	0	35	16	31	0	23	0	0	0	0	27	0	6	49	0	0	0	0	0	0	0	0	12	30	0
ASV_116	Eukaryota	NA	NA	NA	NA	NA	35	0	0	0	0	0	0	0	0	0	34	0	11	30	19	18	29	0	0	0	0	13	18	0	0	0	0	21	11	18	26	29	0	0	23	0	0	0	0	0	0	48	0
ASV_117	Eukaryota	Cryptomycota	NA	NA	NA	NA	0	0	0	0	3	0	9	0	0	0	80	34	0	0	0	0	0	0	0	97	13	5	0	14	0	0	0	0	0	0	17	53	0	0	0	0	0	0	0	0	0	55	0
ASV_118	Eukaryota	NA	NA	NA	NA	NA	0	0	0	0	0	0	0	0	0	88	0	0	0	0	0	0	0	0	0	0	0	0	0	0	0	0	0	0	0	0	0	0	0	0	166	0	0	0	0	65	42	0	0
ASV_119	Eukaryota	NA	NA	NA	NA	NA	0	0	0	0	0	0	0	0	0	0	40	64	24	0	0	0	0	0	0	0	0	30	0	38	0	0	0	0	28	0	12	78	0	0	0	0	0	0	0	0	0	45	0
ASV_120	Eukaryota	NA	NA	NA	NA	NA	0	0	0	0	0	0	0	0	13	0	91	12	4	0	23	0	0	0	0	26	9	7	0	6	0	0	0	0	33	7	5	60	0	0	0	0	0	0	3	0	0	42	0
ASV_121	Eukaryota	NA	NA	NA	NA	NA	0	0	0	0	6	139	0	0	0	0	0	0	0	48	0	0	0	13	19	0	5	0	0	4	0	0	9	0	0	0	8	0	0	0	7	15	14	10	17	0	0	0	0
ASV_122	Eukaryota	Ciliophora	Intramacronucleata	Litostomatea	Haptoria	Loxophyllum	0	0	0	0	0	0	0	0	13	0	0	205	0	0	0	0	0	0	5	0	22	0	0	5	0	0	0	0	0	0	0	0	0	0	0	61	0	0	0	0	0	0	0
ASV_123	Eukaryota	NA	NA	NA	NA	NA	0	3	0	0	0	0	0	0	0	0	64	16	0	0	19	0	0	0	0	24	14	7	0	0	0	0	0	0	53	0	0	62	0	0	0	0	0	0	0	0	8	37	0
ASV_124	Eukaryota	NA	NA	NA	NA	NA	0	0	12	0	0	0	0	0	9	0	52	0	0	0	0	44	0	0	0	43	24	16	0	0	0	0	0	0	0	0	3	18	61	0	0	3	0	0	0	0	0	0	0
ASV_125	Eukaryota	Basidiomycota	Microbotryomycetes	Sporidiobolales	Sporidiobolaceae	Rhodotorula	0	0	0	0	0	0	12	0	9	0	31	25	19	0	29	0	0	0	8	23	9	21	0	13	0	0	0	0	18	0	7	37	0	0	0	0	0	0	0	0	16	23	0
ASV_126	Eukaryota	NA	NA	NA	NA	NA	0	0	48	28	0	0	0	0	0	0	0	0	0	25	0	9	0	0	0	0	13	0	0	0	0	0	0	0	0	0	0	0	114	0	0	15	0	0	9	0	0	0	0
ASV_127	Eukaryota	Peronosporomycetes	Peronosporomycetes_cl	Peronosporomycetes_or	Peronosporomycetes_fa	Pythium	0	0	0	0	0	0	0	0	0	0	51	3	0	0	20	0	0	0	0	32	22	3	0	0	0	0	0	4	52	4	3	45	0	0	0	0	0	0	15	0	0	32	0
ASV_128	Eukaryota	Basidiomycota	Tremellomycetes	Tremellales	NA	NA	0	0	0	0	0	3	0	0	20	0	19	0	0	0	0	14	0	0	0	117	89	0	0	0	0	0	0	0	17	0	3	0	0	0	0	3	0	4	0	0	0	0	0
ASV_129	Eukaryota	Chlorophyta_ph	Chlorophyceae	Chlamydomonadales	Chlamydomonadales_fa	Polytoma	0	0	0	0	0	0	22	0	0	5	4	4	0	0	0	0	0	0	0	8	0	205	0	6	0	0	0	0	8	0	0	0	0	0	13	0	3	0	0	0	0	0	0
ASV_130	Eukaryota	NA	NA	NA	NA	NA	0	0	0	0	48	0	0	38	0	0	0	0	0	66	0	0	0	0	55	0	0	0	0	0	0	0	0	0	0	0	0	0	0	0	0	0	58	30	0	0	0	0	0
ASV_131	Eukaryota	Ciliophora	Intramacronucleata	Conthreep	Oligohymenophorea	NA	0	0	0	0	0	0	4	0	8	0	85	13	0	0	27	0	0	0	0	15	0	0	0	0	0	0	0	0	32	4	9	51	0	0	0	0	0	0	6	0	0	32	0
ASV_132	Eukaryota	NA	NA	NA	NA	NA	0	0	38	46	0	0	0	0	0	0	0	0	0	0	0	0	0	0	0	0	30	0	0	0	0	0	0	0	0	0	0	0	103	0	0	0	0	0	0	0	0	0	0
ASV_133	Eukaryota	Ciliophora	Intramacronucleata	Conthreep	Oligohymenophorea	Pseudocohnilembus	0	0	0	0	0	6	4	0	3	0	4	0	0	3	0	0	0	0	0	0	16	0	0	6	0	0	0	0	0	0	3	0	0	0	0	0	0	207	0	0	0	0	0
ASV_134	Eukaryota	Ciliophora	Intramacronucleata	Spirotrichea	Hypotrichia	Hemiurosomoida	0	0	0	10	0	0	0	0	0	0	34	0	0	0	48	0	0	0	0	36	0	0	0	0	0	0	0	0	28	0	22	22	0	0	0	0	0	0	0	0	0	80	0
ASV_135	Eukaryota	Cryptomycota	NA	NA	NA	NA	0	0	0	0	0	0	0	0	0	0	69	6	0	0	16	0	0	0	0	27	0	0	0	7	0	0	0	0	9	0	9	94	0	0	0	0	0	0	3	0	0	37	0
ASV_136	Eukaryota	NA	NA	NA	NA	NA	0	0	0	0	0	0	0	0	0	0	66	22	0	0	13	0	0	0	0	13	0	0	0	0	0	0	0	0	40	0	0	63	0	0	0	0	0	0	0	0	0	55	0
ASV_137	Eukaryota	NA	NA	NA	NA	NA	0	0	0	0	0	0	0	0	0	79	0	0	0	17	0	0	0	0	35	0	0	0	0	0	0	0	0	0	0	0	0	0	0	0	96	0	0	12	0	32	0	0	0
ASV_138	Eukaryota	NA	NA	NA	NA	NA	0	7	0	0	0	0	0	0	0	0	70	12	0	0	0	0	0	0	0	0	0	0	0	0	0	0	0	0	36	0	24	75	0	0	0	0	0	12	0	0	0	32	0
ASV_139	Eukaryota	NA	NA	NA	NA	NA	0	0	0	0	0	0	0	0	0	0	55	0	0	0	13	0	0	0	0	52	0	0	0	0	0	0	0	0	37	0	0	77	0	0	0	0	0	0	0	0	0	33	0
ASV_140	Eukaryota	NA	NA	NA	NA	NA	0	0	0	7	9	0	8	0	6	0	0	0	37	0	0	14	0	0	0	4	23	3	0	9	3	0	0	0	25	71	0	0	11	10	0	0	0	0	0	0	3	0	0
ASV_141	Eukaryota	Basidiomycota	Tremellomycetes	Trichosporonales	Trichosporonaceae	Cutaneotrichosporon	0	0	0	0	11	0	0	3	19	0	0	7	6	16	0	0	0	4	0	0	10	0	10	0	0	0	0	0	0	4	0	0	0	13	18	19	0	14	4	8	0	13	28
ASV_142	Eukaryota	Cryptomycota	NA	NA	NA	NA	0	0	52	24	0	0	0	0	0	0	0	0	0	0	0	0	0	0	0	0	0	0	0	0	0	0	0	0	0	0	0	0	150	0	0	0	0	0	0	0	0	0	0
ASV_143	Eukaryota	Ciliophora	Intramacronucleata	Conthreep	Oligohymenophorea	NA	0	0	0	0	0	0	3	0	0	0	39	8	0	0	11	0	0	0	0	29	15	0	0	4	0	0	0	0	28	0	7	50	0	0	0	0	0	0	0	0	0	31	0
ASV_144	Eukaryota	NA	NA	NA	NA	NA	0	0	0	0	0	0	11	0	0	0	0	0	0	0	3	0	0	0	0	0	0	31	0	34	0	0	0	0	4	12	0	3	0	0	0	0	0	0	0	0	40	60	0
ASV_145	Eukaryota	Choanoflagellida	Acanthoecida	Stephanoecidae	NA	NA	0	0	0	0	12	0	5	0	6	0	13	0	0	26	0	0	0	0	0	11	31	0	0	11	0	5	4	0	9	0	3	34	0	0	22	0	11	10	0	0	4	0	0
ASV_146	Eukaryota	Cercozoa	NA	NA	NA	NA	0	0	0	12	0	0	0	0	0	0	0	0	23	0	0	0	41	19	0	0	0	0	18	0	0	0	33	0	0	0	0	0	31	0	0	0	0	0	0	0	0	0	21
ASV_147	Eukaryota	Cryptomycota	NA	NA	NA	NA	0	0	0	0	0	24	0	0	0	0	0	0	0	0	0	0	0	37	0	0	0	0	20	0	0	42	16	0	0	0	0	0	0	0	0	5	0	0	15	0	0	0	4
ASV_148	Eukaryota	LKM15	NA	NA	NA	NA	0	4	0	0	7	6	0	0	0	0	7	0	0	15	0	0	0	15	0	3	0	8	6	0	0	34	9	0	8	0	4	4	0	3	6	22	0	0	5	0	3	0	0
ASV_149	Eukaryota	NA	NA	NA	NA	NA	0	0	0	0	0	0	0	0	0	52	0	0	0	0	0	0	0	0	35	0	0	0	0	0	0	0	0	0	0	0	0	0	0	0	88	0	0	0	0	39	0	0	0
ASV_150	Eukaryota	NA	NA	NA	NA	NA	0	0	0	0	0	0	0	0	0	0	49	0	0	0	11	0	0	0	0	0	8	0	0	0	0	0	0	0	36	0	0	52	0	0	0	0	0	0	12	0	0	38	0
ASV_151	Eukaryota	NA	NA	NA	NA	NA	0	0	0	0	0	0	0	12	10	0	23	4	0	0	0	0	0	0	3	0	0	0	0	7	0	0	0	0	0	0	9	88	0	0	0	5	0	0	3	3	3	0	0
ASV_152	Eukaryota	Ciliophora	Intramacronucleata	Litostomatea	Haptoria	Amphileptus	0	0	0	0	0	0	0	0	7	0	52	0	0	0	0	54	0	0	0	13	54	0	0	0	0	0	0	0	10	0	5	12	0	0	0	0	0	0	0	0	0	0	0
ASV_153	Eukaryota	Ciliophora	Intramacronucleata	Conthreep	Oligohymenophorea	Pseudocohnilembus	0	0	0	0	0	0	0	0	16	0	37	0	0	0	40	0	0	0	0	0	0	0	0	0	0	0	0	0	54	0	0	60	0	0	0	0	0	0	0	0	0	0	0
ASV_154	Eukaryota	Cercozoa	NA	NA	NA	NA	0	0	0	0	0	0	8	0	17	0	0	30	16	0	0	0	0	0	0	0	0	14	0	0	0	0	0	0	0	0	10	38	0	0	0	0	0	0	0	0	15	43	0
ASV_155	Eukaryota	NA	NA	NA	NA	NA	0	0	0	0	0	0	0	0	0	0	41	0	0	0	25	0	0	0	0	19	0	0	0	18	0	0	0	0	0	0	0	47	0	0	0	0	0	0	0	0	0	46	6
ASV_156	Eukaryota	NA	NA	NA	NA	NA	43	0	0	0	13	0	0	0	0	0	0	0	71	8	0	0	0	0	0	0	0	0	0	0	0	0	0	0	0	0	6	0	0	29	22	0	0	4	0	0	0	0	0
ASV_157	Eukaryota	NA	NA	NA	NA	NA	0	0	0	0	0	0	0	0	0	0	51	0	0	0	38	0	0	0	0	13	28	0	0	0	0	0	0	0	0	0	0	29	0	0	0	0	0	0	0	0	0	28	0
ASV_158	Eukaryota	Cryptomycota	NA	NA	NA	NA	0	0	0	0	0	0	18	0	6	0	15	22	20	0	0	0	0	0	0	0	11	34	0	13	0	0	0	0	6	0	0	0	0	0	0	0	0	0	0	0	12	15	0
ASV_159	Eukaryota	NA	NA	NA	NA	NA	5	0	0	0	0	0	0	0	0	0	0	0	0	3	0	0	0	0	0	0	0	0	0	0	24	5	0	101	0	0	0	0	0	7	8	0	0	3	0	0	0	0	8
ASV_160	Eukaryota	NA	NA	NA	NA	NA	0	0	0	0	0	0	0	0	0	59	0	0	0	0	0	0	0	0	42	0	0	0	0	0	0	0	0	0	0	0	0	0	0	0	33	0	0	22	0	28	0	0	0
ASV_161	Eukaryota	NA	NA	NA	NA	NA	0	0	0	0	0	0	0	0	0	0	0	0	0	0	0	0	0	0	0	3	0	0	0	0	0	0	0	0	0	13	0	0	0	0	0	0	0	9	0	0	0	0	152
ASV_162	Eukaryota	NA	NA	NA	NA	NA	0	0	30	46	0	0	0	0	0	0	0	0	0	0	0	32	0	0	0	0	14	0	0	0	0	0	0	3	4	0	0	3	32	0	0	0	0	0	0	0	0	0	6
ASV_163	Eukaryota	Basidiomycota	Tremellomycetes	Trichosporonales	Trichosporonaceae	Apiotrichum	0	0	0	0	0	11	0	0	0	0	0	0	80	0	0	0	0	0	0	0	0	0	0	0	0	8	0	0	0	23	0	0	13	0	0	0	0	0	0	0	0	0	20
ASV_164	Eukaryota	Ascomycota	Saccharomycetes	Saccharomycetales	Saccharomycetaceae	Saccharomyces	0	0	23	54	0	0	0	0	0	0	0	0	0	0	0	5	0	0	9	0	0	0	0	5	0	0	0	0	0	0	0	5	41	0	0	0	0	0	0	0	0	0	0
ASV_165	Eukaryota	Nematoda	Chromadorea	Diplogasterida	NA	NA	0	0	0	0	0	0	0	0	0	0	55	0	0	0	17	0	0	0	0	14	0	0	0	0	0	0	0	0	34	0	0	37	0	0	0	0	0	6	0	0	0	0	0
ASV_166	Eukaryota	Basidiomycota	Tremellomycetes	Trichosporonales	Trichosporonaceae	Apiotrichum	0	0	7	14	0	0	0	0	0	0	12	0	0	0	0	60	0	0	0	0	0	0	0	0	0	0	0	0	0	0	0	0	51	0	0	0	0	0	0	0	0	0	0
ASV_167	Eukaryota	Ochrophyta	Chrysophyceae	Chromulinales	Chromulinales_fa	Pedospumella	0	138	0	0	0	0	0	0	0	9	0	0	0	0	0	0	0	0	9	0	0	0	0	0	0	0	0	0	0	0	0	0	0	0	0	0	0	0	0	0	0	0	0
ASV_168	Eukaryota	Ciliophora	Intramacronucleata	Conthreep	NA	NA	0	0	0	0	4	0	0	0	0	0	46	0	4	8	15	0	0	0	0	11	0	0	0	0	0	0	0	0	12	0	3	20	0	0	0	0	3	0	0	0	0	20	5
ASV_169	Eukaryota	Nematoda	Chromadorea	Diplogasterida	NA	NA	0	0	0	4	0	0	0	0	0	0	0	0	0	126	0	0	0	0	0	0	0	0	0	0	6	0	0	0	0	0	0	10	0	0	0	0	0	0	0	0	0	0	0
ASV_170	Eukaryota	NA	NA	NA	NA	NA	0	0	0	0	0	0	5	0	0	0	0	0	64	0	0	0	0	0	0	0	7	3	0	0	0	0	0	0	20	0	17	0	0	0	0	0	0	11	0	0	19	0	0
ASV_171	Eukaryota	Ochrophyta	Chrysophyceae	Ochromonadales	Ochromonadales_fa	Ochromonas	0	0	0	0	0	0	20	0	0	0	0	0	12	0	0	0	0	0	0	0	0	34	0	6	0	0	0	0	0	0	0	0	0	0	0	0	0	0	0	0	23	0	5
ASV_172	Eukaryota	NA	NA	NA	NA	NA	0	0	0	0	0	0	0	0	0	0	47	0	0	0	10	0	0	0	0	15	0	0	0	0	0	0	0	0	0	0	0	23	0	0	0	0	0	0	0	0	0	24	0
ASV_173	Eukaryota	NA	NA	NA	NA	NA	0	0	4	7	0	0	13	0	0	0	23	0	0	0	10	13	0	0	0	18	0	0	0	0	0	0	0	0	33	0	0	10	8	0	0	0	0	0	0	0	0	0	0
ASV_174	Eukaryota	Ciliophora	Intramacronucleata	Conthreep	Oligohymenophorea	Zoothamnium	0	0	16	12	0	0	0	0	0	0	5	0	0	3	0	28	0	0	0	5	3	0	0	0	0	0	0	4	0	0	0	5	27	0	0	0	0	0	0	0	0	0	0
ASV_175	Eukaryota	Phragmoplastophyta	Embryophyta	NA	NA	NA	0	0	0	0	0	0	0	0	0	0	0	0	0	0	18	27	0	0	0	0	0	0	0	0	0	0	0	0	57	0	0	31	0	0	0	0	0	0	0	0	0	4	0
ASV_176	Eukaryota	Nematoda	Chromadorea	Diplogasterida	NA	NA	0	0	0	0	0	0	0	0	0	0	34	0	0	0	0	0	0	0	0	11	3	0	0	0	0	0	0	0	9	3	5	38	0	0	0	0	0	0	0	0	0	29	0
ASV_177	Eukaryota	Phragmoplastophyta	Embryophyta	Asterales	Asterales_fa	Cirsium	0	0	18	36	0	0	0	0	0	0	0	0	6	0	0	0	4	0	0	0	9	0	0	3	0	0	0	0	0	0	0	7	28	0	6	0	0	0	0	0	0	0	0
ASV_178	Eukaryota	NA	NA	NA	NA	NA	0	0	0	0	0	0	0	0	0	0	0	69	0	0	0	0	0	0	0	0	17	48	0	0	0	0	0	0	0	0	0	0	0	0	0	0	0	0	0	0	0	0	0
ASV_179	Eukaryota	NA	NA	NA	NA	NA	0	0	0	4	0	0	0	0	7	0	33	0	0	0	0	52	0	0	0	4	16	0	0	0	0	0	0	0	6	0	5	3	0	0	0	0	0	0	0	0	0	0	0
ASV_180	Eukaryota	Ascomycota	Sordariomycetes	Hypocreales	NA	NA	0	0	0	0	0	0	0	0	0	0	34	17	0	0	15	0	0	0	0	16	0	0	0	0	0	0	0	0	14	0	0	20	0	0	0	0	0	0	0	0	0	10	0
ASV_181	Eukaryota	Cryptomycota	NA	NA	NA	NA	0	0	0	0	0	0	0	0	0	118	0	3	0	0	0	0	0	0	3	0	0	0	0	0	0	0	0	0	0	0	0	0	0	0	0	0	0	0	0	0	0	0	0
ASV_182	Eukaryota	Ascomycota	Eurotiomycetes	Eurotiales	Aspergillaceae	Penicillium	13	0	0	0	0	0	0	0	0	0	19	0	30	0	0	0	13	0	0	0	0	27	0	0	0	0	0	0	0	0	12	3	0	0	0	0	0	8	0	0	0	0	0
ASV_183	Eukaryota	Ascomycota	NA	NA	NA	NA	4	0	0	0	15	0	6	0	0	0	0	0	0	33	0	0	0	0	0	3	0	0	0	0	0	7	0	0	0	0	0	0	0	5	30	6	0	0	0	0	9	0	0
ASV_184	Eukaryota	Mucoromycota	Incertae_Sedis	Mortierellales	Mortierellaceae	Mortierella	0	0	0	0	0	0	0	0	0	0	43	0	0	0	0	0	0	0	0	0	0	0	0	0	0	0	0	0	14	0	0	42	0	0	0	0	0	0	0	0	0	22	0
ASV_185	Eukaryota	NA	NA	NA	NA	NA	0	0	0	0	0	0	0	0	6	0	0	109	0	0	0	0	0	0	0	0	3	0	0	0	0	0	0	0	0	0	0	0	0	0	0	0	0	0	0	0	0	0	0
ASV_186	Eukaryota	NA	NA	NA	NA	NA	0	0	0	0	0	0	0	0	0	0	0	0	0	7	0	0	0	0	0	0	0	0	0	0	0	10	0	0	0	23	0	0	0	0	0	0	0	0	0	0	0	0	60
ASV_187	Eukaryota	Cercozoa	Glissomonadida	NA	NA	NA	0	0	0	0	0	0	0	0	0	0	0	0	0	4	0	0	0	0	0	0	0	0	0	0	0	0	0	0	49	0	5	0	0	0	0	10	0	0	14	0	0	0	0
ASV_188	Eukaryota	Nematoda	Chromadorea	Diplogasterida	NA	NA	0	0	0	0	0	0	0	0	0	0	27	0	0	0	16	0	0	0	0	0	0	0	0	0	0	0	0	0	0	0	9	17	0	0	0	0	0	10	0	0	0	27	3
ASV_189	Eukaryota	NA	NA	NA	NA	NA	0	0	0	0	0	0	0	0	4	0	0	0	0	0	0	0	0	0	0	13	8	0	0	0	0	0	0	0	7	0	0	17	39	3	0	0	0	16	0	0	0	0	0
ASV_190	Eukaryota	NA	NA	NA	NA	NA	0	0	0	0	0	0	22	0	11	0	0	15	0	0	0	0	0	0	0	0	24	0	0	34	0	0	0	0	0	0	0	0	0	0	0	0	0	0	0	0	0	0	0
ASV_191	Eukaryota	Ciliophora	Intramacronucleata	Conthreep	Oligohymenophorea	Zoothamnium	0	0	0	0	3	3	0	0	0	0	0	0	0	10	0	0	0	0	0	0	0	0	0	0	0	0	0	0	0	0	0	0	0	0	5	33	11	0	0	0	10	0	0
ASV_192	Eukaryota	Ochrophyta	NA	NA	NA	NA	0	0	0	0	0	0	0	0	17	0	0	5	4	0	0	21	0	0	0	0	0	0	0	0	0	0	0	0	20	0	0	10	19	0	0	0	0	5	5	0	0	0	0
ASV_193	Eukaryota	NA	NA	NA	NA	NA	0	0	0	0	0	35	0	0	0	0	0	0	0	3	0	0	0	3	0	0	0	0	0	14	0	0	6	0	0	0	9	0	0	0	0	0	0	5	0	0	0	0	0
ASV_194	Eukaryota	NA	NA	NA	NA	NA	0	0	0	0	0	0	0	0	0	0	23	9	0	0	12	0	0	0	0	0	0	16	0	0	0	0	0	0	0	0	0	0	0	0	0	0	0	0	0	0	0	30	0
ASV_195	Eukaryota	Cercozoa	NA	NA	NA	NA	0	0	0	16	0	0	0	0	5	0	0	0	0	0	0	0	0	0	0	3	8	0	0	0	0	0	0	0	0	0	0	15	48	0	0	0	0	0	0	0	0	0	0
ASV_196	Eukaryota	Ciliophora	Intramacronucleata	Spirotrichea	Hypotrichia	Sterkiella	0	0	0	0	0	0	0	0	0	0	18	0	0	0	0	0	0	0	0	24	0	0	0	0	0	0	0	0	29	0	0	13	0	0	0	0	0	0	0	0	0	18	0
ASV_197	Eukaryota	Basidiomycota	Tremellomycetes	Trichosporonales	Trichosporonaceae	Apiotrichum	0	0	0	0	7	3	0	0	0	0	0	0	0	5	0	0	0	0	0	0	0	0	19	0	0	3	8	0	0	0	0	0	0	0	0	0	0	4	4	0	0	0	22
ASV_198	Eukaryota	Schizoplasmodiida	Schizoplasmodiida_cl	Schizoplasmodiida_or	Schizoplasmodiida_fa	Ceratiomyxella	0	0	0	0	0	41	0	0	0	0	0	0	0	0	0	0	0	0	6	3	0	0	0	0	0	0	0	0	0	0	0	0	0	0	0	0	0	0	8	7	0	0	0
ASV_199	Eukaryota	Cryptomycota	NA	NA	NA	NA	0	0	0	0	0	0	0	0	0	0	25	0	0	0	0	0	0	0	0	0	0	0	0	0	0	0	0	0	0	0	0	39	0	0	0	0	0	0	0	0	0	34	0
ASV_200	Eukaryota	Nematoda	Chromadorea	Diplogasterida	NA	NA	0	0	0	0	4	0	0	0	0	0	0	0	0	7	0	0	0	0	0	0	0	0	0	0	0	7	0	0	0	0	0	0	0	49	10	0	0	0	0	0	0	0	0
ASV_201	Eukaryota	Cercozoa	Thecofilosea	Cryomonadida	Rhizaspididae	Rhogostoma	0	0	5	10	0	0	0	0	0	0	6	0	0	6	0	25	0	0	0	7	3	0	0	0	0	0	0	0	10	0	0	0	13	0	0	0	0	0	0	0	0	0	0
ASV_202	Eukaryota	Ciliophora	Intramacronucleata	Conthreep	Oligohymenophorea	NA	0	0	0	0	0	0	0	0	0	0	4	0	4	53	0	0	0	0	0	0	0	5	0	6	0	0	0	0	0	0	0	0	0	0	0	0	0	0	0	0	0	0	0
ASV_203	Eukaryota	NA	NA	NA	NA	NA	0	0	0	0	0	0	0	0	0	0	34	0	0	0	0	0	0	4	0	0	0	0	0	0	0	15	3	0	0	0	0	11	0	0	0	0	3	0	0	0	0	0	0
ASV_204	Eukaryota	Phragmoplastophyta	Embryophyta	NA	NA	NA	0	0	0	0	0	0	0	0	13	0	0	0	0	0	0	0	0	0	22	0	0	0	0	0	0	0	0	0	0	0	0	0	0	0	0	0	0	52	0	0	0	0	0
ASV_205	Eukaryota	Choanoflagellida	Acanthoecida	Stephanoecidae	Stephanoecidae_fa	NA	0	0	0	0	0	0	0	0	0	0	7	0	0	0	0	0	0	0	0	0	0	0	0	0	8	0	0	0	0	0	0	0	42	0	0	0	0	9	0	0	0	0	0
ASV_206	Eukaryota	Phragmoplastophyta	Embryophyta	Cucurbitales	Cucurbitales_fa	Cucumis	0	0	0	0	0	0	0	0	9	0	21	12	0	0	0	0	0	0	0	0	0	6	0	0	0	0	0	0	0	0	0	13	0	0	0	0	0	0	0	0	18	0	0
ASV_207	Eukaryota	NA	NA	NA	NA	NA	0	0	0	0	0	0	0	0	9	0	8	5	0	0	0	23	0	0	0	7	8	0	0	0	0	0	0	0	14	0	0	0	0	0	0	0	0	0	0	0	0	0	0
ASV_208	Eukaryota	Ascomycota	Sordariomycetes	Hypocreales	Nectriaceae	Fusarium	0	0	0	3	0	0	0	0	0	0	0	0	0	0	0	54	0	0	0	0	0	0	0	3	0	0	0	0	10	0	0	0	7	0	0	0	0	0	0	0	0	0	0
ASV_209	Eukaryota	Ciliophora	Intramacronucleata	Conthreep	Phyllopharyngea	Brooklynella	0	0	17	48	0	0	0	0	0	0	0	0	0	0	0	11	0	0	0	0	0	0	0	0	0	0	0	0	0	0	0	0	0	0	0	0	0	0	0	0	0	0	0
ASV_210	Eukaryota	NA	NA	NA	NA	NA	0	0	0	0	0	0	0	0	0	0	19	0	0	0	0	0	0	0	0	12	0	0	0	0	0	0	0	0	0	0	0	23	0	0	0	0	0	0	0	0	0	26	0
ASV_211	Eukaryota	Ciliophora	Intramacronucleata	Conthreep	Phyllopharyngea	NA	0	0	0	13	0	0	0	0	9	0	0	0	0	0	0	16	0	0	0	0	0	0	0	0	3	0	0	0	11	0	0	0	25	0	0	0	0	0	0	0	0	0	0
ASV_212	Eukaryota	NA	NA	NA	NA	NA	0	0	0	0	0	0	0	0	0	0	0	0	0	0	0	0	0	7	0	0	0	0	0	0	0	40	6	0	0	0	0	0	0	0	0	0	0	0	0	0	0	0	0
ASV_213	Eukaryota	Ciliophora	Intramacronucleata	Conthreep	Phyllopharyngea	Discophrya	19	0	0	0	0	0	0	0	0	0	0	0	0	0	0	0	0	0	0	0	0	0	0	0	52	0	0	0	0	0	0	0	0	7	0	0	0	0	0	0	0	0	0
ASV_214	Eukaryota	Chytridiomycota	Incertae_Sedis	Rhizophydiales	NA	NA	0	0	9	0	0	0	0	0	0	0	21	0	0	0	0	0	0	0	0	0	0	0	0	0	0	0	0	0	0	0	8	0	15	0	3	9	0	0	10	0	0	0	0
ASV_215	Eukaryota	NA	NA	NA	NA	NA	0	4	0	0	0	0	0	0	0	0	0	0	0	0	0	0	12	0	0	0	0	0	0	0	0	0	0	58	0	0	0	0	0	0	0	0	0	0	0	0	0	0	0
ASV_216	Eukaryota	Cercozoa	Glissomonadida	NA	NA	NA	0	0	0	0	0	0	0	0	0	0	0	27	0	0	0	0	0	0	0	0	0	0	0	0	0	0	0	0	0	0	0	0	0	0	0	15	0	0	0	0	0	0	0
ASV_217	Eukaryota	Cryptomycota	NA	NA	NA	NA	0	0	0	0	0	0	0	0	0	0	0	0	0	0	0	0	0	0	0	10	26	0	0	0	0	0	0	0	27	0	0	0	0	0	0	0	0	0	0	0	0	0	0
ASV_218	Eukaryota	NA	NA	NA	NA	NA	0	0	0	0	0	0	0	0	0	0	0	0	8	0	0	0	0	11	0	0	0	11	0	0	0	0	0	0	0	11	0	0	0	0	0	0	0	0	0	0	0	0	13
ASV_219	Eukaryota	NA	NA	NA	NA	NA	0	49	0	0	0	0	0	0	0	0	0	0	0	0	0	0	0	0	0	0	0	0	0	0	0	0	23	0	0	0	0	0	0	0	0	3	0	0	0	0	0	0	0
ASV_220	Eukaryota	Cercozoa	NA	NA	NA	NA	0	0	0	0	0	0	16	0	0	0	23	0	0	0	0	0	0	0	0	0	0	0	0	0	0	0	0	0	35	0	0	0	0	0	0	0	0	0	0	0	0	0	0
ASV_221	Eukaryota	Phragmoplastophyta	Embryophyta	Fagales	Fagales_fa	Betula	30	0	0	0	0	0	0	0	0	0	0	0	0	0	0	0	0	0	0	0	0	0	0	0	9	0	0	0	0	0	0	0	18	9	0	6	0	0	0	0	0	0	0
ASV_222	Eukaryota	Ascomycota	Saccharomycetes	Saccharomycetales	Saccharomycetaceae	Saccharomyces	0	0	0	0	0	0	0	0	0	0	17	0	0	0	0	0	0	0	0	0	31	0	0	0	0	0	0	0	12	0	0	0	0	0	0	0	0	4	0	0	0	6	0
ASV_223	Eukaryota	NA	NA	NA	NA	NA	0	0	0	0	0	0	0	0	0	0	0	0	0	0	0	28	0	0	0	0	0	0	0	0	0	0	5	17	0	0	0	0	0	0	0	0	0	0	0	0	0	0	22
ASV_224	Eukaryota	Ciliophora	Intramacronucleata	Conthreep	Oligohymenophorea	Zoothamnium	0	0	0	0	0	0	0	0	0	0	10	0	0	5	0	0	0	0	0	0	0	0	0	3	0	3	0	0	0	0	0	0	0	0	0	11	12	5	6	0	0	0	0
ASV_225	Eukaryota	Basidiomycota	Agaricostilbomycetes	Incertae_Sedis	Incertae_Sedis	NA	0	0	19	0	0	0	0	0	0	0	12	0	0	0	0	0	0	0	0	0	8	0	0	0	0	0	0	0	0	0	0	0	32	0	0	0	0	0	0	0	0	0	0
ASV_226	Eukaryota	Cryptomycota	NA	NA	NA	NA	0	0	0	0	0	0	0	0	0	0	0	0	0	0	4	0	0	0	0	0	0	0	0	0	0	0	0	0	55	0	0	4	0	0	0	0	0	6	0	0	0	0	0
ASV_227	Eukaryota	Peronosporomycetes	Peronosporomycetes_cl	Peronosporomycetes_or	Peronosporomycetes_fa	Pythium	0	0	0	0	0	0	0	0	0	0	0	0	0	7	0	0	0	0	5	0	0	0	0	0	0	0	0	3	0	0	0	0	0	0	0	0	0	0	0	0	0	0	53
ASV_228	Eukaryota	NA	NA	NA	NA	NA	0	0	0	0	0	0	0	0	0	0	0	0	0	0	5	19	0	0	0	0	0	0	0	0	0	0	0	0	30	0	0	9	0	0	0	0	0	0	0	0	0	0	0
ASV_229	Eukaryota	NA	NA	NA	NA	NA	0	0	0	0	0	0	0	0	0	0	0	0	0	0	0	9	0	0	0	9	18	0	0	0	0	0	0	0	21	0	0	0	0	0	0	0	0	0	0	0	0	0	0
ASV_230	Eukaryota	NA	NA	NA	NA	NA	0	0	0	0	0	0	0	0	0	0	36	0	0	0	0	0	0	0	0	3	0	0	0	0	0	0	0	0	0	0	0	0	0	0	0	0	0	0	0	0	0	0	0
ASV_231	Eukaryota	Ciliophora	Intramacronucleata	Conthreep	Nassophorea	Colpodidium	0	0	0	0	0	0	0	0	0	0	11	0	0	0	5	0	0	0	0	9	0	0	0	0	0	0	0	0	6	0	0	18	0	0	0	0	0	0	0	0	0	11	0
ASV_232	Eukaryota	NA	NA	NA	NA	NA	0	0	5	15	0	0	0	0	5	0	0	0	0	0	0	0	0	0	0	0	9	0	0	0	0	0	0	0	0	0	3	0	16	0	0	0	0	0	0	0	0	0	0
ASV_233	Eukaryota	Phragmoplastophyta	Embryophyta	Fagales	Fagales_fa	Betula	0	0	0	0	0	0	0	20	0	0	26	4	0	4	0	0	0	0	0	0	0	0	0	0	0	0	4	0	0	0	0	0	0	0	0	0	0	0	0	0	0	0	0
ASV_234	Eukaryota	Cryptomycota	NA	NA	NA	NA	0	0	0	10	0	0	0	3	0	0	7	0	0	0	0	0	0	0	0	0	0	0	0	0	0	4	0	0	0	0	0	17	12	0	0	0	0	0	0	0	0	0	3
ASV_235	Eukaryota	Ciliophora	Intramacronucleata	Conthreep	Oligohymenophorea	Zoothamnium	0	0	0	0	0	0	0	0	0	0	26	0	0	0	0	0	23	0	0	0	0	0	0	0	0	0	0	0	0	0	0	0	0	0	0	0	0	0	0	0	0	9	0
ASV_236	Eukaryota	Phragmoplastophyta	Embryophyta	Fagales	Fagales_fa	Betula	0	0	0	0	0	0	0	0	11	0	0	31	16	0	0	0	0	0	0	0	0	0	0	0	0	0	0	0	0	0	0	0	0	0	0	0	0	0	0	0	0	0	0
ASV_237	Eukaryota	Cryptomycota	NA	NA	NA	NA	0	0	0	0	0	0	0	0	0	0	6	0	0	0	0	0	0	0	0	0	4	0	0	0	0	0	0	0	13	0	0	0	0	0	0	0	0	0	33	0	0	0	0
ASV_238	Eukaryota	NA	NA	NA	NA	NA	0	0	0	0	0	0	0	0	0	0	4	0	48	0	0	0	0	0	0	0	0	0	0	0	0	0	0	0	0	0	0	0	0	0	0	0	0	0	0	0	0	0	0
ASV_239	Eukaryota	NA	NA	NA	NA	NA	0	0	0	0	0	0	0	0	0	3	18	0	0	0	0	0	0	0	0	0	8	0	0	0	8	0	0	0	0	0	0	8	0	0	0	0	0	10	0	0	0	0	0
ASV_240	Eukaryota	Ciliophora	Intramacronucleata	Conthreep	Phyllopharyngea	NA	0	0	0	0	0	0	0	0	0	0	13	0	0	4	0	0	0	0	0	0	0	0	0	0	0	0	0	0	0	5	0	11	0	0	0	0	0	5	0	0	0	0	0
ASV_241	Eukaryota	NA	NA	NA	NA	NA	0	0	0	0	0	0	0	0	3	0	0	0	0	14	0	0	0	0	0	0	0	0	0	0	0	0	0	0	5	0	0	0	0	0	0	13	10	0	0	0	0	0	0
ASV_242	Eukaryota	Basidiomycota	Tremellomycetes	Trichosporonales	Trichosporonaceae	Cutaneotrichosporon	0	0	0	0	0	0	4	0	0	0	0	0	0	0	4	0	0	0	0	4	0	4	0	0	0	0	0	0	0	0	0	0	0	0	24	0	0	0	0	0	11	0	0
ASV_243	Eukaryota	NA	NA	NA	NA	NA	0	0	0	0	0	0	0	0	0	0	0	0	0	0	0	0	0	6	0	0	0	0	0	0	0	7	0	0	0	0	0	0	0	0	0	0	0	0	0	0	0	0	0
ASV_244	Eukaryota	Cercozoa	NA	NA	NA	NA	0	0	0	5	0	5	0	0	0	0	0	7	3	0	0	0	0	0	0	0	6	0	0	0	0	0	9	0	0	0	0	0	0	0	0	0	0	0	0	0	0	0	0
ASV_245	Eukaryota	Ochrophyta	Chrysophyceae	Chromulinales	Chromulinales_fa	Pedospumella	13	0	0	0	0	0	0	0	0	0	0	0	6	0	0	0	0	0	0	0	0	10	0	0	0	0	0	9	10	0	0	0	0	0	0	0	0	0	0	0	0	0	0
ASV_246	Eukaryota	Ascomycota	Saccharomycetes	Saccharomycetales	Dipodascaceae	Yarrowia	0	0	0	0	0	0	0	0	14	0	0	0	0	0	0	0	0	0	0	0	0	0	0	0	0	0	0	0	0	0	0	17	0	0	0	0	0	7	0	0	0	0	0
ASV_247	Eukaryota	NA	NA	NA	NA	NA	0	0	0	0	0	0	0	0	0	0	0	0	0	0	24	0	0	0	0	0	9	0	0	0	0	0	0	0	0	0	0	0	0	0	0	0	0	0	0	0	0	0	0
ASV_248	Eukaryota	Ochrophyta	Chrysophyceae	NA	NA	NA	0	0	0	0	0	0	0	0	0	0	5	4	0	0	0	0	0	0	0	0	17	0	0	3	0	0	0	0	4	0	0	5	0	0	0	0	0	0	0	0	0	0	0
ASV_249	Eukaryota	Nematoda	Chromadorea	Diplogasterida	NA	NA	0	0	0	0	0	0	0	0	0	0	4	0	0	0	0	0	0	0	0	0	0	0	0	3	0	0	0	0	0	0	26	0	0	0	0	0	0	0	0	0	0	0	0
ASV_250	Eukaryota	Ascomycota	Eurotiomycetes	Eurotiales	Aspergillaceae	Aspergillus	0	0	0	0	0	0	12	0	0	0	0	0	0	0	0	0	0	0	0	0	0	5	0	0	0	0	0	0	0	0	0	0	0	0	0	0	0	0	0	0	28	0	0
ASV_251	Eukaryota	Ascomycota	Sordariomycetes	Hypocreales	Hypocreaceae	Trichoderma	0	0	0	0	0	0	6	0	0	0	0	0	0	0	0	21	0	0	0	0	0	0	0	0	0	0	0	0	0	0	9	0	9	0	0	0	0	0	0	0	0	0	0
ASV_252	Eukaryota	Cercozoa	NA	NA	NA	NA	0	0	14	3	0	0	0	0	0	0	0	0	0	3	0	0	0	0	0	0	0	0	0	0	0	3	0	0	0	0	0	0	0	0	0	3	0	4	0	0	0	0	8
ASV_253	Eukaryota	Ciliophora	Intramacronucleata	Conthreep	Prostomatea	Cryptocaryon	5	0	0	0	0	0	0	0	0	0	0	0	0	0	0	18	0	0	0	0	0	0	0	0	0	0	0	0	0	0	0	0	0	0	0	16	0	0	0	0	5	0	0
ASV_254	Eukaryota	NA	NA	NA	NA	NA	0	0	0	0	0	0	0	0	0	0	21	7	0	0	0	0	0	0	0	0	0	0	0	0	0	0	0	0	7	0	0	0	0	0	0	0	0	0	0	0	0	9	0
ASV_255	Eukaryota	Nematoda	Chromadorea	Diplogasterida	NA	NA	0	0	0	0	0	0	0	0	0	0	0	3	0	11	5	14	0	0	0	0	0	3	0	0	0	0	0	0	0	0	0	0	0	0	0	0	0	0	7	0	0	0	0
ASV_256	Eukaryota	Nematoda	Chromadorea	Diplogasterida	NA	NA	20	0	0	0	0	0	0	4	0	0	0	0	0	0	0	0	0	0	0	0	5	0	0	0	0	0	0	0	0	0	5	5	0	0	0	0	0	0	0	0	0	0	0
ASV_257	Eukaryota	Ciliophora	Intramacronucleata	Conthreep	Oligohymenophorea	Tetrahymena	0	0	0	0	0	0	0	0	5	0	7	0	0	0	0	0	0	0	0	0	18	0	0	0	0	0	0	0	0	0	0	13	0	0	0	0	0	0	0	0	0	0	0
ASV_258	Eukaryota	Ciliophora	Intramacronucleata	Conthreep	Prostomatea	Cryptocaryon	6	0	0	0	0	0	0	0	0	0	0	0	0	0	0	0	0	0	0	0	4	0	0	0	0	0	0	32	0	0	0	0	0	0	0	0	0	0	0	0	0	0	0
ASV_259	Eukaryota	Ciliophora	Intramacronucleata	Spirotrichea	Euplotia	Aspidisca	0	0	4	0	0	0	0	0	0	0	0	3	5	0	0	16	0	0	0	0	11	0	0	0	0	0	0	0	0	0	0	0	0	0	0	0	0	0	0	0	0	0	0
ASV_260	Eukaryota	Ciliophora	Intramacronucleata	Conthreep	Oligohymenophorea	NA	0	0	0	0	0	0	0	0	0	0	0	0	0	17	0	0	0	0	0	5	0	0	0	3	0	0	0	0	0	0	0	0	0	0	0	6	0	0	0	0	0	0	0
ASV_261	Eukaryota	NA	NA	NA	NA	NA	0	0	15	0	0	0	0	0	0	0	0	0	0	0	0	0	0	0	0	0	11	0	0	0	0	0	0	0	0	0	0	0	13	0	0	0	0	0	0	0	0	0	0
ASV_262	Eukaryota	NA	NA	NA	NA	NA	0	0	0	0	0	0	0	0	0	0	4	0	0	0	0	0	0	0	0	11	0	0	0	0	0	0	0	0	19	0	0	0	3	0	0	0	0	0	0	0	0	0	0
ASV_263	Eukaryota	Mucoromycota	Incertae_Sedis	Mortierellales	Mortierellaceae	Mortierella	0	0	0	16	0	0	0	0	0	0	0	0	0	0	0	7	0	0	0	0	4	0	0	0	0	0	0	0	0	0	0	0	0	0	0	0	0	0	0	0	0	0	0
ASV_264	Eukaryota	Cercozoa	Imbricatea	Marimonadida	Marimonadida_fa	Pseudopirsonia	0	0	0	0	0	0	0	0	0	0	14	0	0	0	9	0	0	0	0	0	0	0	0	0	0	0	0	0	0	0	0	0	0	0	0	0	0	0	0	0	0	14	0
ASV_265	Eukaryota	NA	NA	NA	NA	NA	0	0	0	0	0	0	0	0	0	0	0	0	0	0	0	0	0	0	0	6	9	0	0	0	0	0	0	0	7	0	0	15	0	0	0	0	0	0	0	0	0	0	0
ASV_266	Eukaryota	Basidiomycota	Tremellomycetes	Trichosporonales	Trichosporonaceae	Apiotrichum	0	0	0	4	0	0	0	0	0	0	0	3	0	0	0	0	0	0	0	0	0	0	0	0	0	0	0	0	8	0	0	0	5	0	0	0	0	0	0	0	0	0	0
ASV_267	Eukaryota	Cercozoa	NA	NA	NA	NA	0	0	0	3	0	0	0	0	0	0	0	0	0	0	0	17	0	0	0	0	0	0	0	0	0	0	0	0	0	0	0	0	8	0	0	0	0	0	0	0	0	0	3
ASV_268	Eukaryota	Arthropoda	Maxillopoda	Cyclopoida	NA	NA	0	0	0	0	0	0	0	0	0	0	0	10	0	0	9	0	0	0	0	0	0	0	0	0	0	0	0	0	0	0	6	10	0	0	0	0	0	0	0	0	0	0	0
ASV_269	Eukaryota	Rotifera	Bdelloidea	Adinetida	NA	NA	0	0	0	0	0	0	0	0	0	0	5	0	0	0	0	0	0	0	0	6	0	0	0	0	0	0	0	0	15	0	0	0	8	0	0	0	0	0	0	0	0	0	0
ASV_270	Eukaryota	NA	NA	NA	NA	NA	0	0	0	0	0	0	0	0	0	0	4	3	5	0	0	0	0	0	0	0	0	8	0	0	0	0	0	0	8	0	0	0	0	0	0	0	0	0	0	0	0	0	0
ASV_271	Eukaryota	Choanoflagellida	NA	NA	NA	NA	0	0	0	0	0	0	0	0	0	0	0	0	0	0	0	0	0	0	0	0	12	0	0	3	0	0	0	0	0	0	0	0	0	0	0	3	0	11	0	0	0	0	0
ASV_272	Eukaryota	Schizoplasmodiida	Schizoplasmodiida_cl	Schizoplasmodiida_or	Schizoplasmodiida_fa	Ceratiomyxella	0	0	3	0	0	0	0	0	0	0	0	0	0	0	0	8	0	0	0	0	0	0	0	0	0	0	0	0	0	0	0	0	21	0	0	0	0	0	0	0	0	0	0
ASV_273	Eukaryota	Cryptomycota	NA	NA	NA	NA	0	3	0	0	0	0	0	0	0	0	0	0	0	0	0	0	0	0	0	0	0	5	0	0	0	0	0	0	0	0	0	0	0	0	0	9	0	0	10	0	0	0	0
ASV_274	Eukaryota	Cryptomycota	NA	NA	NA	NA	0	0	0	0	0	0	0	0	0	0	0	0	0	9	0	0	0	0	0	0	0	0	0	0	0	0	6	0	0	0	0	0	0	0	0	8	5	0	0	0	0	0	4
ASV_275	Eukaryota	NA	NA	NA	NA	NA	0	4	0	0	0	0	0	0	0	0	0	0	0	0	0	18	0	0	0	0	0	7	0	0	0	0	0	0	0	0	0	0	0	0	0	0	0	0	0	0	0	0	0
ASV_276	Eukaryota	NA	NA	NA	NA	NA	0	0	0	0	0	0	0	0	9	0	0	0	0	5	0	9	0	0	0	0	4	0	0	0	0	0	0	0	0	0	0	0	0	0	0	0	0	0	0	0	0	0	0
ASV_277	Eukaryota	NA	NA	NA	NA	NA	0	0	0	0	0	0	0	0	0	0	0	0	0	6	0	0	0	0	0	0	0	0	0	0	0	0	8	0	0	0	0	0	0	0	0	3	0	0	0	0	0	0	0
ASV_278	Eukaryota	Ichthyosporea	Ichthyophonae	Pseudoperkinsidae	Pseudoperkinsidae_fa	Creolimax	0	0	0	0	0	0	0	0	0	0	0	0	0	0	3	0	0	0	0	0	0	0	0	0	0	0	0	0	13	0	0	13	0	0	0	0	0	0	0	0	0	0	0
ASV_279	Eukaryota	Ciliophora	Intramacronucleata	Conthreep	Oligohymenophorea	NA	0	0	0	0	0	0	0	0	6	0	0	0	0	0	0	12	0	0	0	0	0	0	0	0	0	0	0	0	0	0	0	0	11	0	0	0	0	0	0	0	0	0	0
ASV_280	Eukaryota	Peronosporomycetes	NA	NA	NA	NA	0	0	7	4	0	0	0	0	0	0	0	0	0	0	0	17	0	0	0	0	0	0	0	0	0	0	0	0	0	0	0	0	0	0	0	0	0	0	0	0	0	0	0
ASV_281	Eukaryota	Ciliophora	Intramacronucleata	Conthreep	Oligohymenophorea	Vorticella	11	0	0	0	0	0	0	0	0	0	0	0	0	8	0	0	0	0	0	0	0	0	0	0	0	0	0	0	0	0	0	0	0	5	4	0	0	0	0	0	0	0	0
ASV_282	Eukaryota	NA	NA	NA	NA	NA	0	0	16	7	0	0	0	0	0	0	0	0	0	3	0	0	0	0	0	0	0	0	0	0	0	0	0	0	0	0	0	0	0	0	0	0	0	0	0	0	0	0	0
ASV_283	Eukaryota	Ciliophora	Intramacronucleata	Conthreep	Oligohymenophorea	NA	0	0	0	11	0	0	0	0	0	0	7	0	0	0	0	0	0	0	0	0	0	0	0	0	0	0	0	0	10	0	0	0	0	0	0	0	0	0	0	0	0	0	0
ASV_284	Eukaryota	NA	NA	NA	NA	NA	0	0	0	0	0	0	0	0	0	0	0	0	0	0	0	4	0	0	0	0	8	0	0	0	0	0	0	0	14	0	0	0	0	0	0	0	0	0	0	0	0	0	0
ASV_285	Eukaryota	Arthropoda	Insecta	Diptera	NA	NA	0	0	0	0	0	0	0	0	0	0	0	0	3	0	0	0	0	0	0	13	0	0	0	0	10	0	0	0	0	0	0	0	0	0	0	0	0	0	0	0	0	0	0
ASV_286	Eukaryota	NA	NA	NA	NA	NA	0	0	0	0	0	0	4	0	0	0	0	3	0	0	0	0	0	0	0	0	0	0	0	14	0	0	0	0	0	0	0	0	0	0	0	0	0	0	0	0	4	0	0
ASV_287	Eukaryota	Ochrophyta	Chrysophyceae	Ochromonadales	Ochromonadales_fa	Ochromonas	0	0	0	0	0	0	0	0	0	0	0	0	0	0	0	0	0	0	0	0	0	0	0	0	0	0	0	4	0	0	0	3	0	4	9	0	0	0	0	0	0	0	3
ASV_288	Eukaryota	Cercozoa	Glissomonadida	NA	NA	NA	0	0	0	0	0	0	0	0	0	0	0	0	0	3	0	0	0	0	0	12	0	0	0	0	0	0	0	0	0	0	0	0	0	0	0	5	0	0	0	0	0	0	0
ASV_289	Eukaryota	Cryptomycota	NA	NA	NA	NA	0	0	0	0	0	0	0	0	0	0	0	0	0	7	0	0	0	0	0	0	0	0	0	0	5	0	0	0	0	0	0	0	0	0	0	5	0	0	0	0	0	0	0
ASV_290	Eukaryota	NA	NA	NA	NA	NA	0	0	3	0	0	0	0	0	0	0	0	0	0	0	0	14	0	0	0	0	0	0	0	0	0	0	0	0	7	0	0	0	0	0	0	0	0	0	0	0	0	0	0
ASV_291	Eukaryota	Cryptomycota	NA	NA	NA	NA	0	0	0	0	0	0	0	0	7	0	0	0	0	0	0	0	0	0	0	4	13	0	0	0	0	0	0	0	0	0	0	0	0	0	0	0	0	0	0	0	0	0	0
ASV_292	Eukaryota	Ascomycota	Saccharomycetes	Saccharomycetales	Debaryomycetaceae	Kurtzmaniella-Candida_clade	0	0	0	0	0	0	0	0	0	0	0	0	0	0	0	12	0	0	0	0	5	0	0	0	0	0	0	0	5	0	0	0	0	0	0	0	0	0	0	0	0	0	0
ASV_293	Eukaryota	NA	NA	NA	NA	NA	0	0	0	0	0	0	0	0	0	0	0	0	0	0	0	0	0	0	0	0	0	0	0	0	0	0	0	0	0	3	0	0	0	0	0	0	0	0	0	0	0	0	0
ASV_294	Eukaryota	Phragmoplastophyta	Embryophyta	Fagales	Fagales_fa	Quercus	0	0	4	5	0	0	0	0	0	0	0	0	0	0	0	0	0	0	0	0	0	0	0	0	0	0	0	0	3	0	0	0	9	0	0	0	0	0	0	0	0	0	0
ASV_295	Eukaryota	Basidiomycota	Microbotryomycetes	Leucosporidiales	Leucosporidiaceae	Leucosporidium	0	0	0	0	0	6	0	0	0	0	4	0	0	0	0	0	0	0	0	0	0	0	0	0	0	0	0	0	0	0	0	0	0	0	0	0	0	0	0	0	0	0	0
ASV_296	Eukaryota	Choanoflagellida	NA	NA	NA	NA	0	0	0	0	0	0	0	0	4	0	0	0	0	5	0	0	0	0	0	0	5	0	0	0	0	0	0	0	0	0	0	0	0	0	3	0	0	0	0	0	0	0	0
ASV_297	Eukaryota	Ciliophora	Intramacronucleata	Conthreep	Oligohymenophorea	Tetrahymena	0	0	0	0	0	0	0	0	0	0	9	0	0	0	0	0	0	0	0	0	0	0	0	0	0	0	0	0	6	0	0	0	0	0	0	0	0	0	0	0	0	5	0
ASV_298	Eukaryota	NA	NA	NA	NA	NA	0	0	0	0	0	0	0	0	0	0	0	0	0	0	0	0	0	3	0	0	0	0	0	0	0	0	0	0	0	0	0	0	0	0	0	0	0	0	6	0	0	0	0
ASV_299	Eukaryota	NA	NA	NA	NA	NA	0	0	0	0	0	5	0	0	0	0	0	0	0	11	0	0	0	0	0	0	0	0	0	0	0	0	0	0	0	0	0	0	0	0	0	0	0	0	0	0	0	0	0
ASV_300	Eukaryota	Ciliophora	Intramacronucleata	Conthreep	Phyllopharyngea	NA	0	0	0	0	0	0	0	0	0	0	0	0	0	0	0	0	0	7	0	0	0	0	0	0	0	4	7	0	0	0	0	0	0	0	0	0	0	0	0	0	0	0	0
ASV_301	Eukaryota	NA	NA	NA	NA	NA	0	0	0	0	0	0	0	0	0	0	0	0	3	0	0	0	0	0	0	0	0	3	0	0	3	0	0	4	0	0	0	0	0	0	0	0	0	0	0	0	0	0	0
ASV_302	Eukaryota	LKM15	NA	NA	NA	NA	0	0	0	3	0	0	0	0	0	0	0	0	0	0	0	0	0	0	0	0	0	0	0	0	0	0	0	0	7	0	0	7	0	0	0	0	0	0	0	0	0	0	0
ASV_303	Eukaryota	NA	NA	NA	NA	NA	0	0	0	0	0	0	0	0	0	0	0	0	0	0	0	0	0	4	0	0	0	0	0	0	0	3	3	0	0	0	0	0	0	0	0	0	0	0	0	0	0	0	0
ASV_304	Eukaryota	Basidiomycota	Tremellomycetes	Trichosporonales	Trichosporonaceae	NA	0	0	0	0	0	0	0	0	4	0	0	0	0	0	0	0	0	0	0	0	4	0	0	0	0	0	0	0	0	0	0	0	8	0	0	0	0	0	0	0	0	0	0
ASV_305	Eukaryota	NA	NA	NA	NA	NA	0	4	0	0	0	0	0	0	0	3	0	0	0	0	0	0	0	0	4	0	0	0	0	0	0	0	3	0	0	0	0	0	0	0	0	0	0	0	0	0	0	0	0
ASV_306	Eukaryota	Cercozoa	Imbricatea	Marimonadida	Marimonadida_fa	Pseudopirsonia	0	0	0	0	0	0	0	0	0	0	0	0	0	0	0	0	0	0	5	0	0	0	0	0	0	0	0	0	0	0	0	0	0	0	0	0	0	0	3	0	0	0	0
ASV_307	Eukaryota	NA	NA	NA	NA	NA	0	0	0	0	0	0	0	0	0	0	0	0	0	0	0	0	0	0	0	0	0	0	0	0	0	0	3	0	0	0	0	0	0	0	0	0	3	0	0	0	0	0	0
ASV_308	Eukaryota	Protalveolata	NA	NA	NA	NA	0	0	0	0	0	0	0	0	0	0	0	0	0	0	0	0	0	0	0	0	0	6	0	0	0	0	0	0	0	0	0	0	0	0	0	0	0	0	4	0	4	0	0
ASV_309	Eukaryota	Basidiomycota	Pucciniomycetes	Pucciniales	Uropyxidaceae	Tranzschelia	0	0	0	0	0	0	0	0	0	0	0	0	0	0	0	0	0	0	0	0	0	0	0	5	0	0	0	0	0	0	0	0	0	0	0	0	3	0	0	0	0	5	0
ASV_310	Eukaryota	Cryptomycota	NA	NA	NA	NA	0	0	0	0	0	0	0	0	0	0	0	0	0	0	0	0	0	0	0	0	0	0	0	0	3	0	0	0	0	0	0	0	0	0	0	0	0	0	0	0	0	0	0
ASV_311	Eukaryota	Cryptomycota	NA	NA	NA	NA	0	0	0	0	0	3	0	0	0	0	0	0	0	0	0	0	0	0	5	0	0	0	0	0	0	0	0	0	0	0	0	0	0	0	0	0	0	0	0	0	3	0	0
ASV_312	Eukaryota	NA	NA	NA	NA	NA	0	0	0	0	0	0	0	0	0	0	0	0	0	0	0	0	0	0	0	0	0	0	0	0	0	0	0	0	3	0	5	0	0	0	0	0	0	0	0	0	5	0	0
ASV_313	Eukaryota	Choanoflagellida	Acanthoecida	Stephanoecidae	NA	NA	0	0	0	0	0	0	0	0	5	0	4	0	0	0	0	0	0	0	0	0	0	0	0	0	0	0	0	0	0	0	0	3	0	0	0	0	0	0	0	0	0	0	0
[truncated: 6 more columns]

## Sheet: Supplementary Table 11
Supplementary Table 11: 16S DNA sequencing ASVs and taxa.
	domain	phylum	class	order	family	genus	R1P1D6	R1P2D6	R1P6D6	R1P8D6	R1P9D6	R2P5D6	R2P6D6	R2P7D6	R2P8D6	R2P9D6	R3P5D6	R3P6D6	R3P8D6	R3P9D6	R4P5D6	R4P6D6	NTC1	R4P7D6	R4P8D6	R4P9D6	R5P5D6	R5P8D6	R5P9D6	R1P1D17	R1P2D17	R1P3D17	R1P4D17	R2P1D17	R2P2D17	R2P3D17	R2P4D17	R3P1D17	R3P2D17	R3P3D17	R3P4D17	R4P1D17	R4P2D17	R4P3D17	R4P4D17	R5P1D17	R5P2D17	R5P3D17	R5P4D17
ASV_1	Bacteria	Proteobacteria	Gammaproteobacteria	Burkholderiales	Comamonadaceae	Comamonas	0	0	26	103	106	73	17	35	111	137	71	74	72	108	40	108	0	0	19	114	17	74	425	0	0	0	0	0	0	21	0	0	0	0	19	0	0	0	0	22	20	0	0
ASV_2	Bacteria	Proteobacteria	Gammaproteobacteria	Burkholderiales	Comamonadaceae	NA	0	0	16	115	86	79	30	29	107	110	71	71	83	103	45	131	0	13	19	106	11	89	457	0	0	0	0	0	0	18	0	0	0	0	20	0	0	0	0	23	15	0	0
ASV_3	Bacteria	Firmicutes	D8A-2	NA	NA	NA	0	0	0	0	0	0	0	0	0	0	0	0	0	0	0	0	0	0	0	0	0	0	0	0	0	0	0	0	58	27	0	73	0	0	0	0	0	31	29	0	27	24	0
ASV_4	Bacteria	Firmicutes	D8A-2	NA	NA	NA	0	0	0	0	0	0	0	0	0	0	0	0	0	0	0	0	0	0	0	0	0	0	0	0	0	53	0	0	0	28	0	0	0	0	0	63	0	40	35	78	16	27	42
ASV_5	Bacteria	Proteobacteria	Gammaproteobacteria	Burkholderiales	Comamonadaceae	Comamonas	0	0	16	88	102	56	29	26	88	114	32	80	76	93	37	103	0	0	16	79	20	63	316	0	0	0	0	0	0	14	0	48	0	0	14	0	0	0	27	31	13	0	0
ASV_6	Bacteria	Proteobacteria	Gammaproteobacteria	Burkholderiales	Gallionellaceae	Candidatus Nitrotoga	0	22	0	0	0	0	0	0	0	0	0	0	0	10	0	0	0	0	0	0	0	0	0	0	0	0	0	0	0	0	0	0	0	0	0	0	0	0	0	0	0	19	0
ASV_7	Bacteria	Proteobacteria	Gammaproteobacteria	Burkholderiales	Gallionellaceae	Candidatus Nitrotoga	0	15	0	0	0	0	0	0	0	0	0	0	0	14	0	0	0	0	0	0	0	0	0	0	0	0	0	0	0	0	0	0	0	0	78	0	0	0	0	0	0	0	0
ASV_8	NA	NA	NA	NA	NA	NA	0	0	0	0	0	0	0	0	0	0	0	0	0	0	0	0	0	0	0	0	0	0	0	0	20	0	0	0	0	0	0	0	0	0	0	0	0	0	55	74	0	0	0
ASV_9	Bacteria	Proteobacteria	Gammaproteobacteria	Burkholderiales	Comamonadaceae	NA	0	0	14	82	79	54	0	24	70	91	78	50	40	81	41	85	0	0	13	80	0	60	329	63	0	0	0	0	0	11	0	0	0	0	8	0	0	0	0	0	14	0	0
ASV_10	Bacteria	Proteobacteria	Gammaproteobacteria	Burkholderiales	Comamonadaceae	NA	0	0	38	80	79	38	0	19	92	72	75	57	57	79	35	100	0	8	10	100	15	58	320	39	0	0	0	0	0	8	0	0	0	0	9	0	0	0	0	0	22	0	0
ASV_11	Bacteria	Proteobacteria	Gammaproteobacteria	Burkholderiales	Comamonadaceae	Comamonas	0	0	16	97	99	49	0	22	96	94	67	62	57	64	34	86	0	46	20	93	16	68	363	0	0	0	0	0	0	0	0	0	0	0	0	0	0	0	0	0	10	0	0
ASV_12	Bacteria	Proteobacteria	Alphaproteobacteria	Caulobacterales	Caulobacteraceae	Phenylobacterium	0	0	68	6	21	9	0	83	31	11	14	16	28	17	18	9	0	92	0	29	42	32	55	19	0	0	0	0	13	65	0	0	24	0	0	15	14	13	13	52	60	72	0
ASV_13	Bacteria	Firmicutes	D8A-2	NA	NA	NA	0	0	0	0	0	0	0	0	0	0	0	0	0	0	0	0	0	0	0	0	0	0	0	0	0	11	133	0	0	15	0	0	0	0	89	39	0	28	25	11	19	0	8
ASV_14	Bacteria	Proteobacteria	Gammaproteobacteria	Burkholderiales	Comamonadaceae	NA	0	0	0	65	58	44	0	20	78	93	48	53	55	71	23	92	0	25	8	80	10	62	340	0	0	0	0	0	0	15	0	0	0	0	17	0	0	92	0	0	0	0	0
ASV_15	Bacteria	Proteobacteria	Gammaproteobacteria	Burkholderiales	Comamonadaceae	Comamonas	0	0	17	87	65	55	22	27	76	71	62	64	59	67	32	89	0	11	8	60	9	49	311	0	0	0	0	0	0	20	0	0	0	0	11	0	0	0	0	30	6	0	0
ASV_16	Bacteria	Firmicutes	D8A-2	NA	NA	NA	0	80	0	0	0	0	0	0	0	0	0	0	0	0	0	0	0	0	0	0	0	0	0	0	0	0	0	0	0	37	0	25	44	0	0	0	0	27	23	0	13	0	0
ASV_17	Bacteria	Proteobacteria	Gammaproteobacteria	Burkholderiales	Comamonadaceae	Comamonas	0	0	15	67	76	48	40	26	95	77	54	52	59	70	31	89	0	6	12	85	8	62	303	0	0	0	0	0	0	5	0	0	0	0	5	0	0	0	0	0	7	0	0
ASV_18	Bacteria	Proteobacteria	Alphaproteobacteria	Caulobacterales	Caulobacteraceae	Phenylobacterium	0	91	51	8	28	26	0	0	51	16	15	19	14	21	12	19	0	0	0	0	0	0	39	8	10	0	0	35	14	61	0	0	0	0	61	0	13	13	18	59	53	0	0
ASV_19	Bacteria	Proteobacteria	Gammaproteobacteria	Burkholderiales	Comamonadaceae	Comamonas	0	0	17	69	66	48	14	11	75	72	36	52	56	69	22	87	0	0	10	68	9	51	264	0	0	0	0	0	0	6	0	0	0	0	8	0	0	0	69	16	6	0	0
ASV_20	Bacteria	Proteobacteria	Gammaproteobacteria	Burkholderiales	Rhodocyclaceae	C39	0	0	84	0	0	0	0	0	0	0	63	0	0	0	0	107	0	0	0	0	0	0	20	0	0	0	0	0	0	0	0	0	0	0	0	0	0	0	0	0	0	0	0
ASV_21	Bacteria	Firmicutes	D8A-2	NA	NA	NA	0	0	0	0	0	0	0	0	0	0	0	0	0	0	0	0	0	0	0	0	0	0	0	0	34	24	0	20	0	20	0	0	0	84	0	0	0	31	28	36	27	16	27
ASV_22	Bacteria	Firmicutes	D8A-2	NA	NA	NA	0	0	0	0	0	0	0	0	0	0	0	0	0	0	0	0	0	0	0	0	0	0	0	0	0	0	0	0	0	16	0	0	0	0	0	0	0	29	27	0	17	0	0
ASV_23	Bacteria	Proteobacteria	Gammaproteobacteria	Burkholderiales	Comamonadaceae	NA	0	0	19	68	71	53	9	19	72	70	45	49	42	47	31	87	0	6	13	57	7	47	278	0	0	0	57	0	0	7	0	0	0	0	6	0	0	0	0	17	8	0	0
ASV_24	Bacteria	Proteobacteria	Gammaproteobacteria	Burkholderiales	Comamonadaceae	Comamonas	0	0	17	82	46	33	0	19	61	78	38	54	46	68	23	75	0	7	9	68	8	39	248	0	0	0	0	0	0	10	0	0	0	0	9	0	0	0	0	0	20	0	0
ASV_25	Bacteria	Proteobacteria	Gammaproteobacteria	Burkholderiales	Gallionellaceae	Candidatus Nitrotoga	0	23	0	0	0	0	0	0	0	0	0	0	0	0	0	0	0	0	0	0	0	0	0	0	0	0	0	0	0	0	0	0	0	0	0	0	0	0	0	0	0	0	0
ASV_26	Bacteria	Actinobacteriota	NA	NA	NA	NA	0	0	0	0	0	0	0	0	0	0	0	0	0	0	0	0	0	0	0	0	0	0	0	0	0	0	0	0	0	24	0	0	0	0	0	0	0	19	23	0	12	37	15
ASV_27	Bacteria	Proteobacteria	Gammaproteobacteria	Burkholderiales	Gallionellaceae	Candidatus Nitrotoga	0	15	0	0	0	0	0	0	0	0	0	0	0	31	0	0	0	0	0	0	0	0	0	0	0	0	22	0	0	0	0	0	0	0	0	0	0	0	0	0	0	0	0
ASV_28	Bacteria	Proteobacteria	Gammaproteobacteria	Burkholderiales	Comamonadaceae	Comamonas	0	0	14	71	60	37	0	27	52	67	46	26	40	72	31	99	0	0	19	81	0	51	235	0	0	0	0	0	0	14	0	0	0	0	15	0	0	0	0	0	9	0	0
ASV_29	Bacteria	Proteobacteria	Gammaproteobacteria	Burkholderiales	Rhodocyclaceae	C39	0	0	0	0	0	0	0	0	36	0	0	0	0	60	0	0	0	0	0	0	0	32	20	0	0	0	0	0	0	0	0	0	0	0	0	0	0	0	0	0	0	0	0
ASV_30	Bacteria	Proteobacteria	Gammaproteobacteria	Burkholderiales	Gallionellaceae	Candidatus Nitrotoga	0	24	0	0	0	0	0	0	0	0	0	0	0	16	0	0	0	0	0	0	0	0	0	0	0	0	0	0	0	0	0	0	0	0	0	0	0	0	0	0	0	0	0
ASV_31	NA	NA	NA	NA	NA	NA	0	0	0	0	0	0	0	0	0	0	0	0	0	0	0	0	0	0	0	0	0	0	0	0	0	0	0	0	0	0	0	0	0	0	0	0	0	0	0	46	0	0	0
ASV_32	Bacteria	Firmicutes	D8A-2	NA	NA	NA	0	0	0	0	0	0	0	0	0	0	0	0	0	0	0	0	0	0	0	0	0	0	0	0	0	0	0	0	0	26	0	0	33	0	0	0	0	16	17	0	11	0	10
ASV_33	Bacteria	Firmicutes	D8A-2	NA	NA	NA	0	0	0	0	0	0	0	0	0	0	0	0	0	0	0	0	0	0	0	0	0	0	0	0	0	0	0	0	0	17	0	0	0	0	0	0	0	35	30	0	12	21	0
ASV_34	Bacteria	Proteobacteria	Alphaproteobacteria	Rhizobiales	Rhizobiaceae	NA	0	82	0	0	0	0	0	0	0	40	0	0	0	71	0	74	0	0	0	0	0	0	80	0	0	0	0	0	0	111	0	0	0	73	0	0	0	65	0	24	0	0	0
ASV_35	Bacteria	Proteobacteria	Alphaproteobacteria	Caulobacterales	Caulobacteraceae	Phenylobacterium	0	0	44	26	32	14	0	0	18	9	9	17	28	19	12	26	0	0	0	32	0	33	35	17	0	84	0	0	14	55	0	0	24	0	0	9	5	16	29	25	43	0	34
ASV_36	Bacteria	Proteobacteria	Gammaproteobacteria	Burkholderiales	Comamonadaceae	NA	0	0	20	64	55	46	0	17	62	65	32	58	49	69	24	80	0	0	5	79	18	40	236	0	0	0	0	0	0	3	0	0	0	0	13	0	0	0	0	5	5	0	58
ASV_37	Bacteria	Proteobacteria	Gammaproteobacteria	Burkholderiales	Gallionellaceae	Candidatus Nitrotoga	0	27	0	0	0	0	0	0	0	0	0	0	0	11	0	0	0	0	0	37	0	0	0	0	0	0	0	0	0	0	0	0	0	0	0	0	0	0	0	0	0	0	0
ASV_38	Bacteria	Proteobacteria	Alphaproteobacteria	Rhizobiales	Rhizobiaceae	NA	0	64	18	82	0	118	0	0	0	196	0	0	67	0	0	28	0	0	0	71	0	72	24	19	0	0	0	0	0	18	0	0	0	0	0	0	0	0	36	27	15	0	49
ASV_39	Bacteria	Proteobacteria	Gammaproteobacteria	Burkholderiales	Gallionellaceae	Candidatus Nitrotoga	0	23	0	0	0	0	0	0	0	0	0	0	0	8	0	0	0	0	0	0	0	0	0	0	0	0	0	0	0	0	0	0	0	0	0	0	0	0	0	52	0	0	0
ASV_40	Bacteria	Proteobacteria	Gammaproteobacteria	Burkholderiales	Gallionellaceae	Candidatus Nitrotoga	0	18	0	0	0	0	0	0	0	0	0	0	0	0	0	0	0	0	0	0	0	0	33	0	0	0	0	0	0	0	0	0	0	0	0	0	0	0	0	0	0	0	0
ASV_41	Bacteria	Proteobacteria	Alphaproteobacteria	Caulobacterales	Caulobacteraceae	Phenylobacterium	0	0	41	19	18	25	0	0	36	10	13	16	20	17	15	15	0	0	0	0	0	0	33	11	13	0	0	0	12	51	63	0	0	0	0	0	6	12	10	52	44	0	0
ASV_42	Bacteria	Firmicutes	D8A-2	NA	NA	NA	0	0	0	0	0	0	0	0	0	0	0	0	0	0	0	0	0	0	0	0	0	0	0	60	0	0	0	0	0	9	0	0	0	0	0	0	0	24	24	0	13	11	0
ASV_43	Bacteria	Firmicutes	Clostridia	Peptostreptococcales-Tissierellales	Peptostreptococcaceae	NA	0	0	56	0	0	0	0	0	66	37	71	69	0	63	0	54	0	0	0	36	0	0	23	37	0	0	0	0	0	11	0	0	0	0	0	0	0	0	0	19	28	0	0
ASV_44	Bacteria	Proteobacteria	Alphaproteobacteria	Caulobacterales	Caulobacteraceae	Phenylobacterium	0	0	39	13	10	13	0	0	27	7	10	5	14	15	0	10	0	0	0	0	0	0	39	29	0	0	0	0	21	68	0	0	0	65	0	50	17	10	15	35	38	0	0
ASV_45	Bacteria	Proteobacteria	Gammaproteobacteria	Burkholderiales	Comamonadaceae	Comamonas	0	0	10	65	57	36	0	15	51	63	39	63	39	64	25	87	0	0	6	53	8	36	217	0	0	0	0	0	0	0	0	0	0	0	9	0	0	0	0	0	10	0	0
ASV_46	Bacteria	Proteobacteria	Gammaproteobacteria	Pseudomonadales	Pseudomonadaceae	Pseudomonas	0	0	28	38	21	31	19	14	56	67	34	34	32	32	16	33	0	0	0	18	142	13	204	47	0	0	0	0	0	0	0	0	0	0	0	0	0	0	0	21	0	0	0
ASV_47	Bacteria	Proteobacteria	Gammaproteobacteria	Burkholderiales	Comamonadaceae	Comamonas	0	0	13	60	67	40	0	27	59	65	39	32	43	62	20	83	0	6	16	68	5	59	263	0	0	0	0	0	0	5	0	0	0	0	5	0	0	0	0	12	6	0	0
ASV_48	Bacteria	Proteobacteria	Gammaproteobacteria	Burkholderiales	Comamonadaceae	Comamonas	0	0	6	63	51	34	0	30	66	88	42	57	51	58	21	71	0	18	22	50	15	45	230	0	0	0	0	0	0	10	0	0	0	0	0	0	0	0	0	0	6	0	0
ASV_49	NA	NA	NA	NA	NA	NA	0	0	0	0	0	0	0	0	0	0	0	0	0	0	0	0	0	0	0	0	0	0	0	0	0	0	0	0	0	0	0	0	0	0	0	0	0	40	0	0	0	0	0
ASV_50	Bacteria	Proteobacteria	Gammaproteobacteria	Burkholderiales	Gallionellaceae	Candidatus Nitrotoga	0	25	0	0	0	0	0	0	0	0	0	0	0	0	0	0	0	0	0	0	0	0	0	0	0	0	0	0	0	0	0	0	0	0	0	0	0	0	0	0	0	0	0
ASV_51	Bacteria	Proteobacteria	Gammaproteobacteria	Burkholderiales	Comamonadaceae	NA	0	0	10	54	57	41	32	19	61	55	41	55	50	53	23	75	0	6	9	64	11	35	218	0	0	0	0	0	0	10	0	0	0	0	14	0	0	0	0	8	8	0	0
ASV_52	Bacteria	Proteobacteria	Gammaproteobacteria	Burkholderiales	Comamonadaceae	NA	0	0	0	62	50	34	0	14	53	63	39	47	44	64	28	58	0	0	8	60	9	47	241	0	0	0	0	0	0	6	0	0	0	0	5	0	0	0	0	0	0	0	0
ASV_53	Bacteria	Proteobacteria	Gammaproteobacteria	Burkholderiales	Comamonadaceae	NA	0	0	16	43	60	40	0	11	65	82	44	35	46	60	23	65	0	0	0	47	0	25	249	0	0	0	0	0	0	0	0	0	0	0	0	0	0	0	0	19	6	0	0
ASV_54	Bacteria	Firmicutes	D8A-2	NA	NA	NA	0	0	0	0	0	0	0	0	0	0	0	0	0	0	0	0	0	0	0	0	0	0	0	0	0	0	0	0	0	10	0	0	0	0	0	0	0	21	29	0	11	10	0
ASV_55	Bacteria	Proteobacteria	Gammaproteobacteria	Burkholderiales	Comamonadaceae	Comamonas	0	0	4	48	53	38	0	14	55	66	39	31	51	69	25	59	0	0	3	58	0	45	212	0	0	0	0	0	0	10	0	0	0	0	6	61	0	0	0	0	4	0	0
ASV_56	Bacteria	Proteobacteria	Gammaproteobacteria	Burkholderiales	Comamonadaceae	Comamonas	0	0	0	59	51	46	0	13	59	59	44	46	42	52	18	67	0	12	11	53	10	39	233	0	0	0	0	0	0	9	0	0	0	0	21	0	0	0	0	0	0	0	0
ASV_57	Bacteria	Proteobacteria	Alphaproteobacteria	Caulobacterales	Caulobacteraceae	Phenylobacterium	0	0	45	4	18	18	0	0	22	7	15	7	5	15	17	10	0	0	63	0	0	12	31	17	32	0	0	0	20	66	0	0	0	0	0	4	7	8	8	49	35	0	0
ASV_58	Bacteria	Firmicutes	D8A-2	NA	NA	NA	0	0	0	0	0	0	0	0	0	0	0	0	0	0	0	0	0	0	0	0	0	0	0	0	0	0	0	0	0	11	0	0	0	0	0	0	0	16	25	0	16	6	21
ASV_59	Bacteria	Proteobacteria	Gammaproteobacteria	Burkholderiales	Comamonadaceae	Aquabacterium	0	28	14	6	11	14	77	0	0	15	0	29	17	20	0	27	0	0	0	11	0	18	56	23	0	0	0	0	0	0	0	0	0	0	0	0	0	0	95	62	0	0	0
ASV_60	Bacteria	Proteobacteria	Gammaproteobacteria	Burkholderiales	Gallionellaceae	Candidatus Nitrotoga	0	13	0	0	0	0	0	0	0	0	0	0	0	12	0	0	0	0	0	0	0	0	0	0	0	0	0	0	0	0	0	0	0	0	0	0	0	0	0	0	0	0	0
ASV_61	Bacteria	Proteobacteria	Gammaproteobacteria	Burkholderiales	Gallionellaceae	Candidatus Nitrotoga	0	18	0	0	0	0	0	0	0	0	0	0	0	9	0	0	0	0	0	0	0	0	0	22	0	0	0	0	0	0	0	0	0	0	0	0	0	0	0	0	0	0	0
ASV_62	Bacteria	Proteobacteria	Gammaproteobacteria	Burkholderiales	Comamonadaceae	Comamonas	0	0	8	67	45	41	14	24	50	55	34	52	36	63	17	80	0	0	0	56	16	42	211	0	0	0	0	0	0	0	0	0	0	0	0	0	0	0	0	0	0	0	0
ASV_63	Bacteria	Proteobacteria	Alphaproteobacteria	Caulobacterales	Caulobacteraceae	Phenylobacterium	0	0	44	16	20	22	0	0	18	17	21	11	20	15	38	8	0	0	0	11	29	0	28	16	7	0	0	0	9	55	0	0	0	0	0	0	19	8	16	34	34	0	0
ASV_64	Bacteria	Proteobacteria	Gammaproteobacteria	Burkholderiales	Comamonadaceae	Comamonas	0	0	11	54	45	32	0	13	46	52	36	50	32	50	22	54	0	3	4	44	9	45	193	0	0	0	0	0	0	7	0	0	0	0	3	0	0	0	0	0	9	0	0
ASV_65	NA	NA	NA	NA	NA	NA	0	0	0	0	0	0	0	0	0	0	0	0	0	0	0	0	0	0	0	0	0	0	0	0	0	0	15	0	0	0	0	0	41	0	0	0	0	0	0	0	0	0	0
ASV_66	Bacteria	Proteobacteria	Gammaproteobacteria	Xanthomonadales	Xanthomonadaceae	Stenotrophomonas	0	0	25	26	37	29	0	37	24	9	15	23	22	15	101	29	0	101	0	15	0	0	17	0	0	0	0	0	0	40	0	0	0	0	0	0	0	68	0	37	43	0	0
ASV_67	Bacteria	Proteobacteria	Alphaproteobacteria	Rhizobiales	Beijerinckiaceae	Bosea	0	33	0	82	0	64	0	0	0	74	0	0	86	0	0	0	0	0	0	0	0	0	15	17	32	0	0	43	0	16	0	0	54	0	0	0	0	60	90	18	50	0	0
ASV_68	Bacteria	Proteobacteria	Gammaproteobacteria	Burkholderiales	Rhodocyclaceae	C39	0	0	0	0	46	0	0	0	68	0	0	0	0	0	0	0	0	0	0	0	0	0	21	0	0	0	0	0	0	0	0	0	0	0	0	0	0	0	0	60	0	0	0
ASV_69	Bacteria	Proteobacteria	Gammaproteobacteria	Burkholderiales	Comamonadaceae	NA	0	0	12	44	56	32	0	10	40	59	51	35	25	49	24	68	0	30	10	56	10	40	212	0	0	0	0	0	0	0	0	0	0	0	0	0	0	0	0	0	11	0	0
ASV_70	Bacteria	Proteobacteria	Gammaproteobacteria	Burkholderiales	Comamonadaceae	Comamonas	0	0	9	46	60	33	0	22	49	61	34	30	39	41	27	75	0	13	4	43	6	48	221	0	0	0	0	0	0	6	0	0	0	0	0	0	0	0	0	0	4	0	0
ASV_71	Bacteria	Firmicutes	D8A-2	NA	NA	NA	0	0	0	0	0	0	0	0	0	0	0	0	0	0	0	0	0	0	0	0	0	0	0	0	45	4	0	0	0	23	0	0	0	0	0	0	0	11	21	7	15	0	13
ASV_72	Bacteria	Proteobacteria	Gammaproteobacteria	Burkholderiales	Comamonadaceae	Comamonas	0	0	7	63	54	33	5	9	58	69	45	45	29	43	21	75	0	6	0	44	7	38	200	0	0	0	0	0	0	7	0	0	0	0	0	0	0	0	0	0	3	0	0
ASV_73	Bacteria	Proteobacteria	Alphaproteobacteria	Caulobacterales	Caulobacteraceae	Phenylobacterium	0	0	31	9	12	8	0	0	16	11	0	11	10	9	0	11	0	0	0	0	0	8	27	8	17	0	0	0	9	35	0	0	0	0	59	0	25	7	20	34	60	0	0
ASV_74	Bacteria	Actinobacteriota	Actinobacteria	Micrococcales	Microbacteriaceae	NA	0	0	0	0	0	0	0	0	0	0	0	71	0	0	0	0	0	0	0	0	0	54	40	0	0	0	0	0	0	57	0	0	40	0	0	0	0	0	108	27	0	0	0
ASV_75	Bacteria	Proteobacteria	Gammaproteobacteria	Pseudomonadales	Pseudomonadaceae	Pseudomonas	0	0	52	60	0	49	61	0	12	8	0	38	0	14	20	19	0	0	0	37	17	19	137	0	0	0	0	0	0	0	0	0	0	0	0	0	0	0	0	0	0	0	0
ASV_76	Bacteria	Firmicutes	D8A-2	NA	NA	NA	0	0	0	0	0	0	0	0	0	0	0	0	0	0	0	0	0	0	0	0	0	0	0	0	0	30	0	0	0	11	0	0	0	0	0	0	0	27	18	34	19	0	0
ASV_77	Bacteria	Firmicutes	D8A-2	NA	NA	NA	0	0	0	0	0	0	0	0	0	0	0	0	0	0	0	0	0	0	0	0	0	0	0	0	0	0	0	0	0	9	0	0	0	0	0	0	0	21	23	0	14	0	5
ASV_78	Bacteria	Proteobacteria	Gammaproteobacteria	Burkholderiales	Comamonadaceae	NA	0	0	0	46	39	24	0	14	65	49	38	45	31	43	23	58	0	11	10	51	13	33	248	0	0	0	0	0	0	5	0	0	0	0	9	0	0	0	0	0	0	0	0
ASV_79	Bacteria	Firmicutes	D8A-2	NA	NA	NA	0	0	0	0	0	0	0	0	0	0	0	0	0	0	0	0	0	0	0	0	0	0	0	0	0	0	0	0	0	22	0	0	0	0	0	0	0	10	16	0	11	0	0
ASV_80	Bacteria	Firmicutes	D8A-2	NA	NA	NA	0	0	0	0	0	0	0	0	0	0	0	0	0	0	0	0	0	0	0	0	0	0	0	0	0	25	0	0	0	13	0	0	0	0	0	0	0	14	17	0	9	9	19
ASV_81	Bacteria	Proteobacteria	Gammaproteobacteria	Burkholderiales	Comamonadaceae	Comamonas	0	0	15	40	41	26	0	9	58	34	30	32	39	54	16	59	0	9	9	61	7	35	199	0	0	0	0	0	0	0	0	0	0	0	0	0	0	0	0	0	13	0	0
ASV_82	Bacteria	Proteobacteria	Gammaproteobacteria	Burkholderiales	Comamonadaceae	NA	0	0	6	59	46	25	0	16	35	46	36	46	35	51	21	72	0	6	4	44	10	37	234	0	0	0	0	0	0	7	0	0	0	0	5	0	0	0	0	0	4	0	0
ASV_83	Bacteria	Proteobacteria	Gammaproteobacteria	Pseudomonadales	Moraxellaceae	Acinetobacter	0	0	18	17	17	24	0	14	17	44	12	18	11	36	14	13	0	0	0	15	0	18	112	18	46	0	0	48	0	0	0	0	0	0	0	0	0	0	0	57	9	0	48
ASV_84	Bacteria	Proteobacteria	Gammaproteobacteria	Burkholderiales	Comamonadaceae	Comamonas	0	0	9	57	54	29	0	6	54	66	36	25	32	45	30	51	0	0	11	36	0	34	169	0	0	0	0	0	0	7	0	0	0	0	3	0	0	0	0	0	7	46	0
ASV_85	Bacteria	Proteobacteria	Gammaproteobacteria	Burkholderiales	Comamonadaceae	Comamonas	0	0	9	71	38	27	18	11	61	66	27	37	40	42	23	58	0	6	6	49	10	35	178	0	0	0	0	0	0	7	0	0	0	0	3	0	0	0	0	8	5	0	0
ASV_86	Bacteria	Proteobacteria	Gammaproteobacteria	Burkholderiales	Comamonadaceae	NA	0	0	7	58	45	34	0	10	37	43	29	43	35	38	20	79	0	0	9	46	0	29	184	0	0	0	0	0	0	10	0	0	0	0	7	0	0	0	0	0	0	0	0
ASV_87	Bacteria	Proteobacteria	Gammaproteobacteria	Burkholderiales	Gallionellaceae	Candidatus Nitrotoga	0	17	0	0	0	0	0	0	0	0	20	0	0	5	0	0	0	0	0	0	0	0	0	0	0	0	0	0	0	0	0	0	0	0	0	0	0	0	0	0	0	0	0
ASV_88	Bacteria	Proteobacteria	Alphaproteobacteria	Rhizobiales	Rhizobiaceae	NA	0	0	24	0	56	0	0	0	33	0	0	49	0	92	0	0	0	0	0	0	0	0	23	0	0	0	0	0	0	18	0	0	0	66	0	0	59	0	0	18	18	0	0
ASV_89	Bacteria	Firmicutes	D8A-2	NA	NA	NA	0	0	0	0	0	0	0	0	0	0	0	0	0	0	0	0	0	0	0	0	0	0	0	0	0	0	0	0	0	12	0	31	0	0	0	0	0	25	16	0	10	10	0
ASV_90	Bacteria	Proteobacteria	Gammaproteobacteria	Burkholderiales	Gallionellaceae	Candidatus Nitrotoga	0	20	0	0	12	0	0	0	0	0	0	0	0	11	0	0	0	0	0	0	0	0	0	0	0	0	0	0	0	0	0	0	0	0	0	0	0	0	0	0	0	0	0
ASV_91	Bacteria	Proteobacteria	Gammaproteobacteria	Burkholderiales	Gallionellaceae	Candidatus Nitrotoga	0	21	0	0	0	0	0	0	0	0	0	0	0	7	0	0	0	0	0	0	0	0	0	0	0	0	0	0	0	0	0	0	0	0	0	0	0	0	0	0	0	0	0
ASV_92	Bacteria	Proteobacteria	Alphaproteobacteria	Sphingomonadales	Sphingomonadaceae	Sphingopyxis	0	43	0	0	0	0	0	0	0	0	53	0	0	0	0	86	0	0	0	0	0	46	22	0	0	0	0	0	0	0	0	0	0	0	0	0	0	0	0	27	86	0	0
ASV_93	Bacteria	Proteobacteria	Gammaproteobacteria	Burkholderiales	Comamonadaceae	Aquabacterium	0	12	27	9	12	21	0	0	0	17	33	31	21	25	0	24	0	0	0	15	0	10	71	0	0	0	0	0	0	0	0	0	0	0	0	37	0	0	0	62	0	0	0
ASV_94	Bacteria	Proteobacteria	Gammaproteobacteria	Burkholderiales	Gallionellaceae	Candidatus Nitrotoga	0	15	0	0	0	0	0	0	0	0	0	0	0	27	0	0	0	0	0	0	0	0	0	0	0	0	0	0	0	0	0	0	0	0	0	0	0	0	0	0	0	0	0
ASV_95	Bacteria	Proteobacteria	Alphaproteobacteria	Caulobacterales	Caulobacteraceae	Phenylobacterium	0	0	32	17	9	12	49	45	18	10	8	16	20	9	19	12	0	31	0	16	24	13	31	15	0	0	0	0	3	21	0	0	10	0	0	0	5	14	7	26	30	31	0
ASV_96	Bacteria	Proteobacteria	Gammaproteobacteria	Xanthomonadales	Xanthomonadaceae	Stenotrophomonas	0	0	25	32	44	24	0	0	14	15	13	11	18	16	0	31	0	0	0	19	0	0	22	52	0	0	0	0	0	27	0	0	0	0	0	0	0	0	0	22	21	0	0
ASV_97	Bacteria	Proteobacteria	Gammaproteobacteria	Burkholderiales	Gallionellaceae	Candidatus Nitrotoga	0	20	0	0	0	0	0	0	0	0	0	0	0	0	0	0	0	0	0	0	0	0	0	0	0	0	0	0	0	0	0	0	33	0	0	0	0	0	0	0	0	0	0
ASV_98	Bacteria	Actinobacteriota	NA	NA	NA	NA	0	0	0	0	0	0	0	0	0	0	0	0	0	0	0	0	0	0	0	0	0	0	0	0	0	0	0	0	0	16	0	0	0	0	0	0	0	14	11	0	18	34	13
ASV_99	Bacteria	Proteobacteria	Gammaproteobacteria	Burkholderiales	Gallionellaceae	Candidatus Nitrotoga	0	8	0	0	0	0	0	0	0	0	0	0	0	0	0	0	0	0	0	0	0	0	0	0	0	0	0	0	0	0	0	0	0	0	0	0	0	0	0	0	0	0	0
ASV_100	Bacteria	Proteobacteria	Gammaproteobacteria	Burkholderiales	Comamonadaceae	Comamonas	0	0	6	46	54	23	0	11	37	51	48	43	26	43	17	61	0	15	5	54	15	39	182	0	0	0	0	0	0	3	0	0	0	0	0	0	0	0	0	0	3	0	0
ASV_101	Bacteria	Firmicutes	D8A-2	NA	NA	NA	0	0	0	0	0	0	0	0	0	0	0	0	0	0	0	0	0	0	0	0	0	0	0	0	0	0	0	0	0	12	0	0	0	0	0	0	0	19	22	0	6	6	4
ASV_102	Bacteria	Firmicutes	D8A-2	NA	NA	NA	0	0	0	0	0	0	0	0	0	0	0	0	0	0	0	0	0	0	0	0	0	0	0	0	0	0	0	0	0	11	0	0	0	0	0	0	0	22	13	0	6	13	0
ASV_103	Bacteria	Actinobacteriota	NA	NA	NA	NA	0	0	0	0	0	0	0	0	0	0	0	0	0	0	0	0	0	0	0	0	0	0	0	0	0	0	0	0	0	9	0	0	0	0	0	0	0	24	15	0	12	0	0
ASV_104	Bacteria	Firmicutes	D8A-2	NA	NA	NA	0	0	0	0	0	0	0	0	0	0	0	0	0	0	0	0	0	0	0	0	0	0	0	0	0	13	0	0	0	12	17	0	0	0	0	0	0	12	19	27	9	8	24
ASV_105	Bacteria	Proteobacteria	Gammaproteobacteria	Burkholderiales	Comamonadaceae	Comamonas	0	0	7	59	41	40	0	10	43	58	37	31	29	40	19	41	0	4	10	62	5	36	180	0	0	0	0	0	0	4	0	0	0	0	3	0	0	0	0	0	7	0	0
ASV_106	Bacteria	Proteobacteria	Alphaproteobacteria	Caulobacterales	Caulobacteraceae	Phenylobacterium	0	0	40	7	17	9	0	0	24	5	0	8	18	13	0	8	0	0	0	7	0	22	36	18	0	0	0	0	9	40	0	0	47	43	0	34	0	11	13	53	28	0	0
ASV_107	Bacteria	Firmicutes	D8A-2	NA	NA	NA	0	0	0	0	0	0	0	0	0	0	0	0	0	0	0	0	0	0	0	0	0	0	0	0	0	0	0	0	0	20	0	0	0	0	0	0	0	21	8	0	11	0	7
ASV_108	NA	NA	NA	NA	NA	NA	0	85	0	0	0	0	0	0	0	0	0	0	0	0	0	0	0	0	0	0	0	0	0	0	0	0	0	0	13	0	0	15	0	0	0	0	0	0	0	0	0	0	0
ASV_109	Bacteria	Proteobacteria	Alphaproteobacteria	Caulobacterales	Caulobacteraceae	Phenylobacterium	0	0	41	14	21	21	0	0	17	5	0	13	18	18	0	14	0	0	0	0	0	10	42	12	18	0	0	0	9	31	0	0	0	0	0	0	26	16	6	35	30	0	0
ASV_110	Bacteria	Proteobacteria	Gammaproteobacteria	Burkholderiales	Comamonadaceae	Comamonas	0	0	0	49	33	19	0	17	49	66	34	34	43	37	19	78	0	0	8	33	7	39	157	0	0	0	0	0	0	3	0	0	0	0	6	0	0	0	0	0	0	0	0
ASV_111	Bacteria	Proteobacteria	Gammaproteobacteria	Burkholderiales	Gallionellaceae	Candidatus Nitrotoga	0	14	0	0	0	0	0	0	0	0	0	0	0	0	0	0	0	0	0	0	0	0	0	0	0	0	0	0	0	0	0	0	0	0	0	0	0	0	0	0	0	0	0
ASV_112	Bacteria	Proteobacteria	Alphaproteobacteria	Caulobacterales	Caulobacteraceae	Phenylobacterium	0	0	24	16	7	15	0	0	14	4	7	7	15	9	13	6	0	0	0	21	0	8	29	5	0	0	62	0	9	45	0	43	0	0	0	0	3	14	16	49	45	0	0
ASV_113	Bacteria	Proteobacteria	Gammaproteobacteria	Burkholderiales	Comamonadaceae	Aquabacterium	0	18	0	0	22	37	0	0	30	13	0	39	14	21	0	14	0	0	77	39	0	13	62	0	0	0	0	0	0	0	0	0	0	0	0	0	0	46	0	41	0	0	0
ASV_114	NA	NA	NA	NA	NA	NA	0	0	0	0	0	0	0	0	0	0	0	0	0	0	0	0	0	0	0	0	0	0	0	0	0	0	0	0	0	0	0	0	0	0	0	0	0	0	0	0	0	0	0
ASV_115	Bacteria	Proteobacteria	Gammaproteobacteria	Xanthomonadales	Xanthomonadaceae	Stenotrophomonas	0	0	20	19	28	18	0	12	16	9	16	28	26	12	0	25	0	0	118	12	0	0	14	0	0	0	0	0	0	13	0	0	0	0	0	0	0	0	69	18	16	0	0
ASV_116	Bacteria	Proteobacteria	Gammaproteobacteria	Burkholderiales	Rhodocyclaceae	C39	0	0	0	0	0	0	0	0	0	0	41	0	0	0	0	0	0	0	0	0	0	0	11	0	0	0	0	0	0	0	0	0	0	0	0	0	0	0	0	0	0	0	0
ASV_117	Bacteria	Proteobacteria	Gammaproteobacteria	Burkholderiales	Comamonadaceae	Comamonas	0	0	16	42	35	27	0	25	49	57	24	27	36	38	12	58	0	3	0	34	6	42	169	0	0	0	0	0	0	4	0	0	0	0	0	0	0	0	0	0	12	0	0
ASV_118	Bacteria	Proteobacteria	Gammaproteobacteria	Burkholderiales	Gallionellaceae	Candidatus Nitrotoga	0	7	0	0	0	0	0	0	0	0	0	0	0	3	0	0	0	0	0	0	0	0	0	0	0	0	0	0	0	0	0	0	0	0	0	0	0	0	0	0	0	0	0
ASV_119	Bacteria	Proteobacteria	Gammaproteobacteria	Burkholderiales	Gallionellaceae	Candidatus Nitrotoga	0	15	0	0	0	0	0	0	0	0	0	0	0	0	0	0	0	0	0	0	0	0	0	0	0	0	0	0	0	0	0	0	0	0	0	0	0	0	0	0	0	0	0
ASV_120	Bacteria	Proteobacteria	Gammaproteobacteria	Burkholderiales	Gallionellaceae	Candidatus Nitrotoga	0	13	0	0	0	0	0	0	0	0	0	0	0	12	0	0	0	0	0	0	0	0	0	0	0	0	0	0	0	0	0	0	0	0	0	0	0	0	0	0	0	0	0
ASV_121	Bacteria	Proteobacteria	Alphaproteobacteria	Caulobacterales	Caulobacteraceae	Phenylobacterium	0	0	32	13	15	18	0	0	19	10	22	18	11	13	48	17	0	0	0	5	0	0	23	11	3	0	0	0	14	52	0	0	0	0	0	0	5	9	8	23	29	0	0
ASV_122	Bacteria	Proteobacteria	Gammaproteobacteria	Pseudomonadales	Moraxellaceae	Acinetobacter	0	0	23	17	8	27	0	0	21	14	20	23	40	10	18	23	0	0	0	33	0	20	62	30	0	34	0	120	0	0	0	0	0	0	0	0	0	0	0	55	8	0	0
ASV_123	Bacteria	Proteobacteria	Gammaproteobacteria	Burkholderiales	Comamonadaceae	Comamonas	0	0	0	42	29	32	0	19	49	51	26	50	25	49	28	37	0	13	0	34	5	31	185	0	0	0	0	0	0	6	0	0	0	0	0	0	0	0	0	0	0	0	0
ASV_124	Bacteria	Proteobacteria	Alphaproteobacteria	Caulobacterales	Caulobacteraceae	Phenylobacterium	0	0	32	10	11	11	0	0	24	7	6	8	7	15	16	12	0	0	0	19	0	16	21	12	0	44	0	0	15	33	0	0	10	0	0	0	6	4	12	17	26	0	78
ASV_125	Bacteria	Proteobacteria	Gammaproteobacteria	Burkholderiales	Comamonadaceae	Comamonas	0	0	12	44	38	26	0	7	46	42	27	22	48	38	10	74	0	8	9	45	4	37	141	0	0	0	0	0	0	5	0	0	0	0	10	0	0	0	0	0	10	0	0
ASV_126	Bacteria	Proteobacteria	Gammaproteobacteria	Burkholderiales	Comamonadaceae	Comamonas	0	0	7	63	42	20	0	5	34	45	24	39	36	42	20	71	0	12	0	31	7	34	171	0	0	0	0	0	0	5	0	0	0	0	0	0	0	0	0	0	4	0	0
ASV_127	Bacteria	Firmicutes	D8A-2	NA	NA	NA	0	0	0	0	0	0	0	0	0	0	0	0	0	0	0	0	0	0	0	0	0	0	0	0	0	0	0	0	0	14	0	0	0	0	0	0	0	14	16	0	5	0	5
ASV_128	Bacteria	Firmicutes	D8A-2	NA	NA	NA	0	0	0	0	0	0	0	0	0	0	0	0	0	0	0	0	0	0	0	0	0	0	0	0	0	0	0	0	0	11	0	0	0	0	0	0	0	16	19	0	13	0	3
ASV_129	Bacteria	Actinobacteriota	Actinobacteria	Micrococcales	Microbacteriaceae	NA	0	0	121	0	0	0	0	0	0	0	0	0	0	0	0	0	0	0	0	0	0	0	0	51	0	0	0	0	0	0	0	0	0	0	0	0	0	0	0	0	0	0	0
ASV_130	Bacteria	Proteobacteria	Gammaproteobacteria	Burkholderiales	Rhodocyclaceae	C39	0	0	0	0	0	65	0	0	0	38	0	0	0	45	0	0	0	0	0	0	0	0	21	0	0	0	0	0	0	0	0	0	0	0	0	0	0	0	0	0	0	0	0
ASV_131	Bacteria	Firmicutes	D8A-2	NA	NA	NA	0	0	0	0	0	0	0	0	0	0	0	0	0	0	0	0	0	0	0	0	0	0	0	0	0	7	0	0	0	14	0	0	0	0	0	0	0	18	13	0	6	0	3
ASV_132	Bacteria	Proteobacteria	Gammaproteobacteria	Burkholderiales	Comamonadaceae	Comamonas	0	0	11	61	65	15	0	12	36	54	27	46	34	59	21	57	0	0	0	52	0	28	149	0	0	0	0	0	0	10	0	0	0	0	0	0	0	0	0	0	5	0	0
ASV_133	Bacteria	Proteobacteria	Alphaproteobacteria	Caulobacterales	Caulobacteraceae	Phenylobacterium	0	0	24	19	15	11	0	0	26	13	14	17	19	11	13	9	0	0	0	0	0	5	20	15	18	0	0	0	17	43	0	0	0	0	0	13	12	14	7	32	41	0	0
ASV_134	Bacteria	Actinobacteriota	Actinobacteria	Corynebacteriales	Mycobacteriaceae	Mycobacterium	0	0	59	46	0	0	0	0	0	25	0	0	0	25	0	0	0	0	0	0	0	0	0	0	0	0	0	0	0	0	0	0	0	0	0	0	0	0	0	0	0	0	0
ASV_135	Bacteria	Firmicutes	D8A-2	NA	NA	NA	0	0	0	0	0	0	0	0	0	0	0	0	0	0	0	0	0	0	0	0	0	0	0	0	0	0	0	0	0	16	0	0	0	0	0	0	0	21	11	0	8	5	14
ASV_136	Bacteria	Proteobacteria	Gammaproteobacteria	Pseudomonadales	Moraxellaceae	Acinetobacter	0	0	27	8	16	26	0	18	27	30	9	14	14	35	15	23	0	0	0	26	0	14	123	15	0	0	0	0	0	24	0	0	0	0	0	0	0	0	0	59	13	0	0
ASV_137	Bacteria	Firmicutes	D8A-2	NA	NA	NA	0	0	0	0	0	0	0	0	0	0	0	0	0	0	0	0	0	0	0	0	0	0	0	0	0	0	0	0	0	18	0	0	0	0	0	0	0	18	18	0	0	0	0
ASV_138	Bacteria	Proteobacteria	Gammaproteobacteria	Burkholderiales	Comamonadaceae	NA	0	0	4	49	43	23	0	11	51	45	38	41	34	33	17	68	0	0	0	33	0	29	163	0	0	0	0	0	0	0	0	0	0	0	0	0	0	0	0	15	6	0	0
ASV_139	Bacteria	Proteobacteria	Gammaproteobacteria	Pseudomonadales	Pseudomonadaceae	Pseudomonas	0	0	36	30	29	43	13	13	54	65	21	44	29	40	15	23	0	0	0	14	0	19	206	0	0	0	0	0	0	0	0	0	0	0	0	0	0	0	0	20	0	0	0
ASV_140	Bacteria	Proteobacteria	Gammaproteobacteria	Burkholderiales	Comamonadaceae	Comamonas	0	0	16	57	39	29	13	10	38	39	31	39	40	40	18	58	0	6	0	47	6	35	146	0	0	0	0	0	0	3	0	0	0	0	0	0	0	0	0	0	0	0	0
ASV_141	Bacteria	Proteobacteria	Alphaproteobacteria	Caulobacterales	Caulobacteraceae	Phenylobacterium	0	0	34	15	18	20	0	0	20	8	5	9	17	12	8	6	0	0	0	19	0	13	29	3	0	0	0	0	8	43	0	41	0	0	0	7	3	6	12	26	33	0	0
ASV_142	Bacteria	Proteobacteria	Alphaproteobacteria	Rhizobiales	Rhizobiaceae	NA	0	0	0	0	0	0	0	0	0	0	0	0	0	0	0	0	0	0	0	0	0	0	42	0	0	0	33	0	0	0	0	0	0	0	0	0	0	0	66	15	0	0	0
ASV_143	Bacteria	Actinobacteriota	NA	NA	NA	NA	0	0	0	0	0	0	0	0	0	0	0	0	0	0	0	0	0	0	0	0	0	0	0	0	0	0	0	0	0	3	0	0	0	0	0	0	0	15	13	0	9	17	0
ASV_144	Bacteria	Proteobacteria	Gammaproteobacteria	Pseudomonadales	Pseudomonadaceae	NA	0	0	22	41	0	44	0	0	10	20	0	25	0	21	21	24	0	125	0	17	22	19	91	0	0	0	0	0	0	0	0	0	0	0	0	0	0	0	0	0	0	0	0
ASV_145	Bacteria	Proteobacteria	Gammaproteobacteria	Burkholderiales	Gallionellaceae	Candidatus Nitrotoga	0	12	0	0	0	0	0	0	0	0	0	0	0	13	0	0	0	0	0	0	0	0	0	0	0	0	0	0	0	0	0	0	0	0	0	0	0	36	0	0	0	0	0
ASV_146	Bacteria	Proteobacteria	Gammaproteobacteria	Burkholderiales	Comamonadaceae	Comamonas	0	0	5	46	25	22	0	15	55	54	21	35	25	38	20	66	0	6	0	32	3	40	191	0	0	0	0	0	0	6	0	0	0	0	5	0	0	0	0	0	0	0	0
ASV_147	Bacteria	Proteobacteria	Gammaproteobacteria	Pseudomonadales	Pseudomonadaceae	NA	0	0	0	66	11	51	0	0	15	12	0	37	0	9	30	33	0	0	0	55	15	20	80	0	0	0	0	0	0	0	0	0	0	0	0	0	0	0	0	106	0	0	0
ASV_148	Bacteria	Proteobacteria	Gammaproteobacteria	Burkholderiales	Gallionellaceae	Candidatus Nitrotoga	0	14	0	0	0	0	0	0	0	0	0	0	0	0	0	0	0	0	0	0	0	0	0	0	0	0	0	0	0	0	0	0	0	0	0	0	0	0	0	0	0	0	0
ASV_149	Bacteria	Proteobacteria	Gammaproteobacteria	Pseudomonadales	Moraxellaceae	Acinetobacter	0	0	18	11	14	13	0	0	21	37	8	14	15	32	10	16	0	50	7	16	12	12	94	0	0	0	0	0	0	0	0	0	0	0	0	0	0	0	65	20	9	0	0
ASV_150	Bacteria	Proteobacteria	Gammaproteobacteria	Burkholderiales	Rhodocyclaceae	C39	0	0	0	0	36	0	0	0	0	21	0	0	0	0	0	0	0	0	0	0	0	0	12	33	0	0	0	0	0	0	0	0	0	0	0	0	0	0	0	0	0	0	0
ASV_151	Bacteria	Proteobacteria	Gammaproteobacteria	Burkholderiales	Comamonadaceae	Aquabacterium	0	17	17	28	0	0	0	0	0	5	0	36	14	22	0	11	0	0	0	0	72	0	42	25	0	0	0	0	0	0	0	0	0	0	108	0	0	0	0	34	0	0	0
ASV_152	Bacteria	Proteobacteria	Alphaproteobacteria	Caulobacterales	Caulobacteraceae	Brevundimonas	0	0	0	0	0	0	0	0	0	0	0	0	0	0	0	0	0	0	0	0	0	0	0	0	0	0	0	0	0	28	0	0	0	0	0	0	0	0	0	0	0	0	0
ASV_153	Bacteria	Proteobacteria	Gammaproteobacteria	Burkholderiales	Gallionellaceae	Candidatus Nitrotoga	0	19	0	0	0	0	0	0	0	0	0	0	0	0	0	0	0	0	0	0	0	0	0	0	0	0	0	0	0	0	0	0	0	0	0	0	0	0	0	0	0	0	0
ASV_154	Bacteria	Firmicutes	D8A-2	NA	NA	NA	0	0	0	0	0	0	0	0	0	0	0	0	0	0	0	0	0	0	0	0	0	0	0	0	0	0	0	0	0	8	0	0	0	0	0	0	0	10	15	0	7	19	5
ASV_155	Bacteria	Proteobacteria	Alphaproteobacteria	Caulobacterales	Caulobacteraceae	Phenylobacterium	0	0	26	9	7	18	0	0	21	10	0	7	10	12	0	12	0	0	0	8	0	22	31	17	0	0	0	0	12	40	0	0	34	0	0	35	0	6	11	27	29	0	0
ASV_156	NA	NA	NA	NA	NA	NA	0	0	0	0	0	0	0	0	0	0	0	0	0	0	0	0	0	0	0	0	0	0	0	0	0	0	0	0	0	0	0	0	0	0	0	0	0	0	0	0	0	0	0
ASV_157	Bacteria	Proteobacteria	Alphaproteobacteria	Caulobacterales	Caulobacteraceae	Phenylobacterium	0	0	23	13	12	16	0	0	18	9	10	13	11	16	0	16	0	0	0	0	0	0	25	12	0	0	0	0	11	54	0	0	0	0	0	16	17	16	9	26	38	0	0
ASV_158	Bacteria	Proteobacteria	Gammaproteobacteria	Burkholderiales	Gallionellaceae	Candidatus Nitrotoga	0	9	0	0	0	0	0	0	0	0	0	0	0	6	0	0	0	0	0	0	0	0	0	0	0	0	0	0	0	0	0	0	0	0	0	0	0	0	0	0	0	0	0
ASV_159	Bacteria	Proteobacteria	Gammaproteobacteria	Burkholderiales	Gallionellaceae	Candidatus Nitrotoga	0	20	0	0	0	0	0	0	0	0	0	0	0	3	0	0	0	0	0	0	0	0	0	0	0	0	0	0	0	0	0	0	0	0	0	0	0	0	0	0	0	0	0
ASV_160	Bacteria	Proteobacteria	Alphaproteobacteria	Rhodobacterales	Rhodobacteraceae	NA	0	0	0	0	0	0	0	0	78	0	0	0	40	0	0	59	0	0	0	21	0	27	25	0	37	0	0	0	0	0	0	0	0	0	0	0	28	0	0	9	0	0	0
ASV_161	Bacteria	Proteobacteria	Gammaproteobacteria	Burkholderiales	Rhodocyclaceae	C39	0	0	0	0	0	0	0	0	0	0	14	0	0	0	0	0	0	0	0	0	0	0	9	0	0	0	0	0	0	56	0	0	0	0	0	0	0	0	0	0	0	0	0
ASV_162	Bacteria	Proteobacteria	Gammaproteobacteria	Pseudomonadales	Pseudomonadaceae	Pseudomonas	0	0	37	40	24	30	11	23	48	46	22	26	30	23	21	27	0	0	0	18	0	17	130	63	0	0	0	0	0	0	0	0	0	0	0	0	0	0	0	11	0	0	0
ASV_163	Bacteria	Proteobacteria	Alphaproteobacteria	Rhizobiales	Devosiaceae	Devosia	0	0	0	0	0	0	0	0	0	0	0	0	0	0	0	0	0	0	0	0	0	0	0	0	0	0	0	0	0	0	0	0	0	0	0	0	0	0	0	0	0	0	0
ASV_164	Bacteria	Proteobacteria	Gammaproteobacteria	Pseudomonadales	Pseudomonadaceae	Pseudomonas	0	0	17	12	25	37	30	27	39	41	14	33	21	32	15	39	0	0	0	13	0	14	143	23	0	0	0	0	0	0	0	0	0	0	0	0	0	0	0	10	0	0	0
ASV_165	Bacteria	Proteobacteria	Gammaproteobacteria	Burkholderiales	Comamonadaceae	Comamonas	0	0	0	47	29	33	0	8	43	60	28	39	26	50	11	46	0	10	7	37	5	35	156	0	0	0	0	0	0	3	0	0	0	0	7	0	0	0	0	0	0	0	0
ASV_166	Bacteria	Proteobacteria	Gammaproteobacteria	Burkholderiales	Comamonadaceae	Comamonas	0	0	0	37	46	25	0	19	40	40	21	44	26	41	19	55	0	7	0	34	7	33	144	0	0	0	0	0	0	3	0	0	0	0	6	0	0	0	0	0	0	0	0
ASV_167	Bacteria	Firmicutes	D8A-2	NA	NA	NA	0	0	0	0	0	0	0	0	0	0	0	0	0	0	0	0	0	0	0	0	0	0	0	0	0	13	0	0	0	12	0	0	0	0	0	0	0	12	12	24	12	0	0
ASV_168	Bacteria	Proteobacteria	Gammaproteobacteria	Burkholderiales	Comamonadaceae	Aquabacterium	0	0	24	19	11	0	0	0	36	7	0	18	6	20	0	22	0	0	0	0	0	10	62	0	0	0	0	0	0	0	0	0	0	0	0	0	16	0	0	65	0	0	0
ASV_169	Bacteria	Proteobacteria	Gammaproteobacteria	Burkholderiales	Rhodocyclaceae	C39	0	0	0	0	0	0	0	0	0	0	0	0	0	0	0	0	0	0	0	0	0	33	11	0	0	0	0	0	0	0	0	0	0	0	0	0	0	0	0	0	0	0	0
ASV_170	Bacteria	Proteobacteria	Gammaproteobacteria	Pseudomonadales	Moraxellaceae	Acinetobacter	0	0	16	20	13	19	0	0	20	34	13	18	27	24	22	24	0	34	0	11	18	24	114	11	28	0	0	0	0	0	0	0	0	0	0	0	0	0	0	22	0	0	0
ASV_171	NA	NA	NA	NA	NA	NA	0	0	0	0	0	0	0	0	0	0	0	0	0	0	0	0	0	0	0	0	0	0	0	0	0	0	0	0	0	78	0	0	0	0	0	0	0	0	0	0	0	0	0
ASV_172	Bacteria	Proteobacteria	Gammaproteobacteria	Burkholderiales	Gallionellaceae	Candidatus Nitrotoga	0	11	0	0	0	0	0	0	0	0	0	0	0	12	0	0	0	0	0	0	0	0	0	0	0	0	0	0	0	0	0	0	0	0	0	0	0	0	0	0	0	0	0
ASV_173	Bacteria	Proteobacteria	Gammaproteobacteria	Burkholderiales	Gallionellaceae	Candidatus Nitrotoga	0	15	0	0	0	0	0	0	0	0	0	0	0	0	0	0	0	0	0	0	0	0	0	0	0	0	0	0	0	0	0	0	0	0	0	0	0	0	0	0	0	0	0
ASV_174	Bacteria	Proteobacteria	Gammaproteobacteria	Xanthomonadales	Xanthomonadaceae	Stenotrophomonas	0	0	25	22	36	24	0	24	17	10	7	24	10	20	0	33	0	0	0	10	0	0	11	0	0	0	0	0	0	20	0	0	0	0	0	69	0	55	97	24	23	0	0
ASV_175	Bacteria	Proteobacteria	Gammaproteobacteria	Burkholderiales	Gallionellaceae	Candidatus Nitrotoga	0	7	0	0	0	0	0	0	0	0	0	0	0	0	0	0	0	0	0	0	0	0	0	0	0	0	0	0	0	0	0	0	0	0	0	0	0	0	0	0	0	0	0
ASV_176	Bacteria	Proteobacteria	Alphaproteobacteria	Caulobacterales	Caulobacteraceae	Phenylobacterium	0	0	32	11	13	19	0	0	15	0	12	10	12	12	10	7	0	0	0	0	0	0	28	8	0	0	0	0	4	45	0	0	0	0	0	0	5	10	8	37	49	0	0
ASV_177	Bacteria	Proteobacteria	Gammaproteobacteria	Burkholderiales	Comamonadaceae	Comamonas	0	0	3	43	32	23	0	11	46	53	18	24	23	39	24	45	0	0	0	44	0	27	154	0	0	0	0	0	0	0	0	0	0	0	0	0	0	0	0	6	3	0	0
ASV_178	Bacteria	Proteobacteria	Gammaproteobacteria	Xanthomonadales	Xanthomonadaceae	Stenotrophomonas	0	0	28	20	33	23	0	24	11	14	16	22	9	16	0	12	0	0	0	17	0	0	12	42	0	0	0	0	0	23	0	0	0	0	0	0	0	0	0	0	18	0	0
ASV_179	Bacteria	Actinobacteriota	NA	NA	NA	NA	0	0	0	0	0	0	0	0	0	0	0	0	0	0	0	0	0	0	0	0	0	0	0	0	0	0	0	0	0	12	0	0	0	0	0	0	0	15	16	0	8	0	0
ASV_180	Bacteria	Actinobacteriota	NA	NA	NA	NA	0	0	0	0	0	0	0	0	0	0	0	0	0	0	0	0	0	0	0	0	0	0	0	0	0	0	0	0	0	10	0	0	0	0	0	0	0	16	10	0	12	0	0
ASV_181	Bacteria	Firmicutes	D8A-2	NA	NA	NA	0	0	0	0	0	0	0	0	0	0	0	0	0	0	0	0	0	0	0	0	0	0	0	0	0	0	0	0	0	6	0	0	0	0	0	0	0	12	13	0	8	0	4
ASV_182	Bacteria	Proteobacteria	Gammaproteobacteria	Burkholderiales	Gallionellaceae	Candidatus Nitrotoga	0	14	0	0	0	0	0	0	0	0	0	0	0	20	0	0	0	0	0	0	0	0	0	0	0	0	0	0	0	0	0	0	0	0	0	0	0	0	0	0	0	0	0
ASV_183	Bacteria	Proteobacteria	Gammaproteobacteria	Burkholderiales	Gallionellaceae	Candidatus Nitrotoga	0	6	0	0	0	0	0	0	0	0	0	0	0	0	0	0	0	0	0	0	0	0	0	0	0	0	0	0	0	0	0	0	0	0	0	0	0	0	0	0	0	0	0
ASV_184	Bacteria	Actinobacteriota	Actinobacteria	Micrococcales	Microbacteriaceae	Leucobacter	0	100	0	0	0	0	0	0	0	0	99	0	0	0	0	87	0	0	0	0	0	0	0	0	0	0	0	0	0	0	0	0	0	0	0	0	0	0	0	0	0	0	0
ASV_185	Bacteria	Proteobacteria	Gammaproteobacteria	Burkholderiales	Nitrosomonadaceae	Nitrosomonas	0	0	0	0	0	0	0	0	0	0	0	0	0	108	0	0	0	0	0	0	0	0	0	0	0	0	0	0	0	0	0	0	0	0	0	0	0	0	0	0	0	0	0
ASV_186	Bacteria	Proteobacteria	Gammaproteobacteria	Burkholderiales	Comamonadaceae	NA	0	16	12	28	21	0	0	0	9	8	17	15	0	7	53	18	0	0	0	14	0	10	39	22	0	0	0	0	0	0	0	0	0	0	0	0	0	0	0	44	0	0	0
ASV_187	Bacteria	Proteobacteria	Gammaproteobacteria	Burkholderiales	Gallionellaceae	Candidatus Nitrotoga	0	6	0	0	0	0	0	0	0	0	0	0	0	0	0	0	0	0	0	0	0	0	0	0	0	0	0	0	0	0	0	0	0	0	0	0	0	0	0	0	0	0	0
ASV_188	Bacteria	Proteobacteria	Alphaproteobacteria	Rhizobiales	Rhizobiaceae	NA	0	68	0	0	0	0	0	0	0	0	0	0	0	0	0	0	0	0	0	0	0	0	0	0	0	0	0	0	0	30	0	0	79	0	0	0	0	0	0	0	66	0	0
ASV_189	Bacteria	Proteobacteria	Gammaproteobacteria	Pseudomonadales	Pseudomonadaceae	Pseudomonas	0	0	13	60	17	12	0	0	0	22	0	5	0	13	0	9	0	0	99	52	0	0	0	0	0	0	0	0	0	0	0	0	0	0	0	0	0	85	0	0	0	0	0
ASV_190	Bacteria	Proteobacteria	Gammaproteobacteria	Burkholderiales	Comamonadaceae	NA	0	0	0	41	30	11	0	9	40	48	21	26	29	43	8	59	0	0	6	33	8	20	164	0	0	0	0	0	0	4	0	0	0	0	4	0	0	0	0	0	0	0	0
ASV_191	Bacteria	Proteobacteria	Gammaproteobacteria	Burkholderiales	Comamonadaceae	Comamonas	0	0	9	49	45	16	0	13	37	45	23	38	26	36	17	46	0	0	0	25	0	36	138	0	0	0	0	0	0	0	0	0	0	0	0	0	0	0	0	5	5	0	0
ASV_192	Bacteria	Firmicutes	D8A-2	NA	NA	NA	0	0	0	0	0	0	0	0	0	0	0	0	0	0	0	0	0	0	0	0	0	0	0	0	0	0	0	0	0	13	0	0	0	0	0	0	0	19	19	0	9	0	0
ASV_193	Bacteria	Proteobacteria	Gammaproteobacteria	Xanthomonadales	Xanthomonadaceae	Thermomonas	0	10	0	0	0	0	0	0	0	0	72	41	0	0	0	0	0	0	0	0	0	0	24	32	0	0	0	0	0	84	0	0	0	0	0	0	0	0	0	19	0	0	0
ASV_194	Bacteria	Firmicutes	D8A-2	NA	NA	NA	0	0	0	0	0	0	0	0	0	0	0	0	0	0	0	0	0	0	0	0	0	0	0	0	0	0	0	0	0	15	0	0	18	0	0	0	0	9	23	0	12	0	5
ASV_195	Bacteria	Proteobacteria	Gammaproteobacteria	Pseudomonadales	Moraxellaceae	Acinetobacter	0	0	20	9	18	19	0	8	15	32	10	20	9	19	12	18	0	7	40	11	4	6	100	11	0	0	0	0	0	0	0	0	0	0	51	0	0	0	0	56	0	0	0
ASV_196	Bacteria	Proteobacteria	Alphaproteobacteria	Rhizobiales	Rhizobiaceae	NA	0	0	0	51	59	0	0	0	0	0	0	0	0	0	0	0	0	0	0	0	0	0	0	0	0	0	0	0	0	0	0	0	44	0	0	0	0	29	0	8	0	0	0
ASV_197	Bacteria	Proteobacteria	Alphaproteobacteria	Rhizobiales	Devosiaceae	Devosia	0	0	0	0	0	0	0	0	0	0	0	0	0	0	0	0	0	0	0	0	0	0	0	0	0	0	0	0	0	0	0	0	0	0	0	0	0	0	0	117	0	0	0
ASV_198	Bacteria	Proteobacteria	Gammaproteobacteria	Burkholderiales	Comamonadaceae	Aquabacterium	0	5	8	0	3	11	0	0	0	9	11	23	19	20	75	11	0	0	0	14	0	3	64	0	0	0	0	0	0	0	0	0	0	0	0	0	0	0	0	42	0	0	0
ASV_199	Bacteria	Firmicutes	Clostridia	Peptostreptococcales-Tissierellales	Peptostreptococcaceae	NA	0	9	0	0	71	44	0	0	0	0	0	0	0	0	0	0	0	0	0	0	16	0	30	0	0	0	0	34	0	16	0	0	0	0	0	0	0	0	0	16	14	0	0
ASV_200	Bacteria	Proteobacteria	Alphaproteobacteria	Rhizobiales	Rhizobiaceae	NA	0	0	0	0	0	0	0	0	0	0	0	0	78	0	0	0	0	0	0	0	0	0	0	0	0	0	0	0	0	0	0	0	0	0	0	0	0	49	0	19	0	0	0
ASV_201	Bacteria	Actinobacteriota	Actinobacteria	Corynebacteriales	Nocardiaceae	Rhodococcus	0	18	142	15	45	51	0	0	0	0	0	0	0	0	0	0	0	0	0	0	0	0	0	19	0	0	0	0	0	0	0	0	0	0	0	0	0	0	0	0	0	0	0
ASV_202	Bacteria	Proteobacteria	Gammaproteobacteria	Burkholderiales	Comamonadaceae	Comamonas	0	0	0	44	32	31	0	5	34	36	28	15	32	24	16	59	0	0	0	44	7	30	129	0	0	0	0	0	0	5	0	0	0	0	5	0	0	0	0	0	0	0	0
ASV_203	Bacteria	Proteobacteria	Alphaproteobacteria	Caulobacterales	Caulobacteraceae	Phenylobacterium	0	0	26	9	13	10	0	0	14	0	0	7	13	10	0	8	0	0	0	13	0	5	18	0	0	0	0	0	0	24	0	0	12	0	0	0	0	13	7	28	38	32	0
ASV_204	Bacteria	Proteobacteria	Alphaproteobacteria	Rhodobacterales	Rhodobacteraceae	NA	0	0	0	0	58	0	0	14	0	72	0	0	0	36	131	0	0	0	0	17	0	0	23	0	0	0	0	0	0	0	0	0	0	0	0	0	0	0	0	12	90	0	0
ASV_205	Bacteria	Firmicutes	D8A-2	NA	NA	NA	0	0	0	0	0	0	0	0	0	0	0	0	0	0	0	0	0	0	0	0	0	0	0	0	0	0	0	0	0	5	0	0	0	0	0	0	0	12	8	0	10	17	6
ASV_206	Bacteria	Actinobacteriota	Actinobacteria	Micrococcales	Microbacteriaceae	NA	0	0	0	0	0	0	0	0	0	0	0	0	0	0	0	0	0	0	0	0	0	0	0	9	0	0	0	0	0	12	0	0	0	55	0	0	0	0	0	0	49	0	0
ASV_207	Bacteria	Proteobacteria	Alphaproteobacteria	Rhizobiales	Devosiaceae	Devosia	0	0	0	0	0	0	0	0	0	0	0	18	0	0	0	0	0	0	0	0	0	0	0	0	0	0	0	0	0	52	0	0	0	0	0	0	0	91	58	22	69	0	0
ASV_208	Bacteria	Proteobacteria	Gammaproteobacteria	Burkholderiales	Rhodocyclaceae	C39	0	0	0	25	0	0	0	43	0	0	0	0	66	0	0	0	0	0	0	0	0	0	18	0	0	0	0	0	0	0	0	0	0	0	0	0	0	0	0	0	0	0	0
ASV_209	Bacteria	Proteobacteria	Gammaproteobacteria	Pseudomonadales	Pseudomonadaceae	NA	0	0	0	0	22	0	0	0	18	11	76	29	37	32	65	29	0	0	0	10	0	20	116	0	0	0	0	0	0	0	0	0	0	0	0	0	0	0	0	0	43	0	0
ASV_210	Bacteria	Proteobacteria	Gammaproteobacteria	Burkholderiales	Rhodocyclaceae	C39	0	0	0	0	0	0	0	0	0	0	0	0	0	0	30	0	0	0	14	66	0	25	12	0	0	0	0	0	0	0	0	0	0	0	0	0	0	0	0	0	0	0	0
ASV_211	Bacteria	Proteobacteria	Gammaproteobacteria	Burkholderiales	Rhodocyclaceae	C39	0	0	0	0	0	0	0	0	0	0	0	0	0	0	0	0	0	0	0	0	0	0	11	0	0	0	0	0	0	0	0	0	0	0	0	0	0	0	0	0	0	0	0
ASV_212	Bacteria	Proteobacteria	Alphaproteobacteria	Rhizobiales	Rhizobiaceae	NA	0	42	17	0	0	0	0	0	0	0	0	0	0	0	0	31	0	0	0	0	0	0	19	46	0	0	0	0	82	18	0	0	0	0	0	0	0	0	30	12	18	0	0
ASV_213	Bacteria	Actinobacteriota	Actinobacteria	Micrococcales	Microbacteriaceae	NA	0	0	0	0	0	0	0	0	0	0	0	0	0	0	0	0	0	0	0	0	0	0	0	26	0	60	0	0	0	0	0	0	0	0	65	0	0	100	0	57	0	0	0
ASV_214	Bacteria	Proteobacteria	Gammaproteobacteria	Burkholderiales	Gallionellaceae	Candidatus Nitrotoga	0	12	0	0	0	0	0	0	0	0	0	0	0	0	0	0	0	0	0	0	0	0	0	0	0	0	0	0	0	0	0	0	0	0	0	0	0	0	0	0	0	0	0
ASV_215	Bacteria	Proteobacteria	Gammaproteobacteria	Pseudomonadales	Moraxellaceae	Acinetobacter	0	0	13	12	28	11	0	10	10	22	12	13	6	31	11	10	0	0	0	11	0	19	90	0	0	0	0	0	0	7	0	0	40	0	0	0	0	0	0	47	17	70	0
ASV_216	Bacteria	Proteobacteria	Gammaproteobacteria	Pseudomonadales	Moraxellaceae	Acinetobacter	0	0	15	11	11	18	0	0	29	31	14	10	21	33	23	9	0	0	35	17	0	27	107	17	0	0	0	0	0	0	0	0	0	0	0	0	0	0	0	22	0	0	0
ASV_217	Bacteria	Proteobacteria	Gammaproteobacteria	Burkholderiales	Gallionellaceae	Candidatus Nitrotoga	0	13	0	0	0	0	0	0	0	0	0	0	0	0	0	0	0	0	0	0	0	0	0	0	0	0	0	0	0	0	0	0	0	0	0	0	0	0	0	0	0	0	0
ASV_218	Bacteria	Proteobacteria	Gammaproteobacteria	Pseudomonadales	Pseudomonadaceae	Pseudomonas	0	0	17	25	14	18	11	14	33	35	14	28	26	27	8	30	0	0	0	11	0	13	111	0	0	0	0	0	0	0	0	0	0	0	0	0	0	0	0	21	0	0	0
ASV_219	Bacteria	Proteobacteria	Gammaproteobacteria	Burkholderiales	Comamonadaceae	Comamonas	0	0	7	43	33	14	0	7	28	25	17	14	39	39	19	68	0	0	0	27	0	28	141	0	0	0	0	0	0	0	0	0	0	0	0	0	0	0	0	0	4	0	0
ASV_220	Bacteria	Proteobacteria	Gammaproteobacteria	Pseudomonadales	Moraxellaceae	Acinetobacter	0	0	22	6	10	24	0	0	37	22	31	20	28	24	26	6	0	0	0	28	0	21	50	23	0	0	0	0	0	0	29	0	0	0	0	0	0	0	0	60	8	0	0
ASV_221	Bacteria	Firmicutes	D8A-2	NA	NA	NA	0	0	0	0	0	0	0	0	0	0	0	0	0	0	0	0	0	0	0	0	0	0	0	0	0	0	0	0	0	16	0	9	0	0	0	0	0	11	11	0	7	0	0
ASV_222	Bacteria	Firmicutes	D8A-2	NA	NA	NA	0	0	0	0	0	0	0	0	0	0	0	0	0	0	0	0	0	0	0	0	0	0	0	0	0	0	0	0	0	14	0	0	0	0	0	0	0	10	13	0	11	16	0
ASV_223	Bacteria	Proteobacteria	Gammaproteobacteria	Burkholderiales	Comamonadaceae	Aquabacterium	0	0	11	5	7	0	0	0	12	15	0	24	19	24	0	28	0	0	0	11	0	13	48	11	0	0	0	0	0	0	0	0	0	0	0	0	0	0	0	45	0	0	0
ASV_224	Bacteria	Firmicutes	D8A-2	NA	NA	NA	0	0	0	0	0	0	0	0	0	0	0	0	0	0	0	0	0	0	0	0	0	0	0	0	0	0	0	0	0	12	0	0	0	0	0	0	0	16	12	0	5	0	0
ASV_225	Bacteria	Proteobacteria	Alphaproteobacteria	Rhizobiales	Beijerinckiaceae	Bosea	0	0	0	0	55	0	0	0	47	0	0	0	0	0	0	0	0	0	0	0	0	0	14	0	0	0	0	0	0	0	0	0	0	0	0	0	0	0	0	40	54	0	0
ASV_226	Bacteria	Proteobacteria	Gammaproteobacteria	Burkholderiales	Gallionellaceae	Candidatus Nitrotoga	0	10	0	0	0	0	0	0	0	0	0	0	0	0	0	0	0	0	0	0	0	0	0	0	0	0	0	0	0	0	0	0	0	0	0	0	0	0	0	0	0	0	0
ASV_227	Bacteria	Actinobacteriota	NA	NA	NA	NA	0	0	0	0	0	0	0	0	0	0	0	0	0	0	0	0	0	0	0	0	0	0	0	0	0	0	0	0	0	15	0	0	0	0	0	0	0	13	14	0	8	0	0
ASV_228	Bacteria	Proteobacteria	Alphaproteobacteria	Rhizobiales	Rhizobiaceae	NA	0	0	9	0	33	0	0	0	6	0	0	0	0	0	116	0	0	0	0	0	0	0	16	0	0	0	0	0	0	13	0	0	0	0	0	0	0	0	0	15	27	0	0
ASV_229	Bacteria	Proteobacteria	Alphaproteobacteria	Rhizobiales	Rhizobiaceae	NA	0	0	0	0	0	0	0	0	73	0	0	0	0	0	0	0	0	0	0	0	0	0	0	0	0	0	0	0	0	60	0	0	0	0	43	0	0	0	0	0	0	65	0
ASV_230	Bacteria	Proteobacteria	Alphaproteobacteria	Caulobacterales	Caulobacteraceae	Phenylobacterium	0	30	19	4	14	6	0	0	16	8	13	17	17	6	3	9	0	0	0	0	0	0	27	0	3	0	0	0	6	34	0	0	0	0	0	0	3	9	13	29	34	0	0
ASV_231	Bacteria	Proteobacteria	Gammaproteobacteria	Pseudomonadales	Moraxellaceae	Acinetobacter	0	0	24	12	25	23	25	0	11	43	9	16	15	25	9	19	0	0	0	25	27	16	72	0	0	0	0	0	0	10	0	0	0	0	0	0	0	74	0	31	8	0	0
ASV_232	Bacteria	Proteobacteria	Gammaproteobacteria	Burkholderiales	Rhodocyclaceae	C39	0	0	0	0	0	0	0	0	0	0	23	0	0	0	0	0	0	0	0	0	0	0	9	0	0	0	0	0	0	0	0	0	0	0	0	0	0	0	0	0	0	0	0
ASV_233	Bacteria	Proteobacteria	Gammaproteobacteria	Burkholderiales	Comamonadaceae	Aquabacterium	0	10	14	7	14	28	0	0	0	13	35	37	19	18	40	27	0	0	0	17	0	14	43	0	0	0	0	0	0	0	0	0	0	0	0	0	0	0	0	35	0	0	0
ASV_234	Bacteria	Proteobacteria	Gammaproteobacteria	Pseudomonadales	Pseudomonadaceae	Pseudomonas	0	0	20	20	19	21	8	18	30	39	15	32	20	20	12	17	0	0	0	9	0	9	107	16	0	0	0	0	0	0	0	0	0	0	0	0	0	0	0	7	0	0	0
ASV_235	Bacteria	Proteobacteria	Gammaproteobacteria	Pseudomonadales	Moraxellaceae	Acinetobacter	0	0	12	15	19	8	0	0	20	20	30	11	23	15	13	21	0	0	14	18	23	18	85	14	0	0	0	0	0	0	0	0	0	0	0	0	0	0	0	15	0	0	0
ASV_236	Bacteria	Proteobacteria	Alphaproteobacteria	Caulobacterales	Caulobacteraceae	Phenylobacterium	0	0	24	5	16	9	0	0	11	5	5	11	16	14	5	8	0	0	54	0	0	3	19	13	0	0	0	0	8	29	0	0	0	0	0	0	6	8	7	28	30	0	0
ASV_237	Bacteria	Proteobacteria	Alphaproteobacteria	Rhizobiales	Devosiaceae	Devosia	0	0	0	0	0	0	0	0	0	0	0	0	0	0	0	0	0	0	0	0	0	0	0	24	0	0	0	0	0	0	0	0	0	0	0	0	0	0	0	28	0	0	0
ASV_238	Bacteria	Proteobacteria	Gammaproteobacteria	Xanthomonadales	Xanthomonadaceae	Thermomonas	0	25	0	79	0	0	0	0	0	0	0	0	0	0	51	0	0	0	0	50	0	0	0	0	0	17	0	0	0	0	0	0	0	0	0	0	0	0	0	15	0	0	0
ASV_239	Bacteria	Proteobacteria	Alphaproteobacteria	Caulobacterales	Caulobacteraceae	Phenylobacterium	0	0	23	12	27	11	0	0	14	6	3	9	13	12	11	8	0	0	0	0	0	0	14	6	0	0	0	0	5	39	0	0	0	0	0	0	3	20	9	20	27	0	0
ASV_240	Bacteria	Proteobacteria	Gammaproteobacteria	Burkholderiales	Comamonadaceae	Comamonas	0	0	9	24	32	18	0	14	37	54	31	18	21	30	8	29	0	0	0	43	0	20	104	0	0	0	0	0	0	0	0	0	0	0	0	0	0	0	0	0	0	0	0
ASV_241	Bacteria	Proteobacteria	Gammaproteobacteria	Burkholderiales	Gallionellaceae	Candidatus Nitrotoga	0	8	0	0	0	0	0	0	0	0	0	0	0	0	0	0	0	0	0	0	0	0	0	0	0	0	0	0	0	0	0	0	0	0	0	0	0	0	0	0	0	0	0
ASV_242	Bacteria	Actinobacteriota	Actinobacteria	Micrococcales	Microbacteriaceae	NA	0	74	0	0	0	0	0	0	0	0	0	0	0	0	0	0	0	0	0	0	0	0	0	0	26	0	0	0	0	0	0	0	0	0	0	23	0	0	0	41	19	0	0
ASV_243	Bacteria	Proteobacteria	Alphaproteobacteria	Caulobacterales	Caulobacteraceae	Phenylobacterium	0	0	25	0	12	8	0	0	18	7	0	11	15	8	6	7	0	0	0	0	0	0	14	13	0	0	0	0	8	37	0	0	0	0	0	0	5	4	13	29	38	0	0
ASV_244	Bacteria	Actinobacteriota	Actinobacteria	Micrococcales	Microbacteriaceae	NA	0	0	0	0	0	0	0	0	0	0	0	0	0	0	0	0	0	0	0	0	0	0	0	0	0	0	0	0	0	0	0	0	0	0	0	0	0	0	0	0	0	0	0
ASV_245	Bacteria	Proteobacteria	Gammaproteobacteria	Burkholderiales	Comamonadaceae	Comamonas	0	0	3	47	30	23	0	8	25	24	25	31	34	35	10	43	0	0	0	30	0	25	132	0	0	0	0	0	0	5	0	0	0	0	0	0	0	0	0	0	0	0	0
ASV_246	Bacteria	Proteobacteria	Gammaproteobacteria	Burkholderiales	Comamonadaceae	Aquabacterium	0	21	12	8	14	9	0	0	0	14	0	25	12	21	0	20	0	0	0	10	0	16	49	19	0	0	0	0	0	0	0	0	0	0	0	0	0	0	0	49	0	0	0
ASV_247	Bacteria	Actinobacteriota	Actinobacteria	Corynebacteriales	Mycobacteriaceae	Mycobacterium	0	15	0	0	0	0	0	0	0	0	0	0	0	0	0	0	0	0	0	0	0	0	0	0	0	0	0	0	0	103	0	0	0	0	0	0	0	0	43	0	0	0	0
ASV_248	Bacteria	Proteobacteria	Gammaproteobacteria	Xanthomonadales	Xanthomonadaceae	Stenotrophomonas	0	0	24	21	25	23	0	26	11	13	8	21	23	8	0	19	0	0	0	16	0	0	17	0	0	0	0	0	0	0	0	0	0	0	0	0	0	0	0	0	20	0	0
ASV_249	NA	NA	NA	NA	NA	NA	0	0	0	0	0	0	0	0	0	0	0	0	0	0	0	0	0	0	0	0	0	0	0	0	0	0	0	0	0	0	0	0	0	0	0	0	0	0	0	0	0	0	0
ASV_250	Bacteria	Proteobacteria	Gammaproteobacteria	Burkholderiales	Gallionellaceae	Candidatus Nitrotoga	0	13	0	0	0	0	0	0	0	0	0	0	0	0	0	0	0	0	0	0	0	0	0	0	0	0	0	0	0	0	0	0	0	0	0	0	0	0	0	0	0	0	0
ASV_251	Bacteria	Proteobacteria	Alphaproteobacteria	Rhizobiales	Devosiaceae	Devosia	0	0	79	0	0	0	0	0	0	0	0	0	0	0	0	0	0	0	0	0	0	0	96	0	0	0	0	0	0	0	0	0	0	0	0	0	0	0	0	0	64	0	0
ASV_252	Bacteria	Proteobacteria	Gammaproteobacteria	Burkholderiales	Rhodocyclaceae	C39	0	0	0	0	0	0	0	0	0	0	0	0	0	0	0	0	0	0	0	0	0	0	14	0	0	0	0	0	0	0	0	0	0	0	0	0	0	0	0	0	0	0	0
ASV_253	Bacteria	Firmicutes	D8A-2	NA	NA	NA	0	0	0	0	0	0	0	0	0	0	0	0	0	0	0	0	0	0	0	0	0	0	0	0	0	0	0	0	0	7	0	0	33	0	0	0	0	11	6	0	9	0	0
ASV_254	Bacteria	Firmicutes	D8A-2	NA	NA	NA	0	0	0	0	0	0	0	0	0	0	0	0	0	0	0	0	0	0	0	0	0	0	0	0	0	17	0	0	0	7	0	0	0	0	0	0	0	7	9	0	9	0	0
ASV_255	Bacteria	Proteobacteria	Gammaproteobacteria	Pseudomonadales	Pseudomonadaceae	Pseudomonas	0	0	21	20	33	26	10	15	43	57	11	27	20	29	22	27	0	62	0	11	0	6	139	0	0	0	0	0	0	0	0	0	0	0	0	0	0	0	0	18	0	0	0
ASV_256	Bacteria	Proteobacteria	Gammaproteobacteria	Pseudomonadales	Pseudomonadaceae	Pseudomonas	0	0	0	4	0	0	0	0	11	25	0	0	49	31	103	46	0	0	0	10	0	0	57	0	0	0	0	0	0	0	0	0	0	0	0	0	0	0	0	0	15	0	0
ASV_257	Bacteria	Planctomycetota	Planctomycetes	Pirellulales	Pirellulaceae	Pirellula	0	0	0	0	0	0	0	0	0	0	0	0	0	0	0	0	0	0	0	0	0	0	0	0	0	0	0	0	0	0	0	0	0	0	0	0	0	0	0	0	0	0	0
ASV_258	NA	NA	NA	NA	NA	NA	0	0	0	0	0	0	0	0	0	0	0	0	0	0	0	0	0	0	0	0	0	0	0	0	0	0	0	0	0	0	0	0	0	0	0	0	0	0	0	0	0	0	0
ASV_259	Bacteria	Proteobacteria	Gammaproteobacteria	Burkholderiales	Burkholderiaceae	Limnobacter	0	0	0	0	0	0	0	0	0	0	0	0	0	0	0	0	0	0	0	0	0	0	0	0	0	0	0	0	0	0	0	0	0	0	44	0	0	0	0	16	0	0	0
ASV_260	Bacteria	Firmicutes	D8A-2	NA	NA	NA	0	0	0	0	0	0	0	0	0	0	0	0	0	0	0	0	0	0	0	0	0	0	0	0	0	0	0	0	0	20	0	0	0	0	0	0	0	10	9	0	13	3	5
ASV_261	Bacteria	Proteobacteria	Gammaproteobacteria	Burkholderiales	Comamonadaceae	NA	0	0	0	0	0	23	0	0	16	18	10	0	0	0	0	0	0	0	0	0	0	0	14	60	0	0	0	0	0	14	0	0	0	0	0	0	0	0	0	28	16	0	0
ASV_262	Bacteria	NA	NA	NA	NA	NA	0	0	0	0	0	0	0	0	0	0	0	0	0	0	0	0	0	0	0	0	0	0	0	0	0	0	0	0	0	0	0	0	0	0	0	0	0	0	0	0	0	0	0
ASV_263	Bacteria	Proteobacteria	Alphaproteobacteria	Rhizobiales	Rhizobiaceae	NA	0	0	0	0	0	0	0	0	0	0	0	0	0	0	0	0	0	0	0	0	0	0	0	0	0	0	0	0	48	0	0	0	0	0	0	0	0	0	36	26	0	0	0
ASV_264	Bacteria	Proteobacteria	Gammaproteobacteria	Burkholderiales	Rhodocyclaceae	C39	0	0	0	0	0	0	0	0	0	0	0	0	0	0	0	0	0	0	0	0	0	0	15	0	0	0	0	0	0	0	0	0	0	0	0	0	0	0	0	0	0	0	0
ASV_265	NA	NA	NA	NA	NA	NA	0	0	0	0	0	0	0	0	0	0	0	0	0	0	0	0	0	0	0	0	0	0	0	0	0	0	0	0	0	0	0	0	0	0	0	0	0	0	0	0	0	0	0
ASV_266	Bacteria	Proteobacteria	Alphaproteobacteria	Caulobacterales	Caulobacteraceae	Brevundimonas	0	0	0	0	0	0	0	0	18	0	0	0	10	110	0	0	0	0	0	0	0	0	12	0	0	0	0	0	0	10	0	0	0	0	0	0	0	32	0	18	17	0	0
ASV_267	Bacteria	Proteobacteria	Gammaproteobacteria	Burkholderiales	Comamonadaceae	Aquabacterium	0	0	0	10	0	0	0	0	0	13	0	23	10	22	0	26	0	0	0	0	0	8	53	0	0	0	0	0	0	0	44	0	0	0	0	0	0	0	0	40	0	0	0
ASV_268	Bacteria	Proteobacteria	Alphaproteobacteria	Rhodobacterales	Rhodobacteraceae	NA	0	0	0	0	0	0	0	0	41	0	0	0	41	0	0	17	0	0	0	11	0	0	32	12	0	0	0	0	0	43	0	0	0	0	0	0	26	0	0	20	0	0	0
ASV_269	Bacteria	Planctomycetota	Planctomycetes	Planctomycetales	Rubinisphaeraceae	SH-PL14	0	0	0	0	0	0	0	0	0	0	0	0	0	0	0	0	0	0	0	0	0	0	0	0	0	0	0	0	0	26	0	0	0	0	0	0	0	0	0	0	0	0	0
ASV_270	Bacteria	Firmicutes	D8A-2	NA	NA	NA	0	0	0	0	0	0	0	0	0	0	0	0	0	0	0	0	0	0	0	0	0	0	0	0	0	0	0	0	0	7	0	0	0	0	0	0	0	18	10	0	5	0	0
ASV_271	Bacteria	Proteobacteria	Gammaproteobacteria	Pseudomonadales	Pseudomonadaceae	Pseudomonas	0	0	23	22	18	32	0	0	40	44	17	22	24	21	22	30	0	0	50	8	0	12	134	0	0	0	0	0	0	0	0	0	0	0	0	0	0	0	37	13	0	0	0
ASV_272	Bacteria	Proteobacteria	Gammaproteobacteria	Burkholderiales	Comamonadaceae	Comamonas	0	0	9	32	24	28	0	5	23	25	17	30	26	24	19	54	0	0	0	20	0	28	116	0	0	0	0	0	0	0	0	0	0	0	0	0	0	0	0	0	5	0	0
ASV_273	Bacteria	Proteobacteria	Alphaproteobacteria	Caulobacterales	Caulobacteraceae	Brevundimonas	0	0	0	0	0	0	0	0	0	0	0	0	0	0	0	0	0	0	0	0	0	0	0	0	0	0	0	0	0	10	0	0	0	0	0	0	0	0	0	0	0	0	0
ASV_274	NA	NA	NA	NA	NA	NA	0	0	0	0	0	0	0	0	0	0	0	0	0	0	0	0	0	0	0	0	0	0	0	0	0	0	0	0	0	0	0	0	0	0	0	0	0	0	0	0	0	0	0
ASV_275	Bacteria	Proteobacteria	Gammaproteobacteria	Pseudomonadales	Pseudomonadaceae	Pseudomonas	0	0	31	24	19	22	14	0	43	58	13	21	29	21	23	31	0	49	0	13	0	9	139	0	0	0	0	0	0	0	0	0	0	0	0	0	0	0	0	9	0	0	0
ASV_276	Bacteria	Proteobacteria	Alphaproteobacteria	Rhizobiales	Rhizobiaceae	NA	0	0	12	0	0	0	0	0	44	0	0	48	0	0	0	0	0	0	0	0	0	0	15	0	0	0	0	0	0	18	0	89	0	0	0	0	0	0	0	14	13	0	0
ASV_277	Bacteria	Proteobacteria	Alphaproteobacteria	Caulobacterales	Caulobacteraceae	Phenylobacterium	0	0	29	10	18	14	0	0	12	5	0	7	14	9	0	10	0	0	0	0	0	4	19	15	0	0	0	0	10	26	0	0	0	0	0	0	11	8	7	23	30	0	0
ASV_278	Bacteria	Proteobacteria	Gammaproteobacteria	Pseudomonadales	Moraxellaceae	Acinetobacter	0	71	25	13	28	15	11	4	9	26	9	19	15	15	17	16	0	0	0	20	10	11	84	6	0	0	0	0	0	0	0	0	0	0	0	0	0	0	0	46	0	0	0
ASV_279	Bacteria	Proteobacteria	Gammaproteobacteria	Pseudomonadales	Moraxellaceae	Acinetobacter	0	0	11	8	13	12	0	0	15	20	14	10	17	14	22	18	0	15	0	15	25	21	78	12	0	0	0	0	0	0	0	0	0	0	0	0	0	0	0	11	0	0	0
ASV_280	Bacteria	Proteobacteria	Alphaproteobacteria	Caulobacterales	Caulobacteraceae	Brevundimonas	0	0	0	0	0	0	0	0	38	0	0	0	0	69	100	0	0	0	0	0	0	0	14	0	0	0	0	0	0	0	0	0	0	0	0	0	0	0	0	0	43	0	0
ASV_281	Bacteria	Proteobacteria	Gammaproteobacteria	Burkholderiales	Rhodocyclaceae	C39	0	0	0	0	0	0	0	0	0	0	0	0	0	0	0	0	0	0	0	0	0	0	6	0	0	0	0	0	0	0	0	0	0	0	0	0	0	0	0	0	0	0	0
ASV_282	Bacteria	Proteobacteria	Alphaproteobacteria	Caulobacterales	Caulobacteraceae	Phenylobacterium	0	0	29	5	12	11	0	0	8	0	0	4	12	0	0	4	0	0	0	0	0	4	19	4	0	0	0	0	4	49	0	0	0	0	0	0	15	6	8	26	36	0	0
ASV_283	Bacteria	Proteobacteria	Gammaproteobacteria	Burkholderiales	Comamonadaceae	NA	0	0	19	22	47	0	0	0	6	7	13	12	11	8	0	9	0	0	0	9	0	9	20	11	0	0	0	85	0	36	0	0	0	0	0	0	0	0	0	37	0	0	0
ASV_284	Bacteria	Proteobacteria	Alphaproteobacteria	Rhizobiales	Rhizobiaceae	NA	0	0	15	0	0	0	0	0	0	0	0	53	0	0	0	0	0	0	0	0	0	0	18	18	0	0	0	0	0	12	0	0	0	0	0	0	0	40	0	22	32	0	0
ASV_285	Bacteria	Proteobacteria	Gammaproteobacteria	Burkholderiales	Gallionellaceae	Candidatus Nitrotoga	0	15	0	0	0	0	0	0	0	0	0	0	0	0	0	0	0	0	0	0	0	0	0	0	0	0	0	0	0	0	0	0	0	0	0	0	0	0	0	0	0	0	0
ASV_286	Bacteria	Proteobacteria	Gammaproteobacteria	Burkholderiales	Rhodocyclaceae	C39	0	0	0	35	0	0	0	0	0	0	15	0	0	0	0	0	0	0	0	0	0	0	9	0	0	0	0	0	0	0	0	0	0	0	0	0	0	0	0	0	0	0	0
ASV_287	Bacteria	Proteobacteria	Alphaproteobacteria	Caulobacterales	Caulobacteraceae	Phenylobacterium	0	0	20	4	5	7	0	0	15	4	6	11	7	4	5	7	0	0	0	0	0	4	26	3	0	0	0	0	5	27	0	0	0	0	0	0	7	11	10	22	19	0	0
ASV_288	Bacteria	Proteobacteria	Alphaproteobacteria	Caulobacterales	Caulobacteraceae	Phenylobacterium	0	0	20	8	6	6	0	0	8	3	11	10	13	8	19	0	0	0	0	6	0	0	14	13	0	0	0	0	7	29	0	0	0	0	0	0	8	5	3	22	26	0	0
ASV_289	Bacteria	Proteobacteria	Alphaproteobacteria	Rhizobiales	Rhizobiaceae	NA	0	0	0	0	0	0	0	0	0	0	0	0	0	0	0	0	0	0	0	0	0	0	0	44	0	0	0	0	0	0	0	0	0	0	0	0	0	0	0	41	0	0	0
ASV_290	Bacteria	Proteobacteria	Gammaproteobacteria	Pseudomonadales	Pseudomonadaceae	Pseudomonas	0	0	21	19	28	27	0	9	37	45	12	17	19	21	11	19	0	0	65	15	0	15	140	0	0	0	0	0	0	0	0	0	0	0	0	0	0	0	0	4	0	0	0
ASV_291	Bacteria	Proteobacteria	Alphaproteobacteria	Caulobacterales	Caulobacteraceae	Phenylobacterium	0	0	26	0	13	9	0	0	7	7	3	4	10	6	0	3	0	0	0	0	0	0	18	10	0	0	0	0	10	20	0	0	0	0	0	0	7	9	10	27	25	0	0
ASV_292	Bacteria	Proteobacteria	Alphaproteobacteria	Caulobacterales	Caulobacteraceae	Phenylobacterium	0	0	19	0	3	12	0	0	12	4	10	3	15	7	9	5	0	0	0	0	0	3	17	9	10	0	0	0	14	26	0	0	0	0	0	0	3	6	12	28	23	0	0
ASV_293	Bacteria	Firmicutes	Clostridia	Peptostreptococcales-Tissierellales	Peptostreptococcaceae	NA	0	0	0	0	0	0	0	0	17	0	0	0	0	24	0	37	0	0	0	0	0	0	23	0	26	0	0	0	0	9	0	0	0	0	0	0	0	0	74	11	0	0	0
ASV_294	Bacteria	Proteobacteria	Alphaproteobacteria	Caulobacterales	Caulobacteraceae	Phenylobacterium	0	0	22	5	4	14	0	0	13	0	0	8	10	11	0	13	0	0	0	19	0	4	24	0	0	0	0	0	0	33	0	0	4	0	0	0	0	8	3	18	30	0	0
ASV_295	Bacteria	Proteobacteria	Gammaproteobacteria	Burkholderiales	Comamonadaceae	Aquabacterium	0	8	0	0	18	22	0	0	29	9	0	23	8	14	0	14	0	51	0	28	0	7	32	0	0	0	0	0	0	0	0	0	0	0	0	0	0	0	0	27	0	0	0
ASV_296	Bacteria	Proteobacteria	Alphaproteobacteria	Caulobacterales	Caulobacteraceae	Brevundimonas	0	0	47	0	0	0	0	40	22	0	0	0	0	0	0	50	0	0	0	0	0	0	10	0	0	0	0	0	0	11	0	0	0	0	0	0	0	0	0	0	9	0	0
ASV_297	Bacteria	Proteobacteria	Gammaproteobacteria	Xanthomonadales	Xanthomonadaceae	Stenotrophomonas	0	0	30	20	23	23	0	0	14	11	10	12	15	6	47	17	0	0	0	23	0	0	10	45	0	0	0	0	0	27	0	0	0	0	0	0	0	0	0	11	20	0	0
ASV_298	NA	NA	NA	NA	NA	NA	0	0	0	0	0	0	0	0	0	0	0	0	0	0	0	0	0	0	0	0	0	0	0	0	0	0	0	0	0	0	0	0	0	0	0	0	0	0	0	107	0	0	0
ASV_299	Bacteria	Proteobacteria	Gammaproteobacteria	Burkholderiales	Comamonadaceae	NA	0	0	21	11	30	14	0	0	0	57	0	0	0	77	0	0	0	0	0	0	0	0	0	22	0	0	0	0	0	33	0	0	0	0	44	0	53	0	0	17	0	0	0
ASV_300	Bacteria	Proteobacteria	Alphaproteobacteria	Caulobacterales	Caulobacteraceae	Brevundimonas	0	0	0	0	0	0	0	0	21	41	0	0	29	0	99	0	0	0	0	0	0	0	11	0	0	0	0	0	0	22	0	0	0	0	0	0	0	0	0	28	12	46	0
ASV_301	Bacteria	Proteobacteria	Gammaproteobacteria	Burkholderiales	Comamonadaceae	Aquabacterium	0	0	18	11	13	0	0	0	29	9	0	24	15	10	21	13	0	0	0	0	0	24	35	0	0	0	0	0	0	0	0	0	0	0	0	0	0	0	0	38	0	0	0
ASV_302	Bacteria	Proteobacteria	Alphaproteobacteria	Rhizobiales	Beijerinckiaceae	Bosea	0	0	18	0	0	0	0	0	0	0	0	0	0	67	0	0	0	0	0	0	0	0	12	35	0	0	0	0	0	18	0	0	0	0	0	0	0	0	0	22	0	0	0
ASV_303	Bacteria	Proteobacteria	Gammaproteobacteria	Xanthomonadales	Xanthomonadaceae	Thermomonas	0	24	0	0	0	0	0	66	0	0	0	0	0	0	0	0	0	0	0	0	0	0	0	0	0	0	0	0	0	0	0	0	0	0	0	0	0	0	0	13	0	0	0
ASV_304	Bacteria	Firmicutes	D8A-2	NA	NA	NA	0	0	0	0	0	0	0	0	0	0	0	0	0	0	0	0	0	0	0	0	0	0	0	0	0	0	0	0	0	8	0	0	0	0	0	0	0	7	10	0	6	0	0
ASV_305	NA	NA	NA	NA	NA	NA	0	0	0	0	0	0	0	0	0	0	0	0	0	0	0	0	0	0	0	0	0	0	0	0	0	0	0	0	0	0	0	0	0	0	0	0	0	0	0	0	0	0	0
ASV_306	Bacteria	Firmicutes	Bacilli	Lactobacillales	Carnobacteriaceae	NA	0	57	0	0	0	0	0	0	0	0	0	0	0	0	0	0	0	0	0	0	0	0	0	11	0	0	0	76	0	0	0	0	0	0	0	0	0	0	0	67	0	0	0
ASV_307	Bacteria	Proteobacteria	Gammaproteobacteria	Burkholderiales	Gallionellaceae	Candidatus Nitrotoga	0	4	0	0	0	0	0	0	0	0	0	0	0	0	0	0	0	0	0	0	0	0	0	0	0	0	0	0	0	0	0	0	0	0	0	0	0	0	0	0	0	0	0
ASV_308	Bacteria	Proteobacteria	Gammaproteobacteria	Burkholderiales	Rhodocyclaceae	C39	0	0	0	0	0	0	0	0	0	0	0	0	0	0	0	0	0	0	0	0	0	0	0	0	0	0	0	0	0	0	0	0	0	0	0	0	0	0	0	0	0	0	0
ASV_309	Bacteria	Proteobacteria	Gammaproteobacteria	Burkholderiales	Comamonadaceae	Aquabacterium	0	0	11	8	7	15	0	0	0	11	16	25	8	17	0	13	0	0	0	7	0	9	45	0	0	0	0	0	0	43	0	0	31	0	0	0	0	0	0	32	0	0	0
ASV_310	Bacteria	Proteobacteria	Alphaproteobacteria	Caulobacterales	Caulobacteraceae	Brevundimonas	0	0	57	0	31	79	0	0	0	0	0	0	0	0	0	0	0	0	0	61	0	0	20	0	0	0	0	0	0	0	0	0	0	0	0	0	0	0	0	0	0	0	0
ASV_311	Bacteria	Proteobacteria	Gammaproteobacteria	Pseudomonadales	Pseudomonadaceae	Pseudomonas	0	0	0	5	4	0	0	54	9	0	35	48	0	15	0	0	0	0	0	28	0	19	56	0	0	0	0	0	0	47	0	0	0	0	0	0	0	0	0	0	15	0	0
ASV_312	Bacteria	Proteobacteria	Alphaproteobacteria	Sphingomonadales	Sphingomonadaceae	NA	0	0	0	0	91	0	0	0	0	0	0	0	36	0	0	0	0	0	0	0	0	0	75	14	0	0	0	0	0	0	0	0	0	0	0	0	0	0	48	0	0	17	0
ASV_313	Bacteria	Proteobacteria	Alphaproteobacteria	Caulobacterales	Caulobacteraceae	Phenylobacterium	0	0	26	8	7	9	0	0	7	5	0	8	14	7	0	9	0	0	0	0	0	0	19	7	8	0	0	0	10	26	0	0	0	0	0	0	11	9	3	35	25	0	0
ASV_314	Bacteria	Proteobacteria	Alphaproteobacteria	Caulobacterales	Caulobacteraceae	Phenylobacterium	0	0	12	8	5	11	0	0	10	4	13	10	10	4	11	4	0	0	0	4	0	0	16	15	6	0	0	0	8	31	0	0	0	0	0	0	10	13	7	24	29	0	0
ASV_315	Bacteria	Actinobacteriota	Coriobacteriia	Coriobacteriales	Coriobacteriaceae	Collinsella	0	0	0	0	0	0	0	0	0	0	0	0	0	29	0	0	0	0	0	0	0	0	0	99	0	0	0	0	0	0	0	0	0	0	0	0	0	0	0	109	0	0	0
ASV_316	Bacteria	Firmicutes	D8A-2	NA	NA	NA	0	0	0	0	0	0	0	0	0	0	0	0	0	0	0	0	0	0	0	0	0	0	0	0	0	0	0	0	0	4	0	0	0	0	0	0	0	6	15	0	0	0	0
ASV_317	Bacteria	Proteobacteria	Gammaproteobacteria	Burkholderiales	Rhodocyclaceae	C39	0	54	0	0	0	0	0	0	0	0	0	0	0	0	0	0	0	0	0	0	0	0	8	0	0	0	0	0	0	0	0	0	0	0	0	0	0	0	0	0	0	0	0
ASV_318	Bacteria	Proteobacteria	Gammaproteobacteria	Xanthomonadales	Xanthomonadaceae	Thermomonas	0	18	46	0	0	0	0	0	0	0	0	0	0	0	0	0	0	0	0	0	0	0	43	26	0	0	0	0	0	0	0	0	0	0	0	0	0	0	0	16	0	0	0
ASV_319	Bacteria	Proteobacteria	Alphaproteobacteria	Caulobacterales	Caulobacteraceae	Brevundimonas	0	0	0	0	0	0	0	0	0	0	0	0	0	0	0	0	0	0	0	0	0	0	0	0	0	0	0	0	0	11	0	0	0	0	0	0	0	0	0	0	0	0	66
ASV_320	Bacteria	Proteobacteria	Alphaproteobacteria	Caulobacterales	Caulobacteraceae	Phenylobacterium	0	0	26	3	6	10	0	0	6	8	3	5	9	6	0	5	0	0	0	0	0	0	27	13	0	0	0	0	10	36	0	0	0	0	0	0	10	4	11	18	16	0	0
ASV_321	Bacteria	Proteobacteria	Alphaproteobacteria	Sphingomonadales	Sphingomonadaceae	Sphingopyxis	0	0	0	0	64	0	0	0	0	0	0	0	0	0	0	0	0	0	0	0	0	0	14	0	0	0	0	0	0	103	0	0	0	0	57	0	0	0	0	21	0	0	0
ASV_322	Bacteria	Bacteroidota	Bacteroidia	Cytophagales	Cyclobacteriaceae	Algoriphagus	0	0	0	0	0	0	0	0	0	0	0	0	0	0	0	0	0	0	0	0	0	0	0	0	0	0	0	0	0	27	0	0	0	0	0	0	0	0	0	0	0	0	0
ASV_323	Bacteria	Proteobacteria	Gammaproteobacteria	Pseudomonadales	Moraxellaceae	Acinetobacter	0	0	25	16	12	14	0	7	14	19	14	21	9	12	19	11	0	0	0	7	0	16	98	12	0	0	0	0	0	16	0	0	0	0	0	0	0	0	0	41	12	0	0
ASV_324	Bacteria	Proteobacteria	Alphaproteobacteria	Caulobacterales	Caulobacteraceae	Phenylobacterium	0	0	24	9	10	6	0	0	8	11	6	7	10	4	19	5	0	0	0	0	0	0	27	15	0	0	0	0	0	36	0	0	0	0	0	0	0	9	4	16	21	0	0
ASV_325	Bacteria	Proteobacteria	Alphaproteobacteria	Rhizobiales	Rhizobiaceae	NA	0	46	4	0	0	0	0	45	0	0	0	0	0	0	0	28	0	0	0	0	0	0	18	0	0	0	0	0	0	27	0	0	0	0	0	0	0	0	25	21	11	0	0
ASV_326	Bacteria	Proteobacteria	Alphaproteobacteria	Rhodobacterales	Rhodobacteraceae	NA	0	45	0	0	53	0	0	7	0	0	0	0	0	23	0	0	0	0	0	17	0	0	20	29	0	0	0	0	0	0	0	0	0	0	0	0	0	0	0	25	52	0	0
ASV_327	Bacteria	Proteobacteria	Gammaproteobacteria	Pseudomonadales	Pseudomonadaceae	Pseudomonas	0	0	0	36	17	58	0	0	7	9	0	10	0	13	18	21	0	0	0	41	24	15	69	0	0	0	0	0	0	0	0	0	0	0	0	0	0	0	0	0	0	0	0
ASV_328	Bacteria	Proteobacteria	Gammaproteobacteria	Burkholderiales	Rhodocyclaceae	C39	0	0	0	19	0	0	0	0	0	0	0	53	0	0	0	0	0	0	0	0	0	0	7	0	0	0	0	0	0	0	0	0	0	0	0	0	0	0	0	0	0	0	0
ASV_329	Bacteria	Proteobacteria	Gammaproteobacteria	Pseudomonadales	Pseudomonadaceae	NA	0	0	0	0	35	0	0	0	21	10	53	15	39	25	45	22	0	0	0	13	0	21	98	0	0	0	0	0	0	0	0	0	0	0	0	0	0	0	0	0	0	0	0
ASV_330	Bacteria	Proteobacteria	Gammaproteobacteria	Burkholderiales	Rhodocyclaceae	C39	0	0	0	0	0	0	0	0	0	0	0	0	0	0	0	0	0	0	0	0	0	0	6	0	0	0	0	0	0	0	0	0	0	0	0	0	0	0	0	0	0	0	0
ASV_331	Bacteria	Proteobacteria	Gammaproteobacteria	Burkholderiales	Gallionellaceae	Candidatus Nitrotoga	0	9	0	0	0	0	0	0	0	0	0	0	0	0	0	0	0	0	0	0	0	0	0	0	0	0	0	0	0	0	0	0	0	0	0	0	0	0	0	0	0	0	0
ASV_332	Bacteria	Proteobacteria	Gammaproteobacteria	Pseudomonadales	Moraxellaceae	Acinetobacter	0	0	17	7	17	14	0	0	16	29	18	24	12	22	13	11	0	0	0	18	0	14	77	10	0	0	0	0	0	6	0	0	0	0	0	0	0	0	0	36	10	0	0
ASV_333	Bacteria	Proteobacteria	Alphaproteobacteria	Caulobacterales	Caulobacteraceae	Brevundimonas	0	0	0	0	0	0	0	0	0	0	0	0	0	0	0	0	0	0	0	0	0	0	0	0	0	0	0	0	46	10	0	0	0	0	0	0	0	0	0	0	29	0	0
ASV_334	Bacteria	Firmicutes	Clostridia	Peptostreptococcales-Tissierellales	Peptostreptococcaceae	NA	0	0	57	0	0	0	0	0	0	23	27	0	64	0	0	0	0	0	0	13	0	0	12	11	0	0	0	0	0	10	0	0	0	0	0	0	0	0	0	19	18	0	0
ASV_335	Bacteria	Proteobacteria	Gammaproteobacteria	Pseudomonadales	Pseudomonadaceae	Pseudomonas	0	0	16	37	21	26	9	12	43	40	8	34	26	45	15	34	0	0	0	15	0	17	92	0	0	0	0	0	0	0	0	0	0	0	0	0	0	0	0	18	0	0	0
ASV_336	Bacteria	Proteobacteria	Gammaproteobacteria	Pseudomonadales	Moraxellaceae	Acinetobacter	0	0	13	7	11	10	0	0	27	25	10	18	0	16	0	16	0	0	0	27	0	27	194	0	0	0	0	0	0	0	0	0	0	0	0	0	0	0	0	15	0	0	0
ASV_337	Bacteria	Proteobacteria	Alphaproteobacteria	Caulobacterales	Caulobacteraceae	Brevundimonas	0	0	0	0	0	0	0	0	0	0	0	0	0	0	0	0	0	0	0	0	0	0	0	0	0	0	0	0	0	20	0	0	0	0	0	0	0	0	40	0	30	0	0
ASV_338	Bacteria	Actinobacteriota	Actinobacteria	Micrococcales	Microbacteriaceae	NA	0	0	0	0	0	0	0	0	0	0	0	0	0	0	0	0	0	0	0	0	0	0	33	0	0	0	0	0	0	0	0	0	0	0	0	0	0	0	0	9	0	0	0
ASV_339	NA	NA	NA	NA	NA	NA	0	0	0	0	0	0	0	0	0	0	0	0	0	0	0	0	0	0	0	0	0	0	0	0	0	0	0	0	0	0	0	0	0	0	0	0	0	0	0	0	0	0	0
ASV_340	Bacteria	Actinobacteriota	Actinobacteria	Micrococcales	Microbacteriaceae	NA	0	32	0	0	0	0	0	0	0	62	0	0	0	0	0	0	0	0	0	0	0	0	50	0	0	0	0	0	0	24	0	0	0	0	0	0	0	0	0	13	0	0	0
ASV_341	Bacteria	Proteobacteria	Gammaproteobacteria	Pseudomonadales	Pseudomonadaceae	Pseudomonas	0	0	19	25	16	21	3	7	29	37	19	31	26	29	7	25	0	0	0	18	0	11	116	26	0	0	0	0	0	0	0	0	0	0	0	0	0	0	0	10	0	0	0
ASV_342	Bacteria	Actinobacteriota	Actinobacteria	Micrococcales	Microbacteriaceae	NA	0	0	0	0	0	0	0	0	0	0	0	0	0	0	0	0	0	0	0	0	0	0	0	46	0	0	0	0	43	0	0	0	0	0	0	0	0	0	0	0	0	82	0
ASV_343	NA	NA	NA	NA	NA	NA	0	0	0	0	0	0	0	0	0	0	0	0	0	0	0	0	0	0	0	0	0	0	0	0	0	0	0	0	0	0	0	0	0	0	0	0	0	0	0	0	0	0	32
ASV_344	Bacteria	Proteobacteria	Gammaproteobacteria	Burkholderiales	Comamonadaceae	Comamonas	0	0	152	0	47	0	0	0	0	0	0	0	42	0	0	69	0	0	0	0	0	0	36	0	0	0	0	0	0	0	0	0	0	0	0	0	0	0	0	87	0	0	0
ASV_345	Bacteria	Proteobacteria	Gammaproteobacteria	Xanthomonadales	Xanthomonadaceae	Stenotrophomonas	0	0	22	15	15	12	0	0	7	12	9	0	0	0	0	15	0	0	0	13	0	82	13	0	0	0	0	0	0	0	0	0	0	0	0	0	85	0	0	23	9	0	0
ASV_346	Bacteria	Proteobacteria	Gammaproteobacteria	Pseudomonadales	Moraxellaceae	Acinetobacter	0	0	21	14	19	11	0	0	22	18	14	11	20	28	15	16	0	0	0	11	0	25	66	14	0	0	0	0	0	0	0	0	0	0	0	0	0	0	0	8	0	0	0
ASV_347	Bacteria	Proteobacteria	Alphaproteobacteria	Caulobacterales	Caulobacteraceae	Brevundimonas	0	0	0	0	0	0	0	0	0	0	0	0	0	0	0	0	0	0	0	0	0	0	0	0	0	0	0	0	0	9	0	0	0	0	0	0	0	71	44	0	38	0	0
ASV_348	Bacteria	Proteobacteria	Gammaproteobacteria	Pseudomonadales	Pseudomonadaceae	Pseudomonas	0	0	21	11	17	26	36	19	30	37	14	26	17	19	13	19	0	0	0	5	0	16	96	27	0	0	0	0	0	0	0	0	0	0	0	0	0	0	0	9	0	0	0
ASV_349	Bacteria	Proteobacteria	Alphaproteobacteria	Caulobacterales	Caulobacteraceae	Phenylobacterium	0	0	17	6	7	15	0	0	14	5	8	0	13	5	6	9	0	0	0	0	0	6	20	0	3	0	0	0	8	31	0	0	0	0	0	0	0	13	4	25	14	0	0
ASV_350	Bacteria	Proteobacteria	Gammaproteobacteria	Burkholderiales	Comamonadaceae	NA	0	46	0	0	0	15	0	0	18	14	20	0	0	27	0	0	0	0	0	0	0	20	8	77	0	0	0	0	0	12	0	43	0	0	0	0	0	0	0	10	0	0	0
ASV_351	Bacteria	Proteobacteria	Gammaproteobacteria	Burkholderiales	Comamonadaceae	Comamonas	0	0	11	25	24	21	0	11	36	21	27	15	27	20	12	34	0	0	0	20	0	11	105	0	0	0	0	0	0	7	0	0	0	0	0	0	0	0	0	0	0	0	0
ASV_352	Bacteria	Proteobacteria	Gammaproteobacteria	Burkholderiales	Comamonadaceae	NA	0	0	9	18	19	0	0	0	12	15	12	9	8	11	0	10	0	0	0	6	0	12	25	9	0	0	0	0	0	24	0	0	0	0	49	0	0	0	0	31	0	19	0
ASV_353	Bacteria	Proteobacteria	Gammaproteobacteria	Pseudomonadales	Moraxellaceae	Acinetobacter	0	0	14	6	13	11	0	24	16	34	15	9	8	24	15	10	0	0	0	10	0	14	73	0	0	0	0	0	0	15	0	0	0	0	0	0	0	0	0	33	0	0	0
ASV_354	Bacteria	Proteobacteria	Gammaproteobacteria	Burkholderiales	Comamonadaceae	Aquabacterium	0	0	12	16	3	0	0	0	8	14	0	20	15	20	0	22	0	0	0	10	0	4	33	3	0	0	30	0	0	0	0	0	0	0	0	0	0	0	0	29	53	0	0
ASV_355	Bacteria	Proteobacteria	Alphaproteobacteria	Caulobacterales	Caulobacteraceae	Phenylobacterium	0	0	19	7	13	7	0	0	10	7	0	6	6	6	0	3	0	0	0	5	0	13	18	12	0	0	0	0	9	40	0	13	0	0	0	0	0	0	7	25	27	0	0
ASV_356	Bacteria	Proteobacteria	Gammaproteobacteria	Pseudomonadales	Moraxellaceae	Acinetobacter	0	0	16	11	6	6	0	4	16	20	14	17	4	10	14	12	0	0	0	8	0	11	55	4	0	0	0	0	0	0	0	0	0	0	0	91	0	0	0	43	0	0	0
ASV_357	Bacteria	Proteobacteria	Alphaproteobacteria	Sphingomonadales	Sphingomonadaceae	Sphingopyxis	0	0	0	0	0	0	0	0	0	0	0	0	0	0	0	0	0	0	0	0	24	0	16	0	0	0	0	0	0	0	0	0	0	0	0	0	0	103	0	16	0	0	0
ASV_358	Bacteria	Planctomycetota	Planctomycetes	Planctomycetales	Rubinisphaeraceae	NA	0	0	0	0	0	0	0	0	0	0	0	0	0	0	0	0	0	0	0	0	0	0	0	0	0	0	0	0	0	0	0	0	0	0	0	0	0	0	0	0	0	0	0
ASV_359	Bacteria	Firmicutes	Clostridia	Clostridiales	Clostridiaceae	Clostridium sensu stricto 1	0	0	0	0	0	52	0	0	0	0	0	0	0	0	0	0	0	0	0	0	0	0	48	0	0	0	0	0	0	97	0	0	0	0	18	0	0	33	0	0	0	0	0
ASV_360	Bacteria	Firmicutes	Clostridia	Peptostreptococcales-Tissierellales	Peptostreptococcaceae	NA	0	0	0	0	0	46	0	0	0	0	0	0	0	0	0	0	0	0	0	0	0	0	11	12	0	0	0	0	0	12	0	0	0	0	0	0	0	0	0	21	0	0	0
ASV_361	Bacteria	Bacteroidota	Bacteroidia	Cytophagales	Cyclobacteriaceae	Algoriphagus	0	71	0	0	0	0	0	0	0	0	0	0	0	0	0	0	0	0	0	0	0	0	0	0	0	0	0	0	0	0	0	0	0	0	0	0	0	0	0	0	0	0	0
ASV_362	Bacteria	Actinobacteriota	Actinobacteria	Micrococcales	Microbacteriaceae	NA	0	59	0	0	0	0	0	0	0	0	0	0	47	0	0	0	0	0	0	0	0	0	0	0	0	0	0	0	0	0	0	0	0	0	0	0	0	0	0	0	21	0	0
ASV_363	Bacteria	Firmicutes	Clostridia	Peptostreptococcales-Tissierellales	Peptostreptococcaceae	NA	0	0	24	74	0	0	0	0	22	15	0	0	0	0	0	0	0	0	0	0	0	0	15	13	0	0	0	0	0	19	0	0	0	0	0	0	63	0	0	11	16	0	0
ASV_364	Bacteria	Firmicutes	Clostridia	Peptostreptococcales-Tissierellales	Peptostreptococcaceae	NA	0	0	0	0	0	0	0	0	0	38	0	0	0	0	0	0	0	0	0	0	0	0	5	41	0	0	0	0	0	10	0	0	0	0	0	0	0	0	0	13	0	0	0
ASV_365	Bacteria	Proteobacteria	Gammaproteobacteria	Pseudomonadales	Moraxellaceae	Acinetobacter	0	0	19	4	15	13	0	0	15	22	7	14	9	29	7	8	0	0	0	16	0	13	87	7	0	0	0	0	0	6	0	0	0	0	0	0	0	0	0	36	0	0	0
ASV_366	Bacteria	Proteobacteria	Alphaproteobacteria	Sphingomonadales	Sphingomonadaceae	Sphingopyxis	0	0	0	0	0	0	0	0	0	0	0	0	0	47	0	0	0	0	0	0	0	0	0	0	0	0	0	0	0	0	0	0	0	0	0	0	0	0	0	0	0	0	0
ASV_367	NA	NA	NA	NA	NA	NA	0	0	0	0	0	0	0	0	0	0	0	0	0	0	0	0	0	0	0	0	0	0	0	0	0	0	0	0	0	0	0	0	0	0	0	0	0	0	0	0	0	0	0
ASV_368	Bacteria	Actinobacteriota	Actinobacteria	Micrococcales	Microbacteriaceae	Leucobacter	0	0	0	0	0	0	0	0	0	0	0	0	0	0	0	0	0	0	0	0	0	0	0	76	0	0	0	0	0	0	0	0	0	0	0	7	0	0	0	131	0	0	0
ASV_369	Bacteria	Proteobacteria	Gammaproteobacteria	Pseudomonadales	Moraxellaceae	Acinetobacter	0	0	17	10	17	9	0	0	14	28	20	13	13	15	18	12	0	12	0	9	13	19	74	14	0	0	0	0	0	0	0	0	0	0	0	0	0	0	0	18	0	0	0
ASV_370	Bacteria	Proteobacteria	Alphaproteobacteria	Caulobacterales	Caulobacteraceae	Brevundimonas	0	0	40	0	0	77	0	0	7	42	0	55	28	0	0	0	0	0	0	0	0	0	7	59	0	0	0	0	0	7	0	0	0	0	0	0	0	0	0	13	21	0	0
ASV_371	Bacteria	Proteobacteria	Gammaproteobacteria	Pseudomonadales	Moraxellaceae	Acinetobacter	0	0	11	7	10	8	0	0	12	15	10	8	22	14	14	14	0	10	11	9	0	25	73	10	40	0	0	0	0	0	0	0	0	0	0	0	0	0	0	15	0	0	0
ASV_372	Bacteria	Proteobacteria	Alphaproteobacteria	Caulobacterales	Caulobacteraceae	Phenylobacterium	0	0	26	3	3	13	0	0	14	10	0	9	7	12	0	5	0	0	0	0	0	7	17	10	10	0	0	0	0	27	0	0	0	0	0	0	21	4	3	14	24	0	0
ASV_373	Bacteria	Proteobacteria	Alphaproteobacteria	Caulobacterales	Caulobacteraceae	Phenylobacterium	0	0	23	5	13	8	0	0	11	7	0	10	13	3	0	6	0	0	0	0	0	10	14	3	0	0	0	0	10	13	0	0	18	0	0	0	0	5	0	14	28	0	0
ASV_374	NA	NA	NA	NA	NA	NA	0	0	0	0	0	0	0	0	0	0	0	0	0	0	0	0	0	0	0	0	0	0	0	0	0	0	0	0	0	0	0	0	0	0	0	0	0	0	0	0	0	0	0
ASV_375	Bacteria	Proteobacteria	Gammaproteobacteria	Burkholderiales	Comamonadaceae	Comamonas	0	0	3	22	22	10	0	7	28	40	20	12	8	24	14	24	0	0	0	26	0	20	109	0	0	0	0	0	0	8	0	0	0	0	0	0	0	0	0	0	0	0	0
ASV_376	Bacteria	Proteobacteria	Alphaproteobacteria	Caulobacterales	Caulobacteraceae	Brevundimonas	0	0	66	0	0	0	0	0	0	90	78	0	0	0	0	24	0	0	0	0	0	0	0	0	0	0	0	0	0	0	0	0	0	0	0	0	0	0	0	0	0	0	0
ASV_377	Bacteria	Proteobacteria	Alphaproteobacteria	Rhizobiales	Beijerinckiaceae	Bosea	0	0	0	0	0	0	0	0	0	0	0	0	57	0	0	0	0	0	0	0	0	0	32	111	0	0	0	0	0	0	0	0	0	0	0	0	0	0	74	0	0	0	0
ASV_378	Bacteria	Proteobacteria	Alphaproteobacteria	Caulobacterales	Caulobacteraceae	Phenylobacterium	0	0	20	6	4	8	0	0	14	4	0	12	8	4	0	0	0	0	0	0	0	0	29	9	0	0	0	0	4	23	0	0	16	0	0	0	0	0	11	20	16	0	0
ASV_379	Bacteria	Proteobacteria	Alphaproteobacteria	Rhodobacterales	Rhodobacteraceae	NA	0	27	0	0	0	0	0	0	0	0	0	0	0	0	0	0	0	0	0	0	0	0	0	9	0	0	0	0	0	0	0	0	0	0	0	0	0	0	0	19	60	0	0
ASV_380	Bacteria	Proteobacteria	Alphaproteobacteria	Caulobacterales	Caulobacteraceae	Phenylobacterium	0	0	29	9	17	9	0	0	8	9	0	10	8	6	0	10	0	0	0	0	0	0	11	20	0	0	0	0	9	25	0	0	0	0	0	3	10	10	6	14	17	0	0
ASV_381	Bacteria	Proteobacteria	Gammaproteobacteria	Burkholderiales	Comamonadaceae	Aquabacterium	0	13	15	10	7	8	0	0	0	11	0	15	10	16	0	10	0	0	0	4	0	7	30	14	0	0	0	0	0	0	0	0	0	0	0	0	0	0	0	36	0	0	0
ASV_382	Bacteria	Proteobacteria	Gammaproteobacteria	Burkholderiales	Comamonadaceae	Aquabacterium	0	17	8	14	0	0	0	0	0	8	0	19	13	14	0	8	0	0	0	0	0	0	27	27	0	0	0	0	0	0	0	0	0	0	0	0	0	0	0	39	0	0	0
ASV_383	Bacteria	Proteobacteria	Gammaproteobacteria	Aeromonadales	NA	NA	0	0	16	11	17	0	0	13	22	39	10	7	7	21	15	12	0	0	44	31	0	22	23	0	0	0	0	0	0	0	0	0	0	0	0	0	0	0	0	24	0	0	0
ASV_384	Bacteria	Proteobacteria	Gammaproteobacteria	Burkholderiales	Rhodocyclaceae	C39	0	0	0	9	0	0	0	0	0	0	0	0	0	0	0	0	0	0	0	0	0	0	16	0	0	0	0	0	0	0	0	0	0	0	0	0	0	0	0	0	0	0	0
ASV_385	Bacteria	Proteobacteria	NA	NA	NA	NA	0	0	0	0	0	0	0	0	0	0	0	0	0	0	0	0	0	0	0	0	0	0	0	0	0	0	0	0	0	27	0	0	0	0	100	0	0	0	0	0	30	0	0
ASV_386	Bacteria	Proteobacteria	Gammaproteobacteria	Burkholderiales	Comamonadaceae	NA	0	7	12	18	26	0	0	0	12	18	12	12	17	10	0	20	0	40	0	8	0	12	25	23	0	0	0	0	0	0	0	0	0	0	0	0	0	0	0	41	37	0	0
ASV_387	Bacteria	Proteobacteria	Gammaproteobacteria	Burkholderiales	Comamonadaceae	NA	0	0	25	9	22	0	0	10	16	24	17	15	0	4	52	17	0	0	0	18	45	9	37	19	0	0	0	0	0	0	0	0	0	0	0	0	0	0	0	18	0	0	0
ASV_388	Bacteria	Proteobacteria	Gammaproteobacteria	Pseudomonadales	Pseudomonadaceae	Pseudomonas	0	0	20	23	23	22	10	15	23	36	9	27	11	17	12	24	0	0	0	8	0	8	92	0	0	0	0	0	0	0	42	0	0	0	0	0	0	0	0	6	0	0	0
ASV_389	Bacteria	Proteobacteria	Gammaproteobacteria	Burkholderiales	Comamonadaceae	NA	0	0	23	14	14	13	0	0	0	0	0	0	0	0	0	0	0	0	0	0	0	0	0	0	31	0	0	0	0	0	0	0	0	0	0	0	0	0	0	12	31	0	0
ASV_390	Bacteria	Actinobacteriota	Actinobacteria	NA	NA	NA	0	0	0	0	0	0	0	0	0	0	0	0	30	0	0	36	0	0	0	48	0	0	0	80	0	0	0	0	0	0	0	0	0	0	0	0	0	0	0	0	0	0	0
ASV_391	Bacteria	Proteobacteria	Gammaproteobacteria	Burkholderiales	Rhodocyclaceae	C39	0	0	0	0	0	0	0	0	0	0	0	0	0	0	0	0	0	0	0	0	0	0	8	0	0	0	0	0	0	0	0	0	0	0	0	0	0	0	0	0	0	0	0
ASV_392	Bacteria	Proteobacteria	Gammaproteobacteria	Xanthomonadales	Xanthomonadaceae	Stenotrophomonas	0	0	24	19	19	18	0	0	18	10	16	11	25	14	0	15	0	0	0	17	0	82	5	0	0	0	0	0	0	0	0	0	0	0	0	0	0	0	0	0	0	0	0
ASV_393	Bacteria	Proteobacteria	Alphaproteobacteria	Caulobacterales	Caulobacteraceae	Phenylobacterium	0	0	17	6	8	11	0	0	15	5	0	0	9	7	0	6	0	0	0	4	0	17	11	8	0	0	0	0	0	25	0	20	0	0	0	14	0	4	14	17	34	0	0
ASV_394	Bacteria	Proteobacteria	Gammaproteobacteria	Pseudomonadales	Moraxellaceae	Acinetobacter	0	0	12	0	16	19	0	17	0	14	0	0	0	10	17	16	0	0	47	9	0	21	54	0	0	0	0	0	0	35	0	0	0	0	0	0	0	0	0	23	31	0	0
ASV_395	Bacteria	Bacteroidota	Bacteroidia	Flavobacteriales	Flavobacteriaceae	Flavobacterium	0	0	0	0	0	0	0	0	0	0	0	0	0	0	0	0	0	0	0	0	0	0	20	0	0	0	0	0	0	0	0	0	0	0	0	0	0	0	0	17	0	0	0
ASV_396	NA	NA	NA	NA	NA	NA	0	0	0	0	0	0	0	0	0	0	0	0	0	0	0	0	0	0	0	0	0	0	0	0	0	0	0	0	0	0	0	0	0	0	0	0	0	0	0	0	0	0	0
ASV_397	Bacteria	Proteobacteria	Gammaproteobacteria	Burkholderiales	Rhodocyclaceae	C39	0	0	0	0	0	0	0	0	0	0	0	0	0	0	0	0	0	0	0	0	0	0	11	0	0	0	0	0	0	0	0	0	0	0	0	0	0	0	0	0	0	0	0
ASV_398	Bacteria	Proteobacteria	Gammaproteobacteria	Burkholderiales	Rhodocyclaceae	C39	0	0	0	0	0	0	0	0	0	0	0	0	0	0	0	0	0	0	0	0	0	0	0	0	0	0	0	0	0	0	0	0	0	0	0	0	0	0	0	0	0	0	0
ASV_399	Bacteria	Proteobacteria	Alphaproteobacteria	Rhizobiales	Rhizobiaceae	NA	0	0	0	0	0	0	0	0	0	0	0	0	0	0	0	0	0	0	0	0	0	0	0	55	0	0	0	0	0	0	0	0	0	0	0	0	0	0	0	16	0	0	0
ASV_400	Bacteria	Proteobacteria	Gammaproteobacteria	Burkholderiales	Rhodocyclaceae	C39	0	0	0	0	0	0	0	0	0	0	12	0	0	0	0	0	0	0	0	0	0	0	8	0	0	0	0	0	0	0	0	0	0	0	0	0	0	0	0	0	0	0	0
ASV_401	Bacteria	Actinobacteriota	Actinobacteria	Micrococcales	Microbacteriaceae	Leucobacter	0	0	0	0	0	0	0	0	0	0	0	0	0	0	0	0	0	0	0	0	0	0	0	0	0	0	0	0	0	36	0	0	0	0	0	0	0	0	0	0	0	0	0
ASV_402	Bacteria	Firmicutes	Clostridia	Peptostreptococcales-Tissierellales	Peptostreptococcaceae	NA	0	11	0	0	0	0	0	0	0	0	0	0	0	0	0	0	0	0	0	0	0	0	8	0	0	0	0	0	0	7	0	22	0	21	56	0	0	0	0	16	0	0	0
ASV_403	Bacteria	Proteobacteria	Gammaproteobacteria	Pseudomonadales	Moraxellaceae	Acinetobacter	0	0	19	5	0	26	0	0	20	7	19	10	17	14	9	17	0	0	0	11	0	21	25	28	0	0	0	0	0	0	52	0	0	0	0	0	0	0	0	40	9	0	0
ASV_404	Bacteria	Proteobacteria	Gammaproteobacteria	Pseudomonadales	Moraxellaceae	Acinetobacter	0	0	9	7	23	11	0	4	13	25	8	9	7	9	17	12	0	0	0	7	0	20	56	0	0	0	0	0	0	0	0	0	0	0	0	0	0	0	0	39	5	0	0
ASV_405	Bacteria	Proteobacteria	Alphaproteobacteria	Rhodobacterales	Rhodobacteraceae	NA	0	0	0	0	0	62	0	7	0	0	0	0	0	21	0	24	0	0	0	29	0	0	21	0	0	0	0	0	0	0	0	0	0	0	0	0	0	0	0	21	0	22	0
ASV_406	Bacteria	Proteobacteria	Alphaproteobacteria	Rhizobiales	Rhizobiaceae	NA	0	0	0	0	0	0	0	0	0	0	0	0	0	0	0	0	0	0	0	0	0	0	0	74	0	0	0	0	0	0	0	0	0	0	0	0	0	0	0	27	0	0	0
ASV_407	NA	NA	NA	NA	NA	NA	0	0	0	0	0	0	0	0	0	0	0	0	0	0	0	0	0	0	0	0	0	0	0	0	0	0	0	0	0	0	0	0	0	0	0	0	0	0	0	0	0	0	0
ASV_408	Bacteria	Proteobacteria	Gammaproteobacteria	Xanthomonadales	Rhodanobacteraceae	Aquimonas	0	0	0	0	0	0	0	20	0	0	0	0	0	0	0	0	0	0	0	34	0	0	0	0	0	0	0	0	0	0	0	0	0	0	0	0	0	0	0	0	0	0	0
ASV_409	Bacteria	Proteobacteria	Gammaproteobacteria	Burkholderiales	Comamonadaceae	NA	0	0	16	7	13	12	0	0	19	9	0	18	19	15	0	21	0	0	0	14	43	0	6	0	0	0	0	0	0	33	0	0	0	0	0	0	0	0	0	0	57	0	0
ASV_410	Bacteria	Proteobacteria	Gammaproteobacteria	Pseudomonadales	Moraxellaceae	Acinetobacter	0	0	14	13	19	17	43	0	6	33	12	21	8	28	17	5	0	0	0	15	28	17	74	0	0	0	0	0	0	5	0	0	0	0	0	0	0	0	0	10	9	0	0
ASV_411	Bacteria	Proteobacteria	Gammaproteobacteria	Pseudomonadales	Moraxellaceae	Acinetobacter	0	0	21	8	18	13	0	0	3	36	0	6	11	33	11	9	0	22	0	11	0	18	61	0	0	0	0	0	0	3	0	0	0	0	0	0	0	0	24	27	14	0	0
ASV_412	Bacteria	Proteobacteria	Gammaproteobacteria	Burkholderiales	Rhodocyclaceae	C39	0	0	0	0	0	0	0	33	0	20	0	0	0	0	0	0	0	0	0	0	0	0	4	0	0	0	0	0	0	0	0	0	0	0	0	0	0	0	0	0	0	0	0
ASV_413	Bacteria	Proteobacteria	Gammaproteobacteria	Pseudomonadales	Pseudomonadaceae	Pseudomonas	0	0	44	0	4	0	0	0	6	9	0	26	0	24	0	22	0	0	0	0	0	22	85	0	0	0	0	0	0	68	0	0	0	0	0	0	0	0	0	0	0	0	0
ASV_414	Bacteria	Proteobacteria	Gammaproteobacteria	Burkholderiales	Comamonadaceae	Comamonas	0	0	4	14	27	18	0	4	24	23	24	9	20	25	7	20	0	0	0	27	0	26	102	0	0	0	0	0	0	5	0	0	0	0	0	0	0	0	0	0	0	0	0
ASV_415	NA	NA	NA	NA	NA	NA	0	99	0	0	0	0	0	0	0	0	13	0	0	0	0	0	0	0	0	0	0	0	0	0	0	0	0	0	0	0	0	0	0	0	0	0	0	0	0	0	17	0	0
ASV_416	Bacteria	Proteobacteria	Gammaproteobacteria	Burkholderiales	Gallionellaceae	Candidatus Nitrotoga	0	0	0	0	0	0	0	0	0	0	0	0	0	0	0	0	0	0	0	0	0	0	0	0	0	0	0	0	0	0	0	0	0	0	0	0	0	0	0	0	0	0	0
ASV_417	Bacteria	Proteobacteria	Gammaproteobacteria	Pseudomonadales	Moraxellaceae	Acinetobacter	0	0	12	12	16	12	0	0	17	28	8	17	16	14	14	19	0	13	0	16	0	13	64	0	0	0	0	0	0	3	0	0	0	0	0	0	0	0	0	24	3	0	0
ASV_418	Bacteria	Proteobacteria	Alphaproteobacteria	Rhodobacterales	Rhodobacteraceae	NA	0	0	0	0	0	0	0	0	0	0	0	0	0	0	0	0	0	0	0	0	0	0	0	0	0	0	0	0	0	0	0	0	0	0	0	0	0	0	0	58	0	0	0
ASV_419	Bacteria	Proteobacteria	Gammaproteobacteria	Burkholderiales	Burkholderiaceae	Limnobacter	0	0	0	0	0	0	0	0	0	0	0	0	0	0	0	0	0	0	0	0	0	0	0	0	0	0	0	0	0	0	0	0	0	0	0	0	0	0	0	0	0	0	0
ASV_420	Bacteria	Proteobacteria	Gammaproteobacteria	Burkholderiales	Rhodocyclaceae	C39	0	26	0	0	0	0	0	0	0	0	0	0	0	0	0	0	0	0	0	0	0	0	13	0	0	0	0	0	0	0	0	0	0	0	0	0	0	0	0	0	0	0	0
ASV_421	Bacteria	Proteobacteria	Gammaproteobacteria	Burkholderiales	Comamonadaceae	Aquabacterium	0	17	5	6	4	8	0	0	0	11	0	15	12	5	0	6	0	0	0	0	0	5	35	16	0	0	0	0	0	29	0	0	0	0	0	0	0	0	0	33	0	0	0
ASV_422	Bacteria	Proteobacteria	Gammaproteobacteria	Pseudomonadales	Moraxellaceae	Acinetobacter	0	0	0	7	14	3	0	0	15	18	13	21	0	15	14	11	0	0	0	0	0	22	224	25	0	0	0	0	0	0	40	0	0	0	0	0	0	0	0	4	0	0	0
ASV_423	Bacteria	Proteobacteria	Gammaproteobacteria	Pseudomonadales	Moraxellaceae	Acinetobacter	0	0	12	14	10	8	0	0	13	24	0	16	17	19	17	19	0	18	24	9	0	15	43	0	0	0	0	0	0	4	0	0	0	0	0	0	0	0	0	19	0	0	0
ASV_424	Bacteria	Proteobacteria	Gammaproteobacteria	Burkholderiales	Rhodocyclaceae	Methyloversatilis	0	79	0	0	0	0	0	0	0	0	0	0	0	0	0	0	0	0	0	0	0	0	0	0	0	0	0	0	0	0	0	0	0	0	0	0	0	0	0	14	0	0	0
ASV_425	Bacteria	Bacteroidota	Bacteroidia	Flavobacteriales	Flavobacteriaceae	Flavobacterium	0	0	0	0	0	0	0	0	0	0	0	0	0	0	0	0	0	0	0	0	0	0	42	0	0	0	0	0	0	35	0	0	0	0	0	0	0	0	0	0	15	0	0
ASV_426	Bacteria	Proteobacteria	Gammaproteobacteria	Pseudomonadales	Pseudomonadaceae	Pseudomonas	0	0	17	49	8	22	0	0	0	0	0	0	18	20	106	9	0	0	0	50	0	0	0	73	0	0	0	0	0	69	0	0	0	0	0	0	0	0	0	0	0	0	0
ASV_427	Bacteria	Proteobacteria	Gammaproteobacteria	Pseudomonadales	Pseudomonadaceae	Pseudomonas	0	0	15	16	19	19	0	10	22	35	15	18	24	16	12	20	0	0	0	11	0	22	101	0	0	0	0	0	0	0	0	0	0	0	0	0	0	48	0	6	0	0	0
ASV_428	Bacteria	Proteobacteria	Gammaproteobacteria	Burkholderiales	Comamonadaceae	Aquabacterium	0	0	12	6	8	0	0	0	0	11	0	14	7	14	0	18	0	0	0	0	0	13	40	0	0	0	0	0	0	0	0	0	0	0	0	0	0	0	0	46	0	0	0
ASV_429	Bacteria	Proteobacteria	Gammaproteobacteria	Burkholderiales	Comamonadaceae	NA	0	0	10	6	0	0	0	0	0	8	0	9	0	23	0	0	0	0	0	0	0	0	4	14	0	0	0	0	0	0	0	0	0	0	43	0	0	0	0	4	73	0	0
ASV_430	Bacteria	Proteobacteria	Gammaproteobacteria	Pseudomonadales	Moraxellaceae	Acinetobacter	0	0	24	0	7	15	0	0	21	11	24	12	24	9	12	7	0	0	0	33	0	16	37	34	0	0	0	0	0	0	0	0	0	0	0	0	0	0	0	36	5	0	0
ASV_431	NA	NA	NA	NA	NA	NA	0	0	0	0	0	0	0	0	0	0	0	0	0	0	0	0	0	0	0	0	0	0	0	0	0	0	0	0	0	0	0	0	0	0	0	0	0	0	0	0	0	0	0
ASV_432	Bacteria	Proteobacteria	Alphaproteobacteria	Rhizobiales	Rhizobiaceae	NA	0	18	14	0	0	0	0	0	0	0	0	0	33	0	0	22	0	0	0	24	0	52	15	20	0	0	0	0	0	12	0	0	0	0	0	0	0	0	14	13	3	0	0
ASV_433	Bacteria	Proteobacteria	Gammaproteobacteria	Pseudomonadales	Moraxellaceae	Acinetobacter	0	0	11	0	24	46	0	14	0	9	0	0	0	7	8	14	0	0	0	7	46	8	42	0	0	0	0	0	0	21	0	0	0	0	0	0	0	0	0	10	20	0	0
ASV_434	Bacteria	Firmicutes	Clostridia	Peptostreptococcales-Tissierellales	Peptostreptococcaceae	NA	0	48	0	0	26	0	0	0	0	0	0	0	0	0	0	0	0	0	0	0	0	0	19	0	0	0	0	0	0	14	0	0	0	0	0	0	0	0	0	12	0	0	0
ASV_435	Bacteria	Proteobacteria	Alphaproteobacteria	Rhizobiales	Rhizobiaceae	NA	0	0	5	0	0	0	0	0	0	0	0	34	0	0	0	0	0	0	0	0	0	0	11	14	0	0	0	0	0	13	0	0	66	0	0	0	0	0	0	13	18	0	0
ASV_436	Bacteria	Proteobacteria	Alphaproteobacteria	Rhizobiales	Devosiaceae	Devosia	0	0	0	0	0	0	0	8	0	0	0	0	0	0	0	0	0	0	0	0	0	0	0	0	0	0	0	0	0	0	0	0	0	0	0	0	0	0	0	16	0	0	0
ASV_437	Bacteria	Bacteroidota	Bacteroidia	Sphingobacteriales	Sphingobacteriaceae	Pedobacter	0	0	0	0	0	0	0	0	0	0	0	0	0	0	0	0	0	0	0	0	0	0	0	0	0	0	0	0	0	0	0	0	0	0	0	0	0	0	0	0	0	0	0
ASV_438	Bacteria	Proteobacteria	Alphaproteobacteria	Rhizobiales	Rhizobiaceae	NA	0	0	0	0	0	0	0	0	0	0	0	70	0	0	0	0	0	0	0	0	0	0	0	0	0	0	0	0	0	0	0	0	0	0	0	0	0	0	8	9	107	0	0
ASV_439	Bacteria	Proteobacteria	Alphaproteobacteria	Rhizobiales	Beijerinckiaceae	Bosea	0	0	0	0	0	0	0	0	0	0	0	0	0	43	0	0	0	0	0	0	0	0	0	0	0	0	0	0	0	42	0	0	0	0	0	0	0	0	0	0	54	0	0
ASV_440	Bacteria	Actinobacteriota	Actinobacteria	Micrococcales	Microbacteriaceae	NA	0	15	0	0	0	0	0	0	0	0	0	0	0	0	0	93	0	0	0	0	0	0	27	0	0	0	0	0	0	0	0	0	0	0	0	0	40	0	0	9	0	0	0
ASV_441	Bacteria	Proteobacteria	Alphaproteobacteria	Rhodobacterales	Rhodobacteraceae	NA	0	0	43	26	0	0	0	0	0	0	0	0	0	16	79	0	0	0	0	0	0	0	12	11	0	0	0	0	74	0	0	0	0	0	0	0	0	0	0	14	0	0	0
ASV_442	Bacteria	Proteobacteria	Alphaproteobacteria	Rhodobacterales	Rhodobacteraceae	Cereibacter	0	31	0	0	77	0	0	0	66	0	0	0	0	0	0	0	0	0	0	0	0	0	4	20	0	0	0	0	0	42	44	0	0	0	0	0	0	0	0	13	0	0	0
ASV_443	Bacteria	Proteobacteria	Gammaproteobacteria	Xanthomonadales	Xanthomonadaceae	Stenotrophomonas	0	0	0	0	0	33	0	0	52	0	0	0	0	0	0	0	0	0	0	70	0	0	38	0	0	0	0	0	0	0	0	0	0	0	0	0	0	0	0	0	0	0	0
ASV_444	Bacteria	Bacteroidota	Bacteroidia	Chitinophagales	Saprospiraceae	Lewinella	0	0	0	0	0	0	0	0	0	0	0	0	0	0	0	0	0	0	0	0	0	0	0	0	0	0	0	0	0	0	0	0	0	0	0	0	0	0	0	0	0	0	0
ASV_445	Bacteria	Proteobacteria	Alphaproteobacteria	Sphingomonadales	Sphingomonadaceae	NA	0	0	0	0	0	0	0	0	0	0	0	0	0	0	0	0	0	0	0	0	0	0	0	0	0	0	0	0	0	0	0	0	0	0	0	0	0	0	0	0	0	0	0
ASV_446	Bacteria	Actinobacteriota	Actinobacteria	Micrococcales	Microbacteriaceae	NA	0	0	36	0	0	0	0	0	0	0	0	0	0	96	0	0	0	0	0	0	0	0	0	17	0	0	0	0	0	0	0	0	0	0	0	0	0	0	0	0	0	0	0
ASV_447	Bacteria	Proteobacteria	Gammaproteobacteria	Burkholderiales	Comamonadaceae	Aquabacterium	0	0	21	8	3	0	0	0	19	12	0	13	8	17	56	10	0	0	0	0	0	9	31	0	0	0	0	0	0	0	0	0	0	0	0	0	0	0	0	22	0	0	0
ASV_448	Bacteria	Firmicutes	Clostridia	Peptostreptococcales-Tissierellales	Peptostreptococcaceae	Romboutsia	0	0	0	0	0	0	0	0	0	0	0	0	28	0	0	0	0	0	0	0	0	59	14	0	0	0	0	0	0	8	0	0	0	0	0	0	0	0	0	16	0	0	0
ASV_449	Bacteria	Proteobacteria	Gammaproteobacteria	Burkholderiales	Comamonadaceae	NA	0	0	26	18	8	8	0	0	0	0	0	0	0	0	0	0	0	0	0	0	0	0	0	10	0	0	0	0	0	18	0	0	0	0	0	32	0	0	0	18	11	0	0
ASV_450	Bacteria	Proteobacteria	Alphaproteobacteria	Rhizobiales	Rhizobiaceae	NA	0	0	0	0	0	0	0	0	0	0	0	0	0	0	0	0	0	0	0	0	0	0	0	0	0	0	0	0	0	0	0	0	0	0	0	0	0	27	0	9	0	0	0
ASV_451	NA	NA	NA	NA	NA	NA	0	0	0	0	0	0	0	0	0	0	0	0	0	0	0	0	0	0	0	0	0	0	0	0	0	0	0	0	0	0	0	0	0	0	0	0	0	0	0	0	0	0	0
ASV_452	Bacteria	Proteobacteria	Gammaproteobacteria	Pseudomonadales	Pseudomonadaceae	Pseudomonas	0	52	18	15	14	13	16	11	23	23	11	19	15	27	9	15	0	0	0	10	0	7	78	0	0	0	0	0	0	0	0	0	0	0	0	0	0	0	0	10	0	0	0
ASV_453	Bacteria	Proteobacteria	Alphaproteobacteria	Sphingomonadales	Sphingomonadaceae	NA	0	43	65	0	0	0	0	0	0	0	0	0	0	0	0	0	0	0	0	0	0	0	0	12	0	0	0	0	0	0	0	0	0	0	0	0	0	0	0	0	0	0	15
ASV_454	Bacteria	Proteobacteria	Gammaproteobacteria	Burkholderiales	Comamonadaceae	Aquabacterium	0	0	22	8	4	0	0	0	0	8	0	14	5	8	0	11	0	0	0	0	0	12	27	0	0	0	0	0	0	0	0	0	0	0	0	0	0	0	0	17	0	0	0
ASV_455	Bacteria	Proteobacteria	Gammaproteobacteria	Pseudomonadales	Moraxellaceae	Acinetobacter	0	0	15	9	14	8	0	9	15	28	9	19	8	15	20	8	0	5	0	10	0	15	55	0	0	0	0	0	0	0	0	0	0	0	0	0	0	0	0	34	0	0	0
ASV_456	Bacteria	Proteobacteria	Alphaproteobacteria	Sphingomonadales	Sphingomonadaceae	NA	0	0	0	0	0	0	0	0	0	0	0	0	0	0	0	0	0	0	0	0	0	0	0	26	0	0	0	0	0	0	19	0	0	0	0	0	0	0	0	0	0	0	0
ASV_457	Bacteria	Proteobacteria	Alphaproteobacteria	Caulobacterales	Caulobacteraceae	Phenylobacterium	0	0	19	6	11	11	0	0	11	0	0	13	6	4	0	4	0	0	0	12	0	4	17	0	0	0	0	0	0	29	0	0	0	0	0	0	0	13	0	16	20	11	0
ASV_458	Bacteria	Proteobacteria	Gammaproteobacteria	Pseudomonadales	Moraxellaceae	Acinetobacter	0	0	21	22	17	12	0	0	6	33	12	19	10	19	12	15	0	0	18	12	8	19	50	0	25	0	0	0	0	0	0	0	0	0	0	0	0	0	0	18	6	0	0
ASV_459	Bacteria	Proteobacteria	Gammaproteobacteria	Pseudomonadales	Pseudomonadaceae	Pseudomonas	0	0	12	33	13	19	7	6	27	43	12	27	16	31	14	27	0	0	0	8	0	10	103	0	0	0	0	0	0	0	0	0	0	0	0	0	0	0	0	15	0	0	0
ASV_460	Bacteria	Proteobacteria	Gammaproteobacteria	Burkholderiales	Comamonadaceae	Comamonas	0	0	0	42	37	13	0	0	29	20	12	23	13	21	12	27	0	0	0	11	0	17	97	0	0	0	0	0	0	0	0	0	0	0	0	0	0	0	0	0	0	0	0
ASV_461	Bacteria	Proteobacteria	Alphaproteobacteria	Caulobacterales	Caulobacteraceae	Brevundimonas	0	0	0	0	0	0	0	0	14	0	55	0	0	0	67	0	0	0	0	0	0	0	14	0	0	0	0	0	0	0	0	0	0	0	0	0	0	0	0	0	21	0	0
ASV_462	Bacteria	Proteobacteria	Gammaproteobacteria	Xanthomonadales	Xanthomonadaceae	Stenotrophomonas	0	0	32	27	17	16	0	0	11	5	0	6	16	10	0	21	0	0	0	10	0	0	13	0	0	0	0	0	0	0	0	59	0	0	0	0	0	0	0	0	12	0	0
ASV_463	Bacteria	Proteobacteria	Alphaproteobacteria	Rhodobacterales	Rhodobacteraceae	NA	0	0	0	73	0	0	0	0	0	0	0	0	0	0	0	0	0	0	0	0	0	0	0	0	0	0	0	0	0	0	0	0	0	0	0	0	0	0	0	60	0	0	0
ASV_464	Bacteria	Proteobacteria	Gammaproteobacteria	Burkholderiales	Comamonadaceae	NA	0	0	29	13	20	14	0	0	0	0	0	0	0	0	0	0	0	0	0	0	0	0	21	0	54	0	0	0	0	0	0	0	0	0	0	0	0	0	0	16	7	0	0
ASV_465	Bacteria	Proteobacteria	Gammaproteobacteria	Pseudomonadales	Moraxellaceae	Acinetobacter	0	0	10	20	18	19	0	20	12	30	10	15	0	14	15	16	0	0	0	15	0	26	61	0	0	0	0	11	0	15	0	0	0	0	0	0	0	0	0	22	0	0	0
ASV_466	Bacteria	Proteobacteria	Gammaproteobacteria	Pseudomonadales	Pseudomonadaceae	Pseudomonas	0	0	0	0	0	0	0	0	0	0	0	0	0	0	0	0	67	0	0	0	0	19	32	0	0	0	0	0	0	0	0	0	0	0	0	0	0	0	0	0	0	0	0
ASV_467	Bacteria	Proteobacteria	Alphaproteobacteria	Rhizobiales	Rhizobiaceae	NA	0	0	0	0	0	0	0	0	0	0	0	0	0	0	0	0	0	0	0	0	0	0	0	0	0	0	0	0	0	0	0	0	0	0	0	0	0	0	0	18	0	0	0
ASV_468	Bacteria	Proteobacteria	Gammaproteobacteria	Pseudomonadales	Pseudomonadaceae	Pseudomonas	0	0	18	12	25	17	0	11	39	44	11	21	15	21	11	18	0	0	0	13	0	6	82	0	0	0	0	0	0	0	0	0	0	0	0	0	0	0	0	11	0	0	0
ASV_469	Bacteria	Proteobacteria	Gammaproteobacteria	Burkholderiales	Comamonadaceae	NA	0	0	12	8	21	0	0	16	13	25	18	11	41	8	0	11	0	30	45	9	0	17	32	8	0	0	0	0	0	0	0	0	0	0	0	0	0	0	0	15	17	0	0
ASV_470	Bacteria	Proteobacteria	Alphaproteobacteria	Rhizobiales	Rhizobiaceae	NA	0	0	13	0	0	0	0	0	0	0	0	0	38	0	0	51	0	0	0	0	0	0	8	21	0	0	0	0	0	9	0	0	0	0	0	0	0	0	0	22	13	0	0
ASV_471	Bacteria	Planctomycetota	Planctomycetes	Planctomycetales	Rubinisphaeraceae	SH-PL14	0	0	0	0	0	0	0	0	0	0	0	0	0	0	0	0	0	0	0	0	0	0	0	27	0	0	0	0	0	0	0	0	0	0	0	0	0	0	0	0	0	0	0
ASV_472	Bacteria	Verrucomicrobiota	Chlamydiae	Chlamydiales	Parachlamydiaceae	NA	0	0	0	0	0	0	0	0	0	0	0	0	0	0	0	0	0	0	0	0	0	0	0	0	0	0	0	0	0	0	0	0	0	0	0	0	0	0	0	0	0	0	0
ASV_473	Bacteria	Proteobacteria	Gammaproteobacteria	Pseudomonadales	Pseudomonadaceae	Pseudomonas	0	0	17	26	20	17	6	6	32	41	24	20	18	37	7	32	0	0	0	13	0	12	79	0	0	0	0	0	0	0	0	0	0	0	0	0	0	0	0	6	0	0	0
ASV_474	Bacteria	Proteobacteria	Gammaproteobacteria	Burkholderiales	Comamonadaceae	NA	0	0	0	0	19	0	0	0	22	26	5	0	0	0	0	0	0	0	0	0	0	0	10	0	0	0	0	0	0	11	0	0	0	0	0	0	0	0	0	7	27	0	0
ASV_475	Bacteria	Proteobacteria	Gammaproteobacteria	Aeromonadales	NA	NA	0	0	24	18	20	0	0	12	21	24	17	6	11	21	17	11	0	32	0	19	0	18	20	0	0	0	0	0	0	0	0	0	0	0	0	0	0	0	0	23	0	0	0
ASV_476	Bacteria	Proteobacteria	Gammaproteobacteria	Pseudomonadales	Moraxellaceae	Acinetobacter	0	0	21	12	5	13	0	0	24	9	12	12	18	6	10	6	0	0	0	20	0	17	40	20	0	0	0	20	0	0	0	0	0	0	0	0	0	0	0	30	9	0	0
ASV_477	Bacteria	Proteobacteria	Alphaproteobacteria	Rhizobiales	Rhizobiaceae	NA	0	0	15	0	0	0	0	0	0	0	0	0	0	0	0	0	0	0	0	0	0	0	10	0	0	0	0	0	0	19	0	0	0	0	0	0	0	40	0	10	17	0	0
ASV_478	Bacteria	Firmicutes	Bacilli	Lactobacillales	Carnobacteriaceae	NA	0	0	0	56	0	0	0	0	0	0	0	0	0	0	0	0	0	0	0	0	0	0	55	22	0	0	0	0	0	0	0	0	0	0	0	0	0	0	0	97	0	0	0
ASV_479	Bacteria	Proteobacteria	Alphaproteobacteria	Caulobacterales	Caulobacteraceae	Brevundimonas	0	0	0	0	0	0	0	0	0	0	0	0	83	0	0	0	0	0	0	0	0	0	24	0	0	0	0	0	0	0	0	0	0	0	0	0	0	0	0	0	43	0	0
ASV_480	Bacteria	Proteobacteria	Gammaproteobacteria	Pseudomonadales	Pseudomonadaceae	NA	0	53	0	109	104	0	0	0	0	0	0	0	0	0	0	0	0	0	0	59	0	0	20	0	0	0	0	0	0	0	0	0	0	0	0	0	0	0	0	16	0	0	0
ASV_481	Bacteria	Proteobacteria	Alphaproteobacteria	Caulobacterales	Caulobacteraceae	Brevundimonas	0	0	50	0	0	0	0	0	14	0	0	0	0	0	0	47	0	0	0	0	59	0	9	0	0	0	0	0	0	11	0	0	0	0	0	0	0	0	0	0	15	0	0
ASV_482	Bacteria	Proteobacteria	Gammaproteobacteria	Pseudomonadales	Moraxellaceae	Acinetobacter	0	0	8	14	6	5	0	14	7	23	4	19	9	15	10	12	0	0	0	11	0	9	43	0	0	0	0	0	0	0	0	0	0	0	0	0	0	0	0	36	0	0	0
ASV_483	Bacteria	Proteobacteria	Alphaproteobacteria	Rhizobiales	Rhizobiaceae	NA	0	0	0	0	0	0	0	0	0	0	0	0	0	0	0	0	0	0	0	0	0	0	0	0	0	0	0	0	0	0	0	0	94	0	0	0	0	0	0	7	0	0	0
ASV_484	Bacteria	Verrucomicrobiota	Verrucomicrobiae	Verrucomicrobiales	DEV007	NA	0	0	0	0	0	0	0	0	0	0	0	0	0	0	0	0	0	0	0	0	0	0	0	0	0	0	0	0	0	0	0	0	0	0	0	0	0	0	0	0	0	0	0
ASV_485	Bacteria	Actinobacteriota	Actinobacteria	Corynebacteriales	Nocardiaceae	Rhodococcus	0	11	0	12	0	0	0	0	0	0	0	0	0	0	0	0	0	0	0	0	0	0	0	13	0	0	0	0	0	0	0	0	0	0	0	0	0	14	0	0	0	0	0
ASV_486	Bacteria	Proteobacteria	Gammaproteobacteria	Pseudomonadales	Pseudomonadaceae	Pseudomonas	0	0	20	26	25	16	4	0	29	40	10	33	26	22	13	20	0	0	0	18	0	11	85	0	0	0	0	0	0	0	0	0	0	0	0	0	0	0	0	11	0	0	0
ASV_487	Bacteria	Actinobacteriota	Actinobacteria	NA	NA	NA	0	0	0	0	0	0	0	0	0	0	0	0	0	0	0	0	0	0	0	0	0	0	53	0	0	0	0	0	0	0	0	0	0	0	0	0	0	0	0	0	0	0	0
ASV_488	Bacteria	Actinobacteriota	Actinobacteria	Micrococcales	Microbacteriaceae	Leucobacter	0	0	0	0	0	0	0	0	0	0	0	0	0	0	0	0	0	0	0	0	0	0	0	21	0	0	75	0	0	0	46	21	0	0	0	0	0	0	0	34	0	0	0
ASV_489	Bacteria	Proteobacteria	Alphaproteobacteria	Rhizobiales	Devosiaceae	Devosia	0	0	0	0	14	0	0	0	0	35	0	0	0	0	0	0	0	0	0	0	0	0	0	0	0	0	0	0	42	0	0	0	0	0	0	0	0	0	0	12	0	0	0
ASV_490	Bacteria	Proteobacteria	Gammaproteobacteria	Pseudomonadales	Moraxellaceae	Acinetobacter	0	0	20	0	13	32	0	15	0	7	0	0	0	5	10	18	0	0	18	6	16	8	23	0	0	0	0	0	0	39	0	0	0	0	0	0	0	0	0	8	20	0	0
ASV_491	Bacteria	Proteobacteria	Gammaproteobacteria	Burkholderiales	Comamonadaceae	NA	0	0	0	0	0	0	0	0	0	0	0	0	0	0	0	101	0	0	0	0	0	0	18	11	0	0	0	0	0	0	0	0	0	0	0	0	0	0	0	0	0	0	0
ASV_492	Bacteria	Planctomycetota	Planctomycetes	NA	NA	NA	0	0	0	0	0	0	0	0	0	0	0	0	0	0	0	0	0	0	0	0	0	0	0	0	0	0	0	0	0	0	0	0	0	0	0	0	0	0	0	0	0	0	0
ASV_493	Bacteria	Proteobacteria	Alphaproteobacteria	Rhizobiales	Rhizobiaceae	NA	0	57	0	0	0	0	0	0	0	0	0	0	36	0	0	0	0	0	0	0	0	0	0	0	0	0	0	0	0	0	0	0	0	0	0	0	0	0	0	56	0	0	0
ASV_494	Bacteria	Proteobacteria	Gammaproteobacteria	Pseudomonadales	Pseudomonadaceae	Pseudomonas	0	32	24	0	17	24	0	0	0	39	0	0	0	8	0	14	0	0	0	0	0	0	0	0	0	0	0	0	0	0	0	0	0	0	0	0	0	0	50	0	0	0	0
ASV_495	Bacteria	Proteobacteria	Gammaproteobacteria	Xanthomonadales	Xanthomonadaceae	Stenotrophomonas	0	0	22	23	46	16	0	0	16	12	7	11	26	13	0	14	0	0	0	10	0	0	13	0	0	0	0	0	0	0	0	0	0	0	0	0	0	0	0	0	0	0	0
ASV_496	Bacteria	Proteobacteria	Gammaproteobacteria	Pseudomonadales	Pseudomonadaceae	Pseudomonas	0	0	21	0	0	26	0	0	3	7	0	8	0	15	4	23	0	0	0	14	38	15	60	0	0	0	0	0	0	0	0	0	0	0	0	0	0	50	0	0	0	0	0
ASV_497	Bacteria	Proteobacteria	Gammaproteobacteria	Pseudomonadales	Pseudomonadaceae	NA	0	0	0	0	0	0	0	0	8	13	0	18	38	18	0	15	0	0	0	0	0	11	122	0	0	0	0	0	0	0	0	0	0	0	81	0	0	0	0	0	0	0	0
ASV_498	Bacteria	Proteobacteria	Alphaproteobacteria	Rhizobiales	Xanthobacteraceae	NA	0	0	0	0	0	0	0	0	0	0	0	0	0	0	0	0	0	0	0	0	0	0	0	0	0	0	0	0	0	0	0	0	0	0	0	0	0	0	0	0	0	0	0
ASV_499	Bacteria	Proteobacteria	Gammaproteobacteria	Pseudomonadales	Moraxellaceae	Acinetobacter	0	0	12	15	24	10	18	0	15	13	5	7	12	14	8	12	0	0	0	18	0	17	60	9	0	0	0	0	0	14	0	0	0	0	0	0	0	51	0	21	0	0	0
ASV_500	Bacteria	Proteobacteria	Gammaproteobacteria	Pseudomonadales	Pseudomonadaceae	Pseudomonas	0	0	0	0	0	0	0	78	0	15	0	16	14	18	0	10	0	0	0	0	0	12	80	0	0	0	0	0	0	0	0	0	0	0	0	0	0	0	0	0	0	0	0
ASV_501	Bacteria	Proteobacteria	Alphaproteobacteria	Rhizobiales	Rhizobiaceae	NA	0	0	12	0	0	0	0	0	0	0	0	0	0	0	0	0	0	0	0	0	0	0	8	9	0	95	0	0	0	10	0	0	0	0	0	0	0	18	0	17	9	0	0
ASV_502	Bacteria	Proteobacteria	Gammaproteobacteria	Burkholderiales	Comamonadaceae	Aquabacterium	0	7	7	4	14	0	0	0	0	6	0	25	13	15	0	7	0	0	0	0	0	6	36	0	33	0	0	0	0	0	0	0	0	0	0	0	0	0	0	26	0	0	0
ASV_503	Bacteria	Proteobacteria	Gammaproteobacteria	Pseudomonadales	Moraxellaceae	Acinetobacter	0	0	20	14	15	9	0	13	17	33	9	19	0	16	24	16	0	0	0	4	0	23	74	0	0	0	0	0	0	22	6	0	0	0	0	0	0	0	0	24	0	0	0
ASV_504	Bacteria	Proteobacteria	Gammaproteobacteria	Pseudomonadales	Moraxellaceae	Acinetobacter	0	0	16	9	14	14	0	5	8	33	8	25	18	17	10	14	0	0	0	20	18	15	67	5	0	0	0	0	0	7	0	0	0	0	0	0	0	0	0	22	0	0	0
ASV_505	Bacteria	Proteobacteria	Gammaproteobacteria	Burkholderiales	Comamonadaceae	NA	0	0	0	0	0	84	0	0	0	0	0	0	0	0	0	0	0	0	0	0	0	0	22	0	0	0	0	0	0	0	0	0	0	0	0	0	0	0	0	0	0	0	0
ASV_506	Bacteria	Proteobacteria	Alphaproteobacteria	Sphingomonadales	Sphingomonadaceae	Sphingopyxis	0	0	0	0	0	58	0	0	0	0	0	0	0	0	0	0	0	0	0	0	0	0	7	0	0	0	0	0	0	0	0	0	0	0	0	0	0	0	0	0	0	0	0
ASV_507	Bacteria	Proteobacteria	Alphaproteobacteria	Sphingomonadales	Sphingomonadaceae	Sphingopyxis	0	0	0	0	0	0	0	0	86	61	0	0	0	0	0	0	0	0	17	0	0	0	3	0	0	0	20	0	0	0	0	0	0	37	0	0	0	0	0	0	0	0	0
ASV_508	Bacteria	Proteobacteria	Alphaproteobacteria	Rhizobiales	Devosiaceae	Devosia	0	0	0	0	0	0	0	0	0	0	0	0	0	33	0	32	0	0	0	0	0	0	0	0	0	0	0	0	0	0	0	0	0	0	0	0	0	0	0	0	0	0	0
ASV_509	Bacteria	Proteobacteria	Alphaproteobacteria	Rhizobiales	Rhizobiaceae	NA	0	0	11	0	0	0	0	0	0	0	0	0	0	0	0	0	0	0	0	0	0	0	8	0	0	0	0	0	0	7	0	0	0	0	100	0	0	0	0	10	4	0	0
ASV_510	Bacteria	Proteobacteria	Gammaproteobacteria	Pseudomonadales	Moraxellaceae	Acinetobacter	0	0	7	5	9	16	0	12	21	21	7	14	5	12	16	18	0	11	26	11	0	15	65	0	0	0	0	0	0	0	0	0	0	0	0	0	0	0	0	33	0	0	0
ASV_511	Bacteria	Actinobacteriota	Actinobacteria	Corynebacteriales	Mycobacteriaceae	Mycobacterium	0	10	0	0	0	0	0	0	0	0	0	0	0	0	0	0	0	0	0	0	0	0	0	0	0	0	0	0	0	0	0	0	0	0	0	0	0	0	0	104	0	0	0
ASV_512	Bacteria	Proteobacteria	Gammaproteobacteria	Burkholderiales	Rhodocyclaceae	C39	0	0	0	0	0	0	0	0	0	7	0	0	0	0	0	0	0	0	0	0	0	0	10	0	0	0	0	0	0	0	0	0	0	0	0	0	0	0	0	0	0	0	0
ASV_513	Bacteria	Proteobacteria	Alphaproteobacteria	Caulobacterales	Caulobacteraceae	Brevundimonas	0	0	0	0	0	0	0	0	0	0	0	0	0	0	0	0	0	0	0	0	0	0	0	0	34	0	0	0	0	13	0	0	0	0	0	39	0	0	0	0	0	0	0
ASV_514	Bacteria	Verrucomicrobiota	Verrucomicrobiae	NA	NA	NA	0	0	0	0	0	0	0	0	0	0	0	0	0	0	0	0	0	0	0	0	0	0	0	0	0	0	0	0	0	0	0	0	0	0	0	0	0	0	0	0	0	0	0
ASV_515	Bacteria	Proteobacteria	Alphaproteobacteria	Rhizobiales	Rhizobiaceae	NA	0	0	10	0	0	0	0	0	0	0	0	0	25	0	0	0	0	0	0	0	0	0	10	18	0	0	0	0	0	9	0	0	0	0	0	0	0	0	16	13	6	0	0
ASV_516	Bacteria	Proteobacteria	Alphaproteobacteria	Rhizobiales	Beijerinckiaceae	Bosea	0	0	0	0	0	0	0	0	0	0	0	0	0	0	0	0	0	0	0	0	0	0	4	0	0	0	0	0	0	10	0	0	0	0	0	0	0	0	0	5	0	0	0
ASV_517	Bacteria	Proteobacteria	Gammaproteobacteria	Burkholderiales	Comamonadaceae	Aquabacterium	0	4	0	0	15	17	0	0	0	5	0	10	10	11	0	8	0	45	0	15	0	10	25	0	0	0	0	0	0	0	0	0	0	0	0	0	0	0	0	33	0	0	0
ASV_518	Bacteria	Proteobacteria	Alphaproteobacteria	Rhizobiales	Beijerinckiaceae	Bosea	0	0	0	0	0	0	0	0	0	0	0	0	0	0	0	0	0	0	0	0	0	0	11	0	0	0	0	0	0	20	0	0	0	0	0	0	0	0	0	55	0	0	26
ASV_519	Bacteria	Proteobacteria	Gammaproteobacteria	Burkholderiales	Rhodocyclaceae	Methyloversatilis	0	0	0	0	0	0	0	0	0	0	0	0	0	0	0	0	0	0	0	0	0	0	0	0	0	0	0	0	0	0	0	0	0	0	0	0	0	0	0	24	0	10	0
ASV_520	NA	NA	NA	NA	NA	NA	0	0	0	0	0	0	0	0	0	0	0	0	0	0	0	0	0	0	0	0	0	0	0	0	0	0	0	0	0	0	0	0	0	0	0	0	0	0	0	0	0	0	0
ASV_521	Bacteria	Proteobacteria	Gammaproteobacteria	Xanthomonadales	Xanthomonadaceae	Thermomonas	0	5	0	0	0	0	0	0	0	0	0	0	58	0	0	0	0	0	0	0	0	84	0	0	0	0	0	0	0	0	0	0	0	0	0	0	0	0	0	16	0	0	0
ASV_522	Bacteria	Proteobacteria	Alphaproteobacteria	Rhizobiales	Rhizobiaceae	NA	0	0	10	0	29	0	0	0	0	0	0	14	0	0	0	0	0	0	0	0	69	0	17	0	0	0	0	0	0	7	0	0	0	0	0	0	0	0	0	13	7	0	0
ASV_523	Bacteria	Proteobacteria	Gammaproteobacteria	Burkholderiales	Rhodocyclaceae	C39	0	0	0	0	0	0	0	0	23	0	0	0	0	0	0	0	0	0	0	0	0	0	5	0	0	0	0	0	0	0	0	0	0	0	0	0	0	0	0	0	0	0	0
ASV_524	NA	NA	NA	NA	NA	NA	0	78	0	0	0	0	0	0	0	0	0	0	0	0	0	0	0	0	0	0	0	0	0	0	0	0	0	0	0	0	0	0	0	0	0	0	0	0	0	0	0	0	0
ASV_525	Bacteria	Proteobacteria	Gammaproteobacteria	Burkholderiales	Comamonadaceae	Aquabacterium	0	0	3	7	5	0	0	0	0	7	0	13	19	12	0	20	0	0	0	8	0	6	29	6	0	0	0	0	0	0	0	0	0	0	0	0	0	0	0	28	30	0	0
ASV_526	Bacteria	Proteobacteria	Gammaproteobacteria	Burkholderiales	Comamonadaceae	Aquabacterium	0	0	0	4	0	0	0	0	0	12	0	24	18	25	0	21	0	0	0	0	0	6	39	0	0	0	0	0	0	0	0	0	0	0	0	0	0	0	0	32	0	0	0
ASV_527	Bacteria	Proteobacteria	Gammaproteobacteria	Pseudomonadales	Pseudomonadaceae	Pseudomonas	0	0	8	7	5	16	18	7	29	32	12	21	11	15	6	16	0	0	0	7	0	14	98	8	0	0	0	0	0	0	0	0	0	0	0	0	0	0	0	6	0	0	0
ASV_528	Bacteria	Proteobacteria	Gammaproteobacteria	Xanthomonadales	Xanthomonadaceae	Stenotrophomonas	0	0	15	21	29	23	0	0	10	12	5	22	30	27	0	8	0	0	0	14	0	0	8	0	0	0	0	0	0	0	0	0	0	0	0	0	0	0	0	0	0	0	0
ASV_529	Bacteria	Proteobacteria	Alphaproteobacteria	Sphingomonadales	Sphingomonadaceae	Sphingopyxis	0	0	0	0	0	0	0	0	0	0	0	0	0	0	0	0	0	0	0	0	0	0	0	0	0	0	0	0	0	0	0	0	0	0	0	0	0	0	0	0	20	0	0
ASV_530	Bacteria	Actinobacteriota	Actinobacteria	Corynebacteriales	Nocardiaceae	Rhodococcus	0	0	0	18	0	40	0	0	0	0	0	0	0	0	0	0	0	0	0	0	0	0	0	18	0	0	0	0	0	0	0	0	0	0	0	0	0	0	0	49	0	0	0
ASV_531	Bacteria	Proteobacteria	Gammaproteobacteria	Burkholderiales	Rhodocyclaceae	C39	0	0	0	0	0	0	0	0	0	0	6	0	0	0	0	0	0	0	0	0	0	0	6	0	0	0	0	0	0	0	0	0	0	0	0	0	0	0	0	0	0	0	0
ASV_532	Bacteria	Proteobacteria	Gammaproteobacteria	Burkholderiales	Comamonadaceae	Aquabacterium	0	0	6	0	0	3	0	0	0	13	0	21	12	22	0	24	0	0	0	6	0	8	34	12	0	0	0	0	0	0	0	0	0	0	0	0	0	0	0	21	0	0	0
ASV_533	Bacteria	NA	NA	NA	NA	NA	0	0	0	0	0	0	0	0	0	0	0	0	0	0	0	0	0	0	0	0	0	0	0	0	0	0	0	0	0	0	0	0	0	0	0	0	0	0	0	0	0	0	0
ASV_534	Bacteria	Proteobacteria	Gammaproteobacteria	Pseudomonadales	Moraxellaceae	Acinetobacter	0	0	17	3	11	7	0	0	6	7	13	13	22	6	13	5	0	0	0	22	0	9	33	24	0	0	0	0	0	0	0	0	0	0	0	0	0	0	0	31	3	0	0
ASV_535	Bacteria	Proteobacteria	Gammaproteobacteria	Burkholderiales	Comamonadaceae	Aquabacterium	0	0	12	5	9	0	0	0	0	7	0	18	10	13	0	5	0	0	0	0	0	10	20	0	0	0	0	0	0	0	0	0	0	0	0	0	0	0	0	22	0	0	0
ASV_536	Bacteria	Proteobacteria	Gammaproteobacteria	Pseudomonadales	Pseudomonadaceae	Pseudomonas	0	0	0	0	17	7	0	0	14	18	0	24	0	24	69	7	0	0	0	0	0	0	26	0	0	0	0	0	0	12	0	0	0	0	0	0	0	18	0	0	0	0	0
ASV_537	Bacteria	Verrucomicrobiota	Chlamydiae	Chlamydiales	Parachlamydiaceae	Neochlamydia	0	0	0	0	0	0	0	0	0	0	0	0	0	0	0	0	0	0	0	0	0	0	0	0	0	0	0	0	0	0	0	0	0	0	0	0	0	0	0	0	0	0	0
ASV_538	Bacteria	Proteobacteria	Gammaproteobacteria	Pseudomonadales	Pseudomonadaceae	Pseudomonas	0	0	20	21	20	12	7	0	27	39	12	9	5	17	3	29	0	0	0	12	0	9	84	0	0	0	0	0	0	0	0	0	0	0	0	0	0	0	0	0	0	0	0
ASV_539	Bacteria	Actinobacteriota	Actinobacteria	NA	NA	NA	0	0	0	0	0	0	0	0	0	0	0	0	0	0	0	0	0	0	0	0	0	0	0	0	0	0	0	0	0	0	0	0	0	0	0	0	0	0	0	74	0	0	0
ASV_540	NA	NA	NA	NA	NA	NA	0	0	0	0	0	0	0	0	0	0	0	0	0	0	0	0	0	0	0	0	0	0	0	0	0	0	0	0	0	0	0	0	0	0	0	0	0	0	0	0	0	0	0
ASV_541	Bacteria	Acidobacteriota	Acidobacteriae	NA	NA	Paludibaculum	0	0	0	0	0	0	0	0	0	0	0	0	0	0	0	0	0	0	0	0	0	0	0	0	0	0	0	0	0	0	0	0	0	0	0	0	0	0	0	0	0	0	0
ASV_542	Bacteria	Proteobacteria	Gammaproteobacteria	Burkholderiales	Comamonadaceae	Aquabacterium	0	5	0	0	17	17	0	0	12	7	0	16	8	8	0	14	0	0	0	11	0	14	38	0	0	0	0	0	0	0	0	0	0	0	0	0	0	0	0	29	0	0	0
ASV_543	Bacteria	Firmicutes	Clostridia	Peptostreptococcales-Tissierellales	Peptostreptococcaceae	NA	0	0	22	0	0	0	0	0	24	0	37	25	0	0	0	27	0	0	0	0	0	0	7	16	0	0	0	0	0	4	20	0	0	0	0	0	0	0	0	8	30	0	0
ASV_544	Bacteria	Proteobacteria	Gammaproteobacteria	Burkholderiales	Comamonadaceae	NA	0	0	15	26	11	12	0	0	24	10	16	7	6	25	0	16	0	0	39	16	0	54	39	0	0	0	0	0	0	24	0	0	0	0	0	0	0	0	0	0	0	0	0
ASV_545	Bacteria	Proteobacteria	Gammaproteobacteria	Burkholderiales	Rhodocyclaceae	C39	0	0	0	0	0	0	0	0	0	33	0	0	0	0	0	0	0	0	0	0	0	0	8	0	0	0	0	0	0	0	0	0	0	0	0	0	0	0	0	0	0	0	0
ASV_546	Bacteria	Proteobacteria	Gammaproteobacteria	Pseudomonadales	Moraxellaceae	Acinetobacter	0	0	16	7	8	13	0	9	10	36	7	15	5	11	12	14	0	0	0	6	0	9	72	0	0	0	0	0	0	0	0	0	0	0	0	0	0	0	0	28	4	0	0
ASV_547	Bacteria	Proteobacteria	Gammaproteobacteria	Pseudomonadales	Moraxellaceae	Acinetobacter	0	0	10	15	10	10	0	9	11	26	17	20	0	8	20	11	0	0	0	6	0	20	45	0	0	0	0	0	0	11	21	0	0	0	0	0	0	0	0	12	0	0	0
ASV_548	Bacteria	Proteobacteria	Alphaproteobacteria	Caulobacterales	Caulobacteraceae	Brevundimonas	0	0	0	0	0	0	0	0	0	0	0	0	0	0	0	0	0	0	0	0	0	0	0	26	0	0	0	0	0	12	0	0	0	0	0	0	0	0	0	0	0	0	0
ASV_549	Bacteria	Proteobacteria	Gammaproteobacteria	Pseudomonadales	Pseudomonadaceae	Pseudomonas	0	0	15	19	14	19	5	10	28	42	11	34	18	21	19	22	0	0	0	10	0	11	69	0	0	0	0	0	0	0	0	0	0	0	0	0	0	0	0	12	0	0	0
ASV_550	Bacteria	Proteobacteria	Gammaproteobacteria	Xanthomonadales	Xanthomonadaceae	Pseudoxanthomonas	0	0	0	0	0	0	0	0	0	46	0	0	0	0	0	0	0	0	0	0	0	0	0	0	0	0	0	0	0	11	0	0	0	0	0	0	0	0	0	0	75	0	0
ASV_551	Bacteria	NA	NA	NA	NA	NA	0	0	0	0	0	0	0	0	0	0	0	0	0	0	0	0	0	0	0	0	0	0	0	0	0	0	0	0	0	0	0	0	0	0	0	0	0	0	0	0	0	0	0
ASV_552	Bacteria	Proteobacteria	Alphaproteobacteria	Rhizobiales	Beijerinckiaceae	Bosea	0	29	0	0	0	0	0	0	0	0	0	67	0	0	0	0	0	0	0	0	0	0	9	0	0	0	0	0	0	6	0	0	0	0	0	0	66	0	0	12	0	0	0
ASV_553	Bacteria	Proteobacteria	Alphaproteobacteria	Caulobacterales	Caulobacteraceae	Brevundimonas	0	0	0	0	0	0	0	0	0	0	0	0	0	0	0	0	0	0	0	0	0	0	0	0	0	0	0	0	0	13	0	0	0	0	0	0	0	52	0	0	27	0	0
ASV_554	NA	NA	NA	NA	NA	NA	0	0	0	0	0	0	0	0	0	0	0	0	0	0	0	0	0	0	0	0	0	0	0	0	0	0	0	0	0	0	0	0	0	0	6	0	0	0	0	0	0	0	0
ASV_555	NA	NA	NA	NA	NA	NA	0	0	0	0	0	0	0	0	0	0	0	0	0	0	0	0	0	0	0	0	0	0	0	0	0	0	0	0	0	0	0	0	0	0	0	0	0	0	0	0	0	0	0
ASV_556	Bacteria	Proteobacteria	Alphaproteobacteria	Rhizobiales	Beijerinckiaceae	Bosea	0	0	24	0	0	0	0	0	63	0	0	0	0	0	0	0	0	0	0	0	0	0	14	19	0	0	0	0	0	8	0	0	0	0	0	0	0	0	0	16	0	0	0
ASV_557	Bacteria	Proteobacteria	Gammaproteobacteria	Burkholderiales	Comamonadaceae	NA	0	0	16	4	0	0	0	0	3	3	0	6	9	9	99	0	0	0	0	0	0	0	4	9	0	0	0	0	0	0	0	0	0	0	0	0	0	67	0	0	0	0	0
ASV_558	Bacteria	Proteobacteria	Gammaproteobacteria	Burkholderiales	Rhodocyclaceae	C39	0	0	0	0	16	0	0	0	0	0	0	0	0	0	0	0	0	0	0	0	0	0	6	0	0	0	0	0	0	0	0	0	0	0	0	0	0	0	10	0	0	0	0
ASV_559	Bacteria	Actinobacteriota	Acidimicrobiia	Microtrichales	Microtrichaceae	IMCC26207	0	101	0	0	0	0	0	0	0	0	0	0	0	0	0	0	0	0	0	0	0	0	0	0	0	0	0	0	0	0	0	0	0	0	0	0	0	0	0	0	0	0	0
ASV_560	Bacteria	Proteobacteria	Alphaproteobacteria	Rhizobiales	Xanthobacteraceae	NA	0	0	0	0	0	0	0	0	0	0	0	0	0	0	0	0	0	0	0	0	0	0	0	0	0	0	0	0	0	0	0	0	0	0	0	0	0	0	0	0	0	0	0
ASV_561	Bacteria	Proteobacteria	Alphaproteobacteria	Rhizobiales	Xanthobacteraceae	NA	0	0	0	0	0	0	0	0	0	0	0	0	0	0	0	0	0	0	0	0	0	0	0	0	0	0	0	0	0	0	0	0	0	0	0	0	0	0	0	0	0	0	0
ASV_562	Bacteria	Proteobacteria	Alphaproteobacteria	Acetobacterales	Acetobacteraceae	NA	0	0	0	0	0	0	0	0	0	0	0	0	0	0	0	0	0	0	0	0	0	0	0	0	0	0	0	0	0	0	0	0	0	0	0	0	0	0	0	0	0	0	0
ASV_563	Bacteria	Proteobacteria	Gammaproteobacteria	Pseudomonadales	Pseudomonadaceae	NA	0	0	0	0	24	0	0	0	24	11	0	28	0	20	25	19	0	0	87	0	0	11	77	0	0	0	0	0	0	0	0	0	0	0	0	0	0	0	0	0	0	0	0
ASV_564	Bacteria	Proteobacteria	Alphaproteobacteria	Rhizobiales	Devosiaceae	Devosia	0	0	0	0	0	0	0	0	0	0	0	0	0	0	0	0	0	0	0	0	0	16	0	0	0	0	0	0	0	0	0	0	0	0	0	0	0	0	0	8	0	0	0
ASV_565	Bacteria	Proteobacteria	Gammaproteobacteria	Burkholderiales	Comamonadaceae	NA	0	22	10	15	0	0	0	23	8	6	7	9	0	9	0	13	0	0	0	9	49	5	23	12	0	0	0	0	0	0	0	0	0	0	0	0	0	0	0	29	0	0	0
ASV_566	Bacteria	Proteobacteria	Gammaproteobacteria	Pseudomonadales	Moraxellaceae	Acinetobacter	0	0	16	5	3	8	0	0	19	10	12	11	28	10	16	3	0	0	0	20	0	13	40	21	0	0	0	0	0	0	0	0	0	0	0	0	0	0	0	34	7	0	0
ASV_567	Bacteria	Proteobacteria	Gammaproteobacteria	Burkholderiales	Comamonadaceae	NA	0	0	8	0	21	0	0	0	7	16	6	9	0	16	36	9	0	0	0	16	0	12	26	13	0	0	0	0	0	0	0	0	0	0	0	0	0	0	0	34	0	0	0
ASV_568	Bacteria	Proteobacteria	Alphaproteobacteria	Caulobacterales	Caulobacteraceae	Brevundimonas	0	0	0	0	0	0	0	0	0	0	0	0	0	0	0	33	0	43	0	0	0	0	50	0	0	0	0	0	0	0	0	0	0	0	0	0	0	0	0	0	0	0	0
ASV_569	Bacteria	Proteobacteria	Gammaproteobacteria	Burkholderiales	Comamonadaceae	NA	0	17	0	0	0	0	0	0	0	0	0	0	33	36	0	32	0	0	0	55	0	0	11	23	0	0	0	0	0	0	0	0	0	0	0	0	0	0	0	16	0	0	0
ASV_570	Bacteria	Proteobacteria	Gammaproteobacteria	Burkholderiales	Comamonadaceae	Aquabacterium	0	0	8	11	4	0	0	0	0	5	0	19	13	12	0	10	0	0	0	0	0	5	19	6	0	0	0	0	0	0	0	0	0	0	0	0	0	0	0	34	0	0	0
ASV_571	NA	NA	NA	NA	NA	NA	0	0	0	0	0	0	0	0	0	0	0	0	0	0	0	0	0	0	0	0	0	0	0	0	0	0	0	0	0	0	0	0	0	0	0	0	0	0	0	0	0	0	0
ASV_572	Bacteria	Planctomycetota	Planctomycetes	Planctomycetales	Rubinisphaeraceae	NA	0	0	0	0	0	0	0	0	0	0	0	0	0	0	0	0	0	0	0	0	0	0	0	0	0	0	0	0	0	0	0	0	0	0	0	0	0	0	0	0	0	0	0
ASV_573	Bacteria	Proteobacteria	Gammaproteobacteria	Xanthomonadales	Xanthomonadaceae	Thermomonas	0	10	0	0	0	0	0	0	0	0	0	0	0	45	0	0	0	0	0	0	0	0	0	31	0	0	0	0	0	0	0	0	0	0	16	0	0	0	0	10	0	0	0
ASV_574	Bacteria	Proteobacteria	Gammaproteobacteria	Burkholderiales	Comamonadaceae	NA	0	0	26	17	22	19	0	0	8	14	0	5	6	14	0	21	0	0	45	21	0	0	30	0	0	0	0	0	0	45	0	0	0	0	0	0	0	0	0	0	0	0	0
ASV_575	Bacteria	Proteobacteria	Gammaproteobacteria	Burkholderiales	Burkholderiaceae	Lautropia	0	0	0	0	0	0	0	0	0	0	0	0	0	0	0	0	0	0	0	0	0	0	0	0	0	0	0	0	0	0	0	0	0	0	0	0	0	0	0	0	0	0	0
ASV_576	Bacteria	Proteobacteria	Gammaproteobacteria	Burkholderiales	Burkholderiaceae	Limnobacter	0	0	0	0	0	0	0	0	0	0	0	0	0	0	0	0	0	0	0	9	0	0	0	0	0	0	0	0	0	0	0	0	0	0	0	0	0	0	0	0	0	0	0
ASV_577	Bacteria	Proteobacteria	Gammaproteobacteria	Pseudomonadales	Pseudomonadaceae	Pseudomonas	0	0	0	0	0	0	0	0	0	0	0	0	0	0	0	0	0	0	0	0	0	14	26	0	0	0	0	0	0	51	0	0	0	0	0	0	0	0	0	0	0	0	0
ASV_578	Bacteria	Firmicutes	Clostridia	Peptostreptococcales-Tissierellales	Peptostreptococcaceae	NA	0	0	0	0	0	0	0	0	0	0	0	0	0	0	0	0	0	0	0	0	0	0	12	0	0	0	0	0	0	10	0	0	0	0	0	30	0	77	0	10	0	0	0
ASV_579	Bacteria	Actinobacteriota	Acidimicrobiia	Microtrichales	Iamiaceae	Iamia	0	0	0	0	0	0	0	0	0	0	0	0	0	0	0	0	0	0	0	0	0	0	0	0	0	0	0	0	0	0	0	0	0	0	0	0	0	0	0	0	0	0	0
ASV_580	Bacteria	Proteobacteria	Alphaproteobacteria	Rhizobiales	Rhizobiaceae	NA	0	0	71	0	0	0	0	0	0	0	0	0	0	0	0	0	0	0	0	0	0	0	0	0	0	0	0	0	0	0	0	0	0	0	0	0	0	0	0	12	0	0	0
ASV_581	Bacteria	Proteobacteria	Gammaproteobacteria	Pseudomonadales	Pseudomonadaceae	Pseudomonas	0	0	14	34	17	11	12	8	20	29	5	19	21	21	8	15	0	0	0	5	0	11	96	0	0	0	0	0	0	0	0	0	0	0	0	0	0	0	0	15	0	0	0
ASV_582	Bacteria	Proteobacteria	Gammaproteobacteria	Pseudomonadales	Pseudomonadaceae	Pseudomonas	0	0	0	0	24	0	0	0	11	15	72	14	24	16	24	9	0	0	0	11	0	16	72	0	0	0	0	0	0	0	0	0	0	0	0	0	0	0	0	0	0	0	0
ASV_583	Bacteria	Firmicutes	Clostridia	Clostridiales	Clostridiaceae	Clostridium sensu stricto 1	0	0	0	0	0	0	0	0	0	0	0	39	0	71	0	0	0	0	0	0	0	0	0	0	0	0	0	0	0	0	0	0	0	0	0	0	0	0	0	59	0	0	0
ASV_584	Bacteria	Proteobacteria	Gammaproteobacteria	Pseudomonadales	Moraxellaceae	Acinetobacter	0	0	21	7	10	8	0	3	13	21	9	14	11	12	3	21	0	0	0	10	0	7	70	0	0	0	0	0	0	0	0	0	0	0	0	0	0	0	0	23	9	0	0
ASV_585	Bacteria	Proteobacteria	Gammaproteobacteria	Xanthomonadales	Xanthomonadaceae	Stenotrophomonas	0	0	15	12	28	10	95	0	5	8	4	0	0	10	0	19	0	0	0	9	0	0	4	0	0	0	0	0	0	0	0	0	0	0	0	0	0	0	0	0	6	0	0
ASV_586	Bacteria	Proteobacteria	Gammaproteobacteria	Burkholderiales	Comamonadaceae	NA	0	0	0	32	19	11	0	4	26	26	16	13	23	12	15	21	0	0	0	16	0	20	66	0	0	0	0	0	0	3	0	0	0	0	0	0	0	0	0	0	0	0	0
ASV_587	Bacteria	Proteobacteria	Alphaproteobacteria	Rhizobiales	Rhizobiaceae	NA	0	23	8	0	0	0	0	0	0	0	0	0	0	0	0	33	0	0	0	0	0	0	14	0	0	0	0	0	0	14	0	0	0	0	0	0	0	0	31	15	22	0	0
ASV_588	Bacteria	Planctomycetota	Planctomycetes	Planctomycetales	Rubinisphaeraceae	SH-PL14	0	93	0	0	0	0	0	0	0	0	0	0	0	0	0	0	0	0	0	0	0	0	0	0	0	0	0	0	0	0	0	0	0	0	0	0	0	0	0	0	0	0	0
ASV_589	Bacteria	Proteobacteria	Gammaproteobacteria	Burkholderiales	Comamonadaceae	NA	0	3	7	0	0	0	0	5	0	0	6	4	27	6	0	11	0	0	92	7	0	6	23	13	0	0	0	0	0	0	60	0	0	0	0	0	0	0	0	27	0	0	0
ASV_590	Bacteria	Bacteroidota	Bacteroidia	Flavobacteriales	Weeksellaceae	Chryseobacterium	0	0	103	0	0	0	0	0	0	49	0	0	0	0	0	0	0	0	0	0	0	0	17	0	0	0	0	0	0	0	0	0	0	0	0	0	0	0	0	0	0	0	0
ASV_591	Bacteria	Proteobacteria	Gammaproteobacteria	Xanthomonadales	Xanthomonadaceae	Stenotrophomonas	0	0	21	11	25	22	0	0	13	7	8	0	0	9	0	10	0	0	0	10	0	0	5	0	0	0	0	0	0	17	0	0	0	0	0	0	0	0	0	0	6	0	0
ASV_592	Bacteria	Proteobacteria	Alphaproteobacteria	Caulobacterales	Hyphomonadaceae	Hirschia	0	0	0	0	0	0	0	0	0	0	0	0	0	0	0	0	0	0	0	0	0	0	0	0	0	17	0	0	0	0	0	0	0	0	0	0	0	0	0	40	0	0	0
ASV_593	Bacteria	Proteobacteria	Gammaproteobacteria	Pseudomonadales	Pseudomonadaceae	Pseudomonas	0	0	11	13	18	10	6	5	21	40	14	15	15	22	11	27	0	0	0	12	0	8	86	0	0	0	0	0	0	0	0	0	0	0	0	0	0	0	0	11	0	0	0
ASV_594	Bacteria	Proteobacteria	Alphaproteobacteria	Rhizobiales	Rhizobiaceae	NA	0	0	0	0	0	0	0	0	0	0	0	0	0	0	0	0	0	0	0	0	0	0	0	0	0	0	0	0	0	40	0	0	0	0	0	0	0	43	0	0	0	0	0
ASV_595	Bacteria	Proteobacteria	Alphaproteobacteria	Rhizobiales	Beijerinckiaceae	Bosea	0	45	11	0	0	0	0	0	0	0	0	0	0	0	0	0	0	0	0	0	0	0	0	15	0	0	0	0	82	14	0	0	0	0	0	0	0	0	0	16	25	0	0
ASV_596	Bacteria	Proteobacteria	Alphaproteobacteria	Rhizobiales	Rhizobiaceae	NA	0	0	0	0	0	0	0	0	0	0	0	0	0	0	0	0	0	0	0	0	0	0	0	0	0	0	0	0	0	0	0	0	0	0	0	0	0	0	85	0	0	0	0
ASV_597	Bacteria	Verrucomicrobiota	Verrucomicrobiae	Verrucomicrobiales	DEV007	NA	0	0	0	0	0	0	0	0	0	0	0	0	0	0	0	0	0	0	0	0	0	0	0	0	0	0	0	0	0	0	0	0	0	0	0	0	0	0	0	0	0	0	0
ASV_598	NA	NA	NA	NA	NA	NA	0	0	0	0	0	0	0	0	0	0	0	0	0	0	0	0	0	0	0	0	0	0	0	0	0	0	0	0	0	0	0	0	0	0	0	0	0	0	0	0	0	0	0
ASV_599	Bacteria	Proteobacteria	Gammaproteobacteria	Pseudomonadales	Pseudomonadaceae	Pseudomonas	0	0	0	3	7	0	0	0	8	0	0	36	0	22	0	0	0	0	0	17	0	15	32	0	0	0	0	0	0	0	0	0	0	0	0	0	0	0	0	0	0	0	0
ASV_600	Bacteria	Actinobacteriota	Actinobacteria	Micrococcales	Microbacteriaceae	Leucobacter	0	0	0	0	0	0	0	0	0	0	0	0	0	0	0	0	0	0	0	0	0	0	0	66	0	0	0	0	0	0	0	0	0	0	0	0	0	0	0	0	0	0	0
ASV_601	Bacteria	Proteobacteria	Gammaproteobacteria	Salinisphaerales	Solimonadaceae	Polycyclovorans	0	0	0	0	0	0	0	0	0	0	0	0	0	0	0	0	0	0	0	0	0	0	0	0	0	0	0	0	0	0	0	0	0	0	0	0	0	0	0	0	0	0	0
ASV_602	Bacteria	Proteobacteria	Gammaproteobacteria	Burkholderiales	Comamonadaceae	NA	0	15	10	0	0	38	0	8	7	13	8	0	0	7	0	7	0	0	0	14	0	6	32	8	0	0	0	0	0	0	0	0	21	0	0	0	38	0	0	31	0	0	0
ASV_603	Bacteria	Proteobacteria	Gammaproteobacteria	Burkholderiales	Comamonadaceae	Aquabacterium	0	8	12	5	0	0	0	0	0	10	0	16	11	12	0	7	0	0	0	0	0	0	31	9	0	0	0	0	0	0	0	0	0	0	0	0	0	0	0	21	0	0	0
ASV_604	Bacteria	Proteobacteria	Gammaproteobacteria	Pseudomonadales	Pseudomonadaceae	Pseudomonas	0	0	7	16	12	14	9	4	18	42	8	23	18	16	22	27	0	0	0	10	0	4	103	0	0	0	0	0	0	0	0	0	0	0	0	0	0	0	0	4	0	0	0
ASV_605	NA	NA	NA	NA	NA	NA	0	0	0	0	0	0	0	0	0	0	0	0	0	0	0	0	0	0	0	0	0	0	0	0	0	0	0	0	0	0	0	0	0	0	0	0	0	0	0	0	0	0	0
ASV_606	Bacteria	Proteobacteria	Alphaproteobacteria	Rhodobacterales	Rhodobacteraceae	NA	0	0	104	0	0	0	0	0	0	0	0	63	0	65	0	0	0	0	0	0	0	0	0	3	0	0	0	0	0	0	0	0	0	0	0	0	0	0	0	7	0	0	0
ASV_607	Bacteria	Planctomycetota	Planctomycetes	Planctomycetales	Rubinisphaeraceae	NA	0	0	0	0	0	0	0	0	0	0	0	0	0	0	0	0	0	0	0	0	0	0	0	0	0	0	0	0	0	0	0	0	0	0	0	0	0	10	0	0	0	0	0
ASV_608	Bacteria	Proteobacteria	Alphaproteobacteria	Rhizobiales	Rhizobiaceae	NA	0	0	0	0	0	0	0	0	0	0	0	0	0	0	0	0	0	0	0	0	0	0	0	0	0	0	0	0	0	0	0	0	0	0	0	0	0	0	0	23	0	0	0
ASV_609	Bacteria	Actinobacteriota	Actinobacteria	Corynebacteriales	Nocardiaceae	Gordonia	0	0	0	0	0	0	0	0	0	0	0	0	0	0	0	0	0	0	0	0	0	0	0	0	0	0	0	0	0	0	0	0	0	0	0	0	0	0	0	0	0	0	0
ASV_610	Bacteria	Proteobacteria	Gammaproteobacteria	Xanthomonadales	Xanthomonadaceae	Stenotrophomonas	0	0	20	23	22	10	0	6	14	3	9	6	13	3	11	18	0	35	0	0	0	0	10	0	0	0	0	0	0	0	0	0	0	0	0	0	0	0	0	14	17	0	0
ASV_611	Bacteria	Proteobacteria	Alphaproteobacteria	Caulobacterales	Caulobacteraceae	Phenylobacterium	0	0	17	4	13	4	0	0	9	0	7	5	8	11	4	9	0	0	0	0	5	0	18	3	0	0	0	0	0	25	0	0	0	0	0	0	0	0	4	21	19	0	0
ASV_612	Bacteria	Proteobacteria	Gammaproteobacteria	Pseudomonadales	Pseudomonadaceae	Pseudomonas	0	0	10	24	12	14	0	5	26	47	4	21	15	20	12	36	0	0	0	8	0	8	83	0	0	0	0	0	0	0	0	0	0	0	0	0	0	0	0	6	0	0	0
ASV_613	Bacteria	Proteobacteria	Alphaproteobacteria	Sphingomonadales	Sphingomonadaceae	Sphingopyxis	0	0	0	0	0	0	0	0	0	0	0	0	0	0	0	0	0	0	0	0	0	0	16	0	0	0	0	0	24	0	0	0	0	0	0	0	0	0	0	19	0	0	0
ASV_614	Bacteria	Bacteroidota	Bacteroidia	Chitinophagales	Saprospiraceae	OLB8	0	61	0	0	0	0	0	0	0	0	0	0	0	17	0	0	0	0	0	0	0	0	0	24	0	0	0	0	0	0	0	0	0	0	0	0	0	0	0	0	0	0	9
ASV_615	Bacteria	Proteobacteria	Gammaproteobacteria	Burkholderiales	Rhodocyclaceae	Thauera	0	0	0	0	0	0	0	0	0	0	0	0	0	0	0	0	0	0	0	0	0	0	78	31	0	0	0	0	0	0	0	0	0	0	0	0	0	0	0	18	0	0	0
ASV_616	Bacteria	Proteobacteria	Gammaproteobacteria	Burkholderiales	Rhodocyclaceae	C39	0	0	0	0	0	0	0	0	0	0	0	0	0	0	0	0	0	0	0	0	0	0	5	0	0	0	0	0	0	0	0	0	0	0	0	0	0	0	0	0	0	0	0
ASV_617	Bacteria	Proteobacteria	Gammaproteobacteria	Burkholderiales	Comamonadaceae	NA	0	14	0	38	0	0	0	0	0	0	0	0	0	54	0	53	0	0	0	0	0	0	11	0	0	0	0	0	0	0	0	0	0	0	0	0	0	0	0	22	0	0	0
ASV_618	Bacteria	Proteobacteria	Gammaproteobacteria	Pseudomonadales	Pseudomonadaceae	Pseudomonas	0	0	23	22	0	21	0	0	7	13	0	17	0	17	8	12	0	0	0	6	0	14	56	0	0	0	0	0	0	0	0	0	0	0	0	0	0	0	0	0	0	0	0
ASV_619	Bacteria	Proteobacteria	Gammaproteobacteria	Pseudomonadales	Moraxellaceae	Acinetobacter	0	0	19	3	10	8	0	0	11	4	11	12	13	9	7	7	0	0	0	16	0	11	24	26	0	0	0	47	0	0	0	0	0	0	0	0	0	0	0	26	6	0	0
ASV_620	Bacteria	Proteobacteria	Gammaproteobacteria	Burkholderiales	Nitrosomonadaceae	Nitrosomonas	0	78	0	0	0	0	0	0	0	0	9	0	0	0	0	0	0	0	0	0	0	0	0	0	0	0	0	0	0	0	0	0	0	0	0	0	0	0	0	0	0	0	0
ASV_621	Bacteria	Proteobacteria	Alphaproteobacteria	Rhodobacterales	Rhodobacteraceae	NA	0	41	0	0	0	0	0	0	0	0	0	0	0	0	0	0	0	0	0	0	0	0	19	10	0	0	0	0	0	0	0	0	0	0	0	0	0	0	0	19	0	0	0
ASV_622	Bacteria	Proteobacteria	Gammaproteobacteria	Burkholderiales	Comamonadaceae	Aquabacterium	0	0	0	3	6	0	0	0	5	9	0	16	10	18	0	12	0	0	0	3	0	7	36	4	0	0	0	0	0	0	0	0	0	0	0	0	0	0	0	30	0	0	0
ASV_623	Bacteria	Proteobacteria	Alphaproteobacteria	Rhizobiales	Devosiaceae	Devosia	0	0	0	17	0	0	0	0	0	0	0	0	0	0	0	0	0	0	0	0	0	0	0	0	0	23	0	0	0	0	0	0	0	0	0	0	0	0	0	0	0	0	0
ASV_624	Bacteria	Actinobacteriota	Actinobacteria	Micrococcales	Microbacteriaceae	NA	0	0	0	0	0	45	0	0	0	0	0	0	0	0	0	0	0	0	0	0	0	0	14	0	0	0	0	0	0	37	0	0	0	0	0	0	0	0	0	0	0	0	0
ASV_625	Bacteria	Proteobacteria	Gammaproteobacteria	Burkholderiales	Rhodocyclaceae	C39	0	0	0	0	0	0	0	0	0	14	0	0	0	0	0	0	0	0	0	0	0	0	3	0	0	0	0	0	0	0	0	0	0	0	0	0	0	0	0	0	0	0	0
ASV_626	NA	NA	NA	NA	NA	NA	0	0	0	0	0	0	0	0	0	0	0	0	0	0	0	0	0	0	0	0	0	0	0	0	0	0	0	0	0	0	0	0	0	0	0	0	0	0	0	0	0	0	0
ASV_627	Bacteria	Proteobacteria	Gammaproteobacteria	Pseudomonadales	Moraxellaceae	Acinetobacter	0	0	9	12	16	9	0	0	17	19	12	11	9	22	19	12	0	0	0	11	0	11	60	0	0	0	0	0	0	7	0	0	0	0	0	0	0	0	0	24	0	0	0
ASV_628	Bacteria	Proteobacteria	Gammaproteobacteria	Pseudomonadales	Pseudomonadaceae	Pseudomonas	0	0	0	21	9	21	0	0	7	12	0	19	0	0	13	15	0	0	0	23	0	5	47	0	0	0	0	0	0	0	0	0	0	0	0	0	0	0	51	0	0	0	0
ASV_629	Bacteria	Proteobacteria	Gammaproteobacteria	Pseudomonadales	Moraxellaceae	Paraperlucidibaca	0	0	0	0	0	0	0	0	0	0	0	0	0	0	0	0	0	0	0	0	0	0	0	0	0	0	0	0	0	0	0	0	0	0	0	0	0	0	0	0	0	0	0
ASV_630	Bacteria	Proteobacteria	Gammaproteobacteria	Burkholderiales	Rhodocyclaceae	Zoogloea	0	94	0	0	0	0	0	0	110	89	0	0	0	0	0	0	0	0	0	0	0	0	17	0	0	0	0	0	0	0	0	0	0	0	0	0	0	0	0	22	0	0	0
ASV_631	Bacteria	Proteobacteria	Gammaproteobacteria	Pseudomonadales	Pseudomonadaceae	Pseudomonas	0	0	17	0	8	13	0	0	69	12	37	18	26	0	0	12	0	0	0	0	0	0	0	0	60	0	0	0	0	0	0	0	0	0	0	0	0	0	0	0	0	0	0
ASV_632	Bacteria	Proteobacteria	Alphaproteobacteria	Rhizobiales	Beijerinckiaceae	Bosea	0	0	0	0	0	0	0	0	0	0	0	0	0	0	0	0	0	0	0	0	0	0	0	0	0	0	0	0	0	0	0	0	0	0	0	0	0	0	0	3	0	0	0
ASV_633	Bacteria	Proteobacteria	Gammaproteobacteria	Pseudomonadales	Pseudomonadaceae	NA	0	0	28	29	0	23	0	0	6	9	0	28	0	12	11	7	0	0	0	9	0	3	67	0	0	0	0	0	0	0	0	0	0	0	0	0	0	0	0	0	0	0	0
ASV_634	Bacteria	Proteobacteria	Alphaproteobacteria	Rhodobacterales	Rhodobacteraceae	NA	0	0	0	16	0	0	0	0	0	0	0	38	0	0	0	0	0	0	0	0	0	32	24	16	0	0	0	0	0	54	0	0	0	0	0	0	0	0	0	9	0	0	0
ASV_635	Bacteria	Proteobacteria	Alphaproteobacteria	Caulobacterales	Caulobacteraceae	Brevundimonas	0	0	0	0	0	0	0	0	0	0	0	0	0	0	0	0	0	0	0	0	0	0	0	0	0	0	0	0	0	0	0	0	0	0	0	0	0	41	0	0	0	0	0
ASV_636	NA	NA	NA	NA	NA	NA	0	0	0	0	0	0	0	0	0	0	0	0	0	0	0	0	0	0	0	0	0	0	0	0	0	0	0	0	0	0	0	0	0	0	0	0	0	0	0	0	0	0	0
ASV_637	NA	NA	NA	NA	NA	NA	0	0	0	0	0	0	0	0	0	0	0	0	0	0	0	0	0	0	0	0	0	0	0	0	0	0	0	0	0	0	0	0	0	0	0	0	0	0	0	0	0	0	0
ASV_638	Bacteria	Actinobacteriota	Actinobacteria	Corynebacteriales	Nocardiaceae	Rhodococcus	0	23	0	11	0	0	0	0	0	0	0	0	0	0	0	0	0	0	0	0	0	0	0	12	37	0	0	0	0	0	0	0	0	0	0	0	0	0	0	0	0	0	0
ASV_639	Bacteria	Actinobacteriota	Actinobacteria	NA	NA	NA	0	0	0	89	0	0	0	0	0	0	0	0	0	0	0	0	0	0	0	0	0	0	0	0	0	0	0	0	0	0	0	0	0	0	0	0	0	0	0	0	0	0	0
ASV_640	Bacteria	Actinobacteriota	Actinobacteria	Micrococcales	Microbacteriaceae	NA	0	0	0	0	0	0	0	0	0	0	0	39	0	0	0	0	0	0	0	0	0	0	23	0	0	0	0	0	0	0	0	0	0	0	0	0	0	0	0	12	0	0	0
ASV_641	Bacteria	Actinobacteriota	Actinobacteria	Propionibacteriales	Nocardioidaceae	Aeromicrobium	0	0	0	0	0	0	0	0	0	0	0	0	0	0	0	0	0	0	0	0	0	0	0	0	0	0	0	0	0	48	0	0	0	0	0	0	0	0	0	0	0	0	0
ASV_642	Bacteria	NA	NA	NA	NA	NA	0	0	0	0	0	0	0	0	0	0	0	0	0	0	0	0	0	0	0	0	0	0	0	0	0	0	0	0	0	0	0	0	0	0	0	0	0	0	0	0	0	0	0
ASV_643	Bacteria	Bacteroidota	Bacteroidia	Flavobacteriales	Flavobacteriaceae	NA	0	0	89	0	0	0	0	0	37	0	96	0	0	0	0	52	0	0	0	0	0	0	34	0	0	0	0	0	0	0	0	0	0	0	0	0	0	0	0	0	0	0	0
ASV_644	Bacteria	Proteobacteria	Gammaproteobacteria	Burkholderiales	Comamonadaceae	Comamonas	0	0	0	115	0	0	0	0	0	25	0	0	0	7	0	0	0	0	0	0	0	0	21	0	0	0	0	0	0	0	0	0	0	0	0	0	0	0	0	0	0	0	0
ASV_645	Bacteria	Actinobacteriota	Actinobacteria	Micrococcales	Microbacteriaceae	NA	0	0	0	0	0	0	0	0	0	0	0	0	0	0	0	0	0	41	0	0	0	0	0	0	0	0	0	0	0	22	0	0	0	0	0	0	0	0	0	0	0	0	0
ASV_646	Bacteria	Proteobacteria	Alphaproteobacteria	Caulobacterales	Caulobacteraceae	Brevundimonas	0	0	0	0	0	0	0	0	0	0	0	0	0	0	0	0	0	0	0	0	0	0	0	0	0	0	0	0	0	15	0	40	0	0	0	0	0	0	0	0	0	0	0
ASV_647	Bacteria	Proteobacteria	Gammaproteobacteria	Pseudomonadales	Pseudomonadaceae	Pseudomonas	0	0	0	6	29	0	0	0	0	12	15	0	34	13	0	25	0	0	0	44	0	0	18	0	0	0	0	0	0	0	0	0	0	0	0	0	0	0	0	0	0	0	0
ASV_648	Bacteria	Proteobacteria	Gammaproteobacteria	Burkholderiales	Comamonadaceae	Methylibium	0	0	0	0	0	0	0	0	0	0	0	0	0	0	0	0	0	0	0	0	0	0	0	0	0	0	0	0	0	0	0	0	0	0	0	0	0	0	0	0	0	0	0
ASV_649	Bacteria	Proteobacteria	Gammaproteobacteria	Burkholderiales	Comamonadaceae	NA	0	0	41	0	6	0	0	0	38	30	24	25	9	4	0	13	0	0	0	33	0	0	29	0	0	0	0	0	0	21	0	0	0	0	0	0	0	0	0	0	0	0	0
ASV_650	Bacteria	Actinobacteriota	Actinobacteria	Micrococcales	Microbacteriaceae	Leucobacter	0	0	0	112	0	0	0	0	40	0	0	0	0	0	0	0	0	0	0	87	0	0	0	0	0	0	0	0	0	0	0	0	0	0	0	0	0	0	0	44	0	0	0
ASV_651	Bacteria	Proteobacteria	Gammaproteobacteria	Pseudomonadales	Moraxellaceae	Acinetobacter	0	0	0	0	0	0	0	15	0	0	0	0	0	0	3	0	0	0	40	0	9	0	0	4	26	0	0	0	0	0	0	0	0	0	31	0	0	0	0	0	0	0	0
ASV_652	Bacteria	NA	NA	NA	NA	NA	0	88	0	0	0	0	0	0	0	0	0	0	0	0	0	0	0	0	0	0	0	0	0	0	0	0	0	0	0	0	0	0	0	0	0	0	0	0	0	0	0	0	0
ASV_653	Bacteria	Proteobacteria	Alphaproteobacteria	Rhizobiales	Devosiaceae	Devosia	0	65	0	0	0	0	0	0	0	0	0	0	0	0	0	0	0	0	0	0	0	0	0	34	0	0	0	0	0	0	0	0	0	0	0	0	0	0	0	15	0	0	0
ASV_654	Bacteria	Bacteroidota	Bacteroidia	Cytophagales	Spirosomaceae	Dyadobacter	0	0	0	0	0	0	0	0	0	0	0	0	0	0	0	0	0	0	0	0	0	0	0	0	0	0	0	0	0	0	0	0	0	0	0	0	0	0	0	31	0	0	0
ASV_655	Bacteria	Planctomycetota	Planctomycetes	Pirellulales	Pirellulaceae	Pirellula	0	0	0	0	0	0	0	0	0	0	0	0	0	0	0	0	0	0	0	0	0	0	0	0	0	0	0	0	0	0	0	0	0	0	0	0	0	0	0	0	0	0	0
ASV_656	Bacteria	Actinobacteriota	Actinobacteria	Micrococcales	Microbacteriaceae	NA	0	0	0	0	0	0	0	0	0	0	0	0	0	0	0	0	0	0	0	0	0	0	0	0	0	0	0	0	0	0	0	0	0	0	0	0	0	0	0	0	0	0	0
ASV_657	Bacteria	Proteobacteria	Gammaproteobacteria	Xanthomonadales	Xanthomonadaceae	Stenotrophomonas	0	0	17	17	33	38	0	0	10	11	0	0	8	18	0	15	0	0	0	7	0	0	14	0	66	0	0	0	0	0	0	0	0	0	0	0	0	0	0	0	0	0	0
ASV_658	Bacteria	Proteobacteria	Alphaproteobacteria	Caulobacterales	Caulobacteraceae	Phenylobacterium	0	0	13	7	10	3	0	0	15	0	0	9	11	5	0	10	0	0	0	4	0	0	12	0	0	0	0	0	0	19	0	0	0	0	0	0	0	0	6	10	15	0	0
ASV_659	Bacteria	Actinobacteriota	Actinobacteria	Micrococcales	Microbacteriaceae	Leucobacter	0	0	0	0	0	0	0	0	0	0	0	72	0	0	0	0	0	0	0	0	0	0	247	0	0	0	0	0	0	0	0	0	0	0	0	0	0	0	0	0	0	0	0
ASV_660	Bacteria	Planctomycetota	Planctomycetes	NA	NA	NA	0	0	0	0	0	0	0	0	0	0	0	0	0	0	0	0	0	0	0	0	0	0	0	0	0	0	0	0	0	0	0	0	0	0	0	0	0	0	0	0	0	0	0
ASV_661	Bacteria	Gemmatimonadota	Gemmatimonadetes	Gemmatimonadales	Gemmatimonadaceae	Gemmatimonas	0	0	0	0	0	0	0	0	0	0	0	0	0	0	0	0	0	0	0	0	0	0	0	0	0	0	0	0	0	0	0	0	0	0	0	0	0	0	0	99	0	0	0
ASV_662	Bacteria	Proteobacteria	Gammaproteobacteria	Pseudomonadales	Moraxellaceae	Acinetobacter	0	0	13	0	17	0	0	0	14	14	11	9	0	8	0	0	0	0	0	9	0	18	152	43	0	0	0	0	0	0	0	0	0	0	0	0	0	0	0	10	0	0	0
ASV_663	Bacteria	Proteobacteria	Alphaproteobacteria	Caulobacterales	Caulobacteraceae	Brevundimonas	0	0	0	0	0	0	0	0	45	0	0	0	0	35	0	0	0	0	0	0	0	0	19	0	0	0	0	0	0	60	0	0	0	0	0	0	0	0	0	0	0	0	0
ASV_664	Bacteria	NA	NA	NA	NA	NA	0	45	0	0	0	0	0	0	0	0	0	0	0	0	0	0	0	0	0	0	0	0	0	0	0	0	0	0	0	0	0	0	0	0	0	0	0	0	0	0	0	0	0
ASV_665	Bacteria	Proteobacteria	Alphaproteobacteria	Rhizobiales	Rhizobiaceae	NA	0	0	13	0	0	0	0	0	12	0	0	0	0	46	0	0	0	0	0	0	0	0	7	14	0	0	0	0	0	15	65	0	0	0	0	0	0	0	0	14	0	0	0
ASV_666	Bacteria	Planctomycetota	Planctomycetes	Planctomycetales	Rubinisphaeraceae	SH-PL14	0	0	0	0	0	0	0	0	0	0	0	0	0	0	0	0	0	0	0	0	0	0	0	0	0	0	0	0	0	0	0	0	0	0	0	0	0	0	0	0	0	0	0
ASV_667	Bacteria	Proteobacteria	Gammaproteobacteria	Burkholderiales	Gallionellaceae	Candidatus Nitrotoga	0	4	0	0	0	0	0	0	0	0	0	0	0	0	0	0	0	0	0	0	0	0	0	0	0	0	0	0	0	0	0	0	0	0	0	0	0	0	0	0	0	0	0
ASV_668	Bacteria	Proteobacteria	Gammaproteobacteria	Pseudomonadales	Moraxellaceae	Acinetobacter	0	0	12	10	12	8	0	0	8	23	6	11	7	18	4	13	0	16	0	6	0	8	47	5	0	0	0	0	0	0	0	0	0	0	0	0	0	0	30	24	6	0	0
ASV_669	Bacteria	Proteobacteria	Gammaproteobacteria	Burkholderiales	Burkholderiaceae	Lautropia	0	0	0	0	0	0	0	0	0	0	0	0	0	0	0	0	0	0	0	0	0	0	31	0	0	0	0	0	0	0	0	0	0	0	0	0	0	0	0	0	0	0	0
ASV_670	Bacteria	Proteobacteria	Alphaproteobacteria	Rhizobiales	Rhizobiaceae	NA	0	0	0	0	0	0	0	0	0	0	0	0	0	0	0	0	0	0	0	0	0	0	0	39	0	0	0	0	0	0	0	0	0	0	0	0	0	0	0	0	0	0	0
ASV_671	Bacteria	Proteobacteria	Alphaproteobacteria	Rhizobiales	Rhizobiaceae	NA	0	0	7	0	0	0	0	0	12	0	0	22	0	0	0	0	0	0	0	0	0	0	9	0	0	0	0	0	0	18	0	0	0	0	0	0	0	0	0	9	11	0	0
ASV_672	Bacteria	Proteobacteria	Gammaproteobacteria	Pseudomonadales	Moraxellaceae	Acinetobacter	0	0	0	11	12	0	0	0	11	17	5	13	0	9	0	0	0	0	0	13	0	20	177	0	0	0	0	0	0	23	0	0	0	0	0	0	0	0	0	21	0	0	0
ASV_673	Bacteria	Proteobacteria	Alphaproteobacteria	Rhizobiales	Beijerinckiaceae	Camelimonas	0	0	0	0	0	0	0	0	0	0	0	16	0	0	0	0	0	0	0	0	0	0	60	0	0	0	0	0	0	0	20	0	0	0	0	0	0	0	0	71	0	0	12
ASV_674	Bacteria	Proteobacteria	Alphaproteobacteria	Rhizobiales	Beijerinckiaceae	Bosea	0	15	0	0	0	0	0	0	0	0	0	0	0	0	0	0	0	0	0	0	0	0	10	0	0	0	0	0	0	4	0	0	0	0	0	0	0	0	0	22	14	0	0
ASV_675	Bacteria	Proteobacteria	Gammaproteobacteria	Pseudomonadales	Moraxellaceae	Acinetobacter	0	0	10	7	6	15	0	0	8	42	8	12	9	17	13	12	0	0	37	10	0	11	59	0	16	0	0	0	0	0	0	0	0	0	0	0	0	0	0	23	0	0	0
ASV_676	Bacteria	Proteobacteria	Alphaproteobacteria	Rhodobacterales	Rhodobacteraceae	NA	0	0	0	0	0	0	0	0	0	0	0	0	0	0	0	0	0	0	0	0	0	0	0	0	0	0	0	0	0	0	0	0	0	0	0	0	0	0	0	28	0	0	0
ASV_677	Bacteria	Proteobacteria	Alphaproteobacteria	Caulobacterales	Hyphomonadaceae	Hyphomonas	0	0	0	0	0	0	0	0	0	0	0	0	0	0	0	0	0	0	0	0	0	0	0	0	0	0	0	0	0	0	0	0	0	0	0	0	0	0	0	0	0	0	0
ASV_678	Bacteria	Bacteroidota	Bacteroidia	Cytophagales	Spirosomaceae	Persicitalea	0	0	0	0	0	0	0	0	0	0	0	0	0	0	0	0	0	0	0	0	0	0	0	0	0	0	0	0	0	0	0	0	0	0	0	0	0	0	0	0	0	0	0
ASV_679	Bacteria	Proteobacteria	Alphaproteobacteria	Sphingomonadales	Sphingomonadaceae	Sphingopyxis	0	0	0	0	0	0	0	0	0	0	0	0	0	0	0	0	0	0	0	0	0	0	0	0	0	0	0	0	0	0	0	0	0	0	0	0	0	0	0	0	0	0	0
ASV_680	Bacteria	Firmicutes	Clostridia	Peptostreptococcales-Tissierellales	Peptostreptococcaceae	NA	0	0	0	0	0	0	0	0	0	0	0	0	0	32	0	0	0	0	0	0	0	0	10	19	0	0	0	0	0	6	0	0	0	0	0	0	0	0	0	14	0	0	0
[truncated: 4,188 more rows]
[truncated: 44 more columns]
